# Supplementary material for: Self-sustaining long-term 3D epithelioid cultures reveal drivers of clonal expansion in esophageal epithelium
Source: Nat Genet. 2024 Sep 23;56(10):2158–73. doi: 10.1038/s41588-024-01875-8 (PMC11525200; doi:10.1038/s41588-024-01875-8)
Supplement: Supplementary file 14 — Supplementary tables. [file 41588_2024_1875_MOESM14_ESM.xlsx]

## Sheet: Summary
Tab	Table
1	RNAseq data esophageal epithelium and esophageal epithelioids (see Figure 2l and Extended Data Figure 3h)
2	RNAseq esophagus vs epitheliods analysis: expression of gene subsets (see Extended Data Fig 3 h and i)
3	RNAseq esophagus vs epitheliods analysis: Gene Ontogeny analysis (see Extended Data Fig 3k)
4	Whole genome sequencing, copy number change in epithelioid cultures (see Fig. 4e-f and Ext Data Fig.4a-c)
5	Live imaging of Single coloured areas (see Fig. 5i-k and Extended data Figs 4e and 3f)
6	DNA sequencing of single coloured areas (see Fig.5l-n)
7	RNAseq data comparing Rosa26YFP/YFP esophageal epithelioids uninduced or induced with Adenovirus-Cre (see Extended Data 5b)
8	CRISPR screen: gRNA sequences
9	CRISPR screen: analysing the effect of targeting normal clonal tissue drivers and esophageal cancer drivers on cell competition in esophageal epithelioids (see Fig. 6b,c,d,e and k)
10	CRISPR screen validation (see Extended Data Fig. 6a-e)
11	Cost of Epithelioid and Organoid media
12	Antibodies used in this study
13	Primers for Sequencing
14	Cell amplification using the epithelioid culture system
Tab 22	Fig. 6b,c,d,e and k: CRISPR-screen analysing the effect of targeting normal tissue drivers and esophageal cancer drivers on cell competition in esophageal epithelioids
Tab 23	Fig. 6h, j and n, and Ext Data Fig. 6i: Non-neutral cell competition for CRISPR-screen validation
Tab 24	Ext Data Fig 6. CRISPR screening validation
Tab 25	Fig. 7a-b: Literature search on the effect of the targets analysed on the selected pathways
Tab 26	Antibody list
Tab 27	Primer list
Tab 28	Medium cost comparision
Tab 29	Cell amplification quantifications

## Sheet: Tab1
RNAseq data of Log10(normalized reads) of 4 mouse esophageal epithelium (in vivo) and 4 esophageal epithelioids (in vitro) from 4 different mice
(Figure 2l and Extended Data Figure 3h)
Gene	In vitro 1	In vitro 2	In vitro 3	In vitro 4	In vivo 1	In vivo 2	In vivo 3	In vivo 4	In vitro average	In vivo average					Log10(norm reads) in vivo vs. Log10 (norm reads) In vitro
Gm4219	0.365318	0.0708452	0.0666936	0.0359281	-0.0568078	-0.0636316	0.139207	0.021797	0.134696	0.0101412				Pearson r
Gm13675	0.365318	0.0708452	0.0666936	0.0359281	-0.0568078	0.237398	-0.161823	0.021797	0.134696	0.0101412				r	0.9163
Lamp3	0.0642883	0.0708452	0.367724	0.0359281	0.244222	0.237398	-0.161823	0.322827	0.134696	0.160656				95% confidence interval	0.9139 to 0.9186
Gm15385	0.0642883	0.371875	0.543815	0.0359281	0.244222	-0.0636316	-0.161823	0.021797	0.253977	0.0101412				R squared	0.8396
Gm8930	0.0642883	0.371875	0.0666936	0.336958	-0.0568078	0.237398	0.315299	0.021797	0.209954	0.129422
Gm16465	0.365318	0.0708452	0.668754	0.0359281	-0.0568078	-0.0636316	-0.161823	0.021797	0.285211	-0.0651163				P value
Fam186b	0.0642883	0.547966	0.0666936	0.336958	-0.0568078	-0.0636316	0.315299	0.021797	0.253977	0.054164				P (two-tailed)	0
4930471M09Rik	0.54141	0.371875	0.0666936	0.0359281	0.244222	-0.0636316	0.139207	0.021797	0.253977	0.0853987				P value summary	****
Gm12928	0.0642883	0.371875	0.367724	0.0359281	-0.0568078	0.41349	-0.161823	0.322827	0.209954	0.129422				Significant? (alpha = 0.05)	Yes
Gm5943	0.54141	0.0708452	0.0666936	0.336958	0.420313	-0.0636316	-0.161823	0.021797	0.253977	0.054164
Gm14125	0.0642883	0.0708452	0.0666936	0.336958	0.244222	0.538428	0.139207	0.021797	0.134696	0.235914				Number of XY Pairs	17947
Gm13610	0.0642883	0.371875	0.543815	0.0359281	0.420313	-0.0636316	-0.161823	0.021797	0.253977	0.054164
Gm5851	0.54141	0.371875	0.0666936	0.0359281	0.244222	-0.0636316	0.139207	0.322827	0.253977	0.160656
Sez6	0.365318	0.0708452	0.367724	0.0359281	-0.0568078	0.41349	0.440237	0.021797	0.209954	0.204679
Ttc39d	0.0642883	0.547966	0.0666936	0.0359281	0.420313	-0.0636316	0.315299	0.322827	0.178719	0.248702
Gm12961	0.0642883	0.0708452	0.0666936	0.0359281	-0.0568078	0.41349	0.537147	0.498918	0.0594388	0.348187
Gm9435	0.0642883	0.0708452	0.367724	0.513049	0.244222	0.41349	0.139207	0.021797	0.253977	0.204679
Necab2	0.54141	0.0708452	0.0666936	0.0359281	-0.0568078	0.237398	0.315299	0.498918	0.178719	0.248702
Gm5257	0.666348	0.0708452	0.0666936	0.336958	-0.0568078	0.237398	0.139207	0.322827	0.285211	0.160656
Gm8173	0.365318	0.547966	0.367724	0.0359281	0.420313	0.237398	-0.161823	0.021797	0.329234	0.129422
Gm6944	0.0642883	0.371875	0.367724	0.814079	-0.0568078	-0.0636316	-0.161823	0.021797	0.404492	-0.0651163
Mir692-1	0.0642883	0.672905	0.543815	0.336958	0.244222	-0.0636316	-0.161823	0.021797	0.404492	0.0101412
Lilra5	0.365318	0.0708452	0.0666936	0.637988	-0.0568078	-0.0636316	0.616329	0.021797	0.285211	0.129422
Stat4	0.0642883	0.0708452	0.367724	0.637988	-0.0568078	-0.0636316	0.537147	0.322827	0.285211	0.184884
Gm22728	0.365318	0.0708452	0.0666936	0.637988	0.420313	-0.0636316	-0.161823	0.498918	0.285211	0.173444
Hist2h2ac	0.0642883	0.0708452	0.668754	0.336958	-0.0568078	-0.0636316	0.537147	0.322827	0.285211	0.184884
Gm11246	0.0642883	0.371875	0.765664	0.0359281	0.420313	0.237398	-0.161823	0.021797	0.309439	0.129422
Gm43936	0.0642883	0.0708452	0.0666936	0.0359281	-0.0568078	0.839458	0.315299	0.322827	0.0594388	0.355194
Mir339	0.0642883	0.371875	0.0666936	0.513049	-0.0568078	-0.0636316	0.683275	0.322827	0.253977	0.221416
Gm13169	0.365318	0.672905	0.367724	0.336958	-0.0568078	0.41349	-0.161823	0.021797	0.435726	0.054164
B430218F22Rik	0.0642883	0.0708452	0.0666936	0.336958	0.244222	0.71452	0.315299	0.322827	0.134696	0.399217
Gm17222	0.666348	0.371875	0.543815	0.0359281	-0.0568078	-0.0636316	0.139207	0.322827	0.404492	0.0853987
Gm5627	0.0642883	0.0708452	0.0666936	0.0359281	0.545252	0.41349	0.315299	0.623857	0.0594388	0.474474
Rps19-ps12	0.0642883	0.0708452	0.367724	0.637988	0.244222	0.237398	0.139207	0.498918	0.285211	0.279937
Gm13542	0.0642883	0.547966	0.0666936	0.336958	-0.0568078	-0.0636316	0.537147	0.623857	0.253977	0.260141
Gm37784	0.666348	0.0708452	0.367724	0.0359281	0.545252	-0.0636316	-0.161823	0.498918	0.285211	0.204679
Gm7847	0.365318	0.371875	0.543815	0.0359281	0.420313	0.41349	0.315299	0.021797	0.329234	0.292725
Gm9431	0.54141	0.0708452	0.367724	0.0359281	-0.0568078	0.237398	-0.161823	0.799948	0.253977	0.204679
Gm29228	0.666348	0.371875	0.0666936	0.637988	-0.0568078	-0.0636316	0.139207	0.322827	0.435726	0.0853987
Gm11631	0.54141	0.0708452	0.543815	0.637988	0.244222	-0.0636316	0.315299	0.021797	0.448514	0.129422
D430041D05Rik	0.54141	0.371875	0.0666936	0.734898	-0.0568078	-0.0636316	0.315299	0.322827	0.428719	0.129422
Lpar4	0.54141	0.371875	0.0666936	0.0359281	-0.0568078	-0.0636316	0.87957	0.021797	0.253977	0.195232
Gm10418	0.365318	0.0708452	0.0666936	0.0359281	-0.0568078	0.538428	0.87957	0.021797	0.134696	0.345747
Gm9097	0.666348	0.371875	0.0666936	0.0359281	-0.0568078	0.538428	0.315299	0.498918	0.285211	0.323959
Aatk	0.0642883	0.848996	0.0666936	0.336958	0.420313	-0.0636316	0.440237	0.021797	0.329234	0.204679
Gm9845	0.54141	0.0708452	0.0666936	0.637988	0.420313	0.41349	0.139207	0.322827	0.329234	0.323959
Gm26683	0.365318	0.0708452	0.367724	0.0359281	0.244222	0.635338	-0.161823	0.720767	0.209954	0.359626
Gm12857	0.365318	0.0708452	0.0666936	0.513049	0.721343	-0.0636316	-0.161823	0.623857	0.253977	0.279937
Gm24195	0.365318	0.0708452	0.543815	0.513049	0.244222	0.237398	0.315299	0.498918	0.373257	0.323959
Sftpc	0.0642883	0.371875	0.367724	0.0359281	0.244222	-0.0636316	0.87957	0.322827	0.209954	0.345747
Npffr1	0.365318	0.547966	0.0666936	0.0359281	0.78829	0.41349	0.139207	0.021797	0.253977	0.340696
Gm15473	0.666348	0.371875	0.0666936	0.637988	0.244222	-0.0636316	0.315299	0.322827	0.435726	0.204679
Gm26143	0.0642883	0.0708452	0.0666936	0.0359281	-0.0568078	0.538428	0.616329	0.799948	0.0594388	0.474474
RP23-233O21.6	0.365318	0.0708452	0.367724	0.637988	0.244222	0.41349	0.440237	0.322827	0.360469	0.355194
Gm6075	0.365318	0.547966	0.367724	0.637988	0.545252	0.237398	-0.161823	0.021797	0.479749	0.160656
Gm28659	0.54141	0.371875	0.543815	0.637988	-0.0568078	0.41349	0.139207	0.021797	0.523772	0.129422
Gm11895	0.0642883	0.0708452	0.0666936	0.336958	0.642162	0.635338	0.315299	0.498918	0.134696	0.522929
RP23-34O23.2	0.54141	0.371875	0.367724	0.0359281	0.244222	0.71452	0.139207	0.322827	0.329234	0.355194
Ccnd3-ps	0.365318	0.547966	0.0666936	0.336958	-0.0568078	0.237398	0.683275	0.498918	0.329234	0.340696
Rpl26-ps2	0.0642883	0.371875	0.367724	0.939018	0.420313	-0.0636316	-0.161823	0.021797	0.435726	0.054164
Gm17567	0.0642883	0.547966	0.0666936	0.513049	-0.0568078	0.41349	0.616329	0.498918	0.297999	0.367982
Gm14925	0.365318	0.371875	0.765664	0.0359281	0.420313	-0.0636316	-0.161823	0.623857	0.384696	0.204679
Gm11511	0.0642883	0.0708452	0.367724	0.513049	0.721343	0.237398	0.616329	0.021797	0.253977	0.399217
Gm44185	0.0642883	0.547966	0.0666936	0.734898	0.244222	0.41349	0.537147	0.021797	0.353462	0.304164
Cox4i2	0.54141	0.547966	0.543815	0.513049	0.244222	-0.0636316	-0.161823	0.498918	0.53656	0.129422
Rps2-ps4	0.763258	0.0708452	0.367724	0.881026	-0.0568078	-0.0636316	-0.161823	0.021797	0.520713	-0.0651163
Gm11488	0.0642883	0.371875	0.367724	0.513049	0.545252	0.41349	0.315299	0.498918	0.329234	0.44324
Gm9568	0.666348	0.915943	0.367724	0.0359281	0.244222	-0.0636316	-0.161823	0.021797	0.496486	0.0101412
Gm15690	0.54141	0.0708452	0.0666936	0.0359281	0.244222	-0.0636316	0.683275	0.799948	0.178719	0.415954
Gm9061	0.84244	0.547966	0.668754	0.336958	-0.0568078	-0.0636316	-0.161823	0.021797	0.599029	-0.0651163
Gm17150	0.54141	0.371875	0.844845	0.336958	0.244222	0.237398	0.139207	0.021797	0.523772	0.160656
Gm15653	0.365318	0.0708452	0.668754	0.513049	0.244222	0.635338	0.139207	0.322827	0.404492	0.335399
Gm37421	0.365318	0.547966	0.668754	0.0359281	0.545252	0.237398	0.315299	0.322827	0.404492	0.355194
Gm10182	0.763258	0.547966	0.543815	0.336958	-0.0568078	0.237398	0.139207	0.322827	0.547999	0.160656
Rpl29-ps5	0.666348	0.848996	0.0666936	0.0359281	0.244222	-0.0636316	0.139207	0.498918	0.404492	0.204679
Gm6641	0.365318	0.0708452	0.765664	0.637988	0.244222	0.41349	0.315299	0.021797	0.459954	0.248702
Calr-ps	0.54141	0.672905	0.367724	0.637988	0.244222	0.237398	-0.161823	0.322827	0.555007	0.160656
Gm5471	0.54141	0.371875	0.668754	0.336958	0.545252	0.41349	-0.161823	0.322827	0.479749	0.279937
Adcy10	0.0642883	0.0708452	0.0666936	0.637988	0.78829	0.237398	0.440237	0.498918	0.209954	0.491211
Gm11534	0.0642883	0.769815	0.367724	0.513049	0.244222	0.237398	0.537147	0.322827	0.428719	0.335399
Hnrnpa1l2-ps	0.365318	0.547966	0.543815	0.637988	-0.0568078	-0.0636316	0.616329	0.322827	0.523772	0.204679
Gm12466	0.365318	0.547966	0.668754	0.336958	0.244222	0.237398	0.537147	0.322827	0.479749	0.335399
Gm12331	0.0642883	0.0708452	0.367724	0.0359281	0.545252	0.71452	0.616329	0.498918	0.134696	0.593755
Gm4832	0.84244	0.371875	0.543815	0.336958	0.420313	0.237398	0.139207	0.021797	0.523772	0.204679
Ube2nl	0.0642883	0.371875	0.367724	0.0359281	0.846282	0.538428	0.537147	0.021797	0.209954	0.485914
Gm5881	0.0642883	0.0708452	0.765664	0.637988	0.642162	0.41349	0.139207	0.021797	0.384696	0.304164
Gm8425	0.666348	0.371875	0.668754	0.513049	0.244222	-0.0636316	0.139207	0.498918	0.555007	0.204679
Gm16011	0.84244	0.769815	0.0666936	0.0359281	0.545252	0.237398	-0.161823	0.021797	0.428719	0.160656
Gm12129	0.365318	0.672905	0.844845	0.336958	0.244222	0.237398	0.139207	0.021797	0.555007	0.160656
Gm13217	0.365318	0.0708452	0.0666936	0.336958	0.545252	0.41349	0.917359	0.021797	0.209954	0.474474
A230020J21Rik	0.54141	0.547966	0.765664	0.336958	-0.0568078	0.41349	0.440237	0.021797	0.547999	0.204679
Cbx3-ps7	0.54141	0.547966	0.0666936	0.734898	0.545252	0.41349	-0.161823	0.322827	0.472742	0.279937
Gm44434	0.0642883	0.0708452	0.0666936	0.336958	0.545252	0.635338	0.683275	0.623857	0.134696	0.621931
Wisp2	0.0642883	0.0708452	0.367724	0.0359281	0.642162	0.71452	0.79242	0.021797	0.134696	0.542725
Gm6187	0.84244	0.0708452	0.367724	0.336958	0.545252	-0.0636316	0.139207	0.623857	0.404492	0.311171
Gm13487	0.909386	0.0708452	0.0666936	0.637988	0.420313	0.237398	0.139207	0.322827	0.421228	0.279937
Gm22770	0.54141	0.672905	0.0666936	0.0359281	0.244222	0.237398	0.139207	0.866895	0.329234	0.371931
B230398E01Rik	0.365318	0.769815	0.367724	0.336958	-0.0568078	-0.0636316	0.79242	0.322827	0.459954	0.248702
Gm43082	0.666348	0.547966	0.367724	0.336958	0.420313	0.41349	0.440237	0.322827	0.479749	0.399217
Gm18913	0.0642883	0.371875	0.765664	0.0359281	0.420313	0.71452	0.139207	0.498918	0.309439	0.44324
Gm29718	0.0642883	0.371875	0.0666936	0.336958	0.78829	0.635338	0.139207	0.623857	0.209954	0.546673
4833413E03Rik	0.54141	0.547966	0.543815	0.336958	0.244222	0.41349	0.683275	0.021797	0.492537	0.340696
4930583K01Rik	0.84244	0.769815	0.0666936	0.336958	0.545252	-0.0636316	0.139207	0.021797	0.503977	0.160656
Phf11a	0.0642883	0.915943	0.543815	0.336958	0.420313	0.41349	-0.161823	0.322827	0.465251	0.248702
Gm5896	0.666348	0.371875	0.367724	0.637988	0.642162	0.538428	-0.161823	0.021797	0.510984	0.260141
4933433C11Rik	0.666348	0.371875	0.543815	0.513049	0.244222	-0.0636316	0.440237	0.623857	0.523772	0.311171
Gm6155	0.666348	0.848996	0.367724	0.336958	0.420313	0.237398	-0.161823	0.322827	0.555007	0.204679
Srp54a	0.54141	0.371875	0.367724	0.336958	0.244222	0.41349	0.537147	0.720767	0.404492	0.478907
Smt3h2-ps4	0.84244	0.371875	0.543815	0.336958	-0.0568078	0.538428	0.315299	0.322827	0.523772	0.279937
4930505N22Rik	0.0642883	0.371875	0.367724	0.734898	0.78829	0.41349	0.139207	0.322827	0.384696	0.415954
Gm14000	0.666348	0.0708452	0.0666936	0.0359281	0.420313	0.839458	-0.161823	0.720767	0.209954	0.454679
Gm5614	0.763258	0.769815	0.367724	0.336958	0.244222	-0.0636316	0.440237	0.322827	0.559439	0.235914
Gm16074	0.0642883	0.672905	0.543815	0.336958	0.244222	0.890611	-0.161823	0.322827	0.404492	0.323959
Gm12372	0.0642883	0.547966	0.911792	0.0359281	0.420313	0.237398	0.139207	0.623857	0.389994	0.355194
Gm13405	0.0642883	0.672905	0.0666936	0.513049	0.721343	0.538428	-0.161823	0.623857	0.329234	0.430452
Rpl21-ps7	0.54141	0.371875	0.367724	0.513049	0.642162	0.635338	-0.161823	0.498918	0.448514	0.403649
Gm44317	0.54141	0.371875	0.668754	0.336958	-0.0568078	-0.0636316	0.537147	0.799948	0.479749	0.304164
Gm17981	0.365318	0.672905	0.367724	0.734898	0.642162	-0.0636316	0.315299	0.322827	0.535211	0.304164
Gm14088	0.0642883	0.769815	0.367724	0.513049	0.420313	0.237398	0.616329	0.498918	0.428719	0.44324
Gm9105	0.365318	0.769815	0.543815	0.0359281	0.545252	0.538428	0.139207	0.498918	0.428719	0.430452
Gm13427	0.365318	0.0708452	0.543815	0.0359281	-0.0568078	0.41349	0.984305	0.498918	0.253977	0.459976
Gm15204	0.365318	0.672905	0.911792	0.513049	0.244222	0.237398	0.139207	0.021797	0.615766	0.160656
Pram1	0.84244	0.0708452	0.0666936	0.336958	0.642162	-0.0636316	0.537147	0.623857	0.329234	0.434884
Gm11957	0.763258	0.371875	0.543815	0.336958	-0.0568078	0.237398	-0.161823	0.866895	0.503977	0.221416
RP24-172H24.1	0.54141	0.547966	0.0666936	0.513049	0.78829	0.237398	0.616329	0.021797	0.41728	0.415954
Hist1h2ag	0.84244	0.371875	0.0666936	0.0359281	0.721343	0.237398	-0.161823	0.720767	0.329234	0.379422
Gm38364	0.763258	0.672905	0.367724	0.0359281	0.244222	0.538428	0.537147	0.322827	0.459954	0.410656
Mir7664	0.365318	0.371875	0.367724	0.513049	-0.0568078	0.237398	0.537147	0.924887	0.404492	0.410656
Gm7478	0.365318	0.371875	0.543815	0.513049	0.244222	0.635338	0.616329	0.498918	0.448514	0.498702
Gm12275	0.666348	0.0708452	0.367724	0.513049	-0.0568078	0.237398	0.537147	0.866895	0.404492	0.396158
Gm12168	0.365318	0.547966	0.765664	0.0359281	0.244222	0.71452	0.315299	0.498918	0.428719	0.44324
Gm3851	0.365318	0.0708452	0.543815	0.0359281	0.420313	0.538428	0.741267	0.720767	0.253977	0.605194
Rps2-ps2	0.84244	0.672905	0.0666936	0.637988	-0.0568078	0.538428	0.139207	0.322827	0.555007	0.235914
Gm6335	0.763258	0.547966	0.0666936	0.336958	0.244222	0.781466	0.139207	0.498918	0.428719	0.415954
Gm5829	0.666348	0.0708452	0.543815	0.0359281	0.721343	0.538428	-0.161823	0.720767	0.329234	0.454679
Gm14438	0.666348	0.769815	0.367724	0.336958	0.420313	0.41349	0.440237	0.322827	0.535211	0.399217
Gm6051	0.0642883	0.915943	0.543815	0.0359281	-0.0568078	0.41349	0.139207	0.799948	0.389994	0.323959
Gm4275	0.0642883	0.672905	0.0666936	0.734898	0.721343	-0.0636316	0.741267	0.021797	0.384696	0.355194
Gm14845	0.666348	0.0708452	0.911792	0.336958	0.244222	0.538428	-0.161823	0.498918	0.496486	0.279937
1700123I01Rik	0.0642883	0.371875	0.543815	0.0359281	-0.0568078	0.839458	0.79242	0.498918	0.253977	0.518497
Gm29036	0.0642883	0.0708452	0.367724	0.0359281	0.642162	0.41349	0.79242	0.799948	0.134696	0.662005
RP23-64D23.7	0.54141	0.672905	0.0666936	0.637988	0.244222	-0.0636316	0.838177	0.322827	0.479749	0.335399
Gm6439	0.666348	0.547966	0.543815	0.513049	0.244222	0.538428	0.315299	0.498918	0.567795	0.399217
Gm43289	0.54141	0.371875	0.668754	0.939018	-0.0568078	-0.0636316	0.537147	0.021797	0.630264	0.109626
Gm10827	0.365318	0.0708452	0.668754	0.513049	0.642162	0.237398	0.683275	0.498918	0.404492	0.515439
Gm35986	0.763258	0.371875	0.367724	0.336958	0.244222	0.538428	0.537147	0.623857	0.459954	0.485914
Gm16177	0.763258	0.371875	0.0666936	0.0359281	0.244222	0.781466	0.315299	0.720767	0.309439	0.515439
Slfnl1	0.365318	0.672905	0.367724	0.637988	0.545252	0.237398	0.537147	0.498918	0.510984	0.454679
Gm12804	0.365318	0.0708452	0.668754	0.0359281	0.420313	0.781466	0.537147	0.623857	0.285211	0.590696
Scml4	0.54141	0.371875	0.668754	0.336958	-0.0568078	-0.0636316	0.440237	0.924887	0.479749	0.311171
Gm16425	0.365318	0.672905	0.0666936	0.637988	0.545252	0.635338	0.315299	0.498918	0.435726	0.498702
Gm12201	0.666348	0.371875	0.543815	1.03593	-0.0568078	0.237398	-0.161823	0.021797	0.654492	0.0101412
Wbscr17	0.54141	0.547966	0.765664	0.637988	0.244222	-0.0636316	0.440237	0.498918	0.623257	0.279937
Gm17377	0.54141	0.0708452	0.0666936	0.513049	0.846282	0.71452	0.537147	0.021797	0.297999	0.529937
Gm33707	0.967378	0.769815	0.0666936	0.637988	0.420313	-0.0636316	-0.161823	0.021797	0.610469	0.054164
RP23-308M1.6	0.365318	0.371875	0.543815	0.734898	0.642162	0.237398	0.616329	0.322827	0.503977	0.454679
Gm15836	0.365318	0.672905	0.765664	0.0359281	0.721343	0.41349	0.315299	0.322827	0.459954	0.44324
Rpl21-ps11	0.54141	0.547966	0.543815	0.336958	0.420313	0.237398	0.683275	0.623857	0.492537	0.491211
Gm6645	0.365318	0.0708452	0.765664	0.881026	0.721343	-0.0636316	0.315299	0.021797	0.520713	0.248702
Gm21984	0.54141	0.672905	0.844845	0.0359281	0.545252	-0.0636316	0.537147	0.322827	0.523772	0.335399
Gm12146	0.365318	0.371875	0.0666936	0.990171	0.642162	0.237398	0.139207	0.498918	0.448514	0.379422
Proscos	0.84244	0.848996	0.0666936	0.336958	0.545252	-0.0636316	0.139207	0.498918	0.523772	0.279937
Gm5389	0.0642883	0.769815	0.543815	0.336958	0.244222	0.237398	0.440237	0.866895	0.428719	0.447188
Gm15566	0.666348	0.0708452	0.668754	0.637988	0.642162	0.41349	0.139207	0.498918	0.510984	0.423444
Gm8503	0.54141	0.547966	0.543815	0.336958	0.846282	0.41349	0.315299	0.322827	0.492537	0.474474
Gm4853	0.365318	0.672905	0.668754	0.939018	0.244222	-0.0636316	0.139207	0.322827	0.661499	0.160656
Gm14383	0.666348	0.672905	0.668754	0.637988	0.244222	0.41349	0.440237	0.021797	0.661499	0.279937
Gm10355	0.54141	0.769815	0.367724	0.734898	0.545252	0.237398	0.315299	0.322827	0.603462	0.355194
Gm7879	0.365318	0.0708452	0.0666936	0.336958	0.721343	0.839458	0.537147	0.623857	0.209954	0.680452
RP23-194C20.1	0.0642883	0.547966	0.765664	0.637988	-0.0568078	0.781466	-0.161823	0.623857	0.503977	0.296673
Gm13430	0.84244	0.848996	0.0666936	0.637988	0.545252	-0.0636316	-0.161823	0.322827	0.599029	0.160656
Rps19-ps10	0.909386	0.672905	0.543815	0.336958	-0.0568078	0.635338	0.315299	0.021797	0.615766	0.228907
Gm43931	0.54141	0.371875	0.367724	0.734898	0.642162	0.41349	0.616329	0.322827	0.503977	0.498702
Gm12823	0.0642883	0.547966	0.543815	0.336958	0.545252	-0.0636316	0.440237	0.976039	0.373257	0.474474
Gm5706	0.84244	0.672905	0.0666936	0.336958	0.244222	0.41349	0.537147	0.623857	0.479749	0.454679
Aass	0.909386	0.371875	0.543815	0.939018	0.244222	-0.0636316	-0.161823	0.021797	0.691024	0.0101412
Gm12138	0.666348	0.769815	0.543815	0.637988	-0.0568078	-0.0636316	0.683275	0.322827	0.654492	0.221416
Gm15503	0.666348	0.371875	0.367724	0.336958	0.642162	0.237398	0.315299	0.866895	0.435726	0.515439
Gm12463	0.0642883	0.547966	0.367724	0.336958	0.244222	0.781466	0.683275	0.720767	0.329234	0.607433
Olfr1420	0.666348	0.371875	0.0666936	0.513049	0.545252	0.41349	0.87957	0.322827	0.404492	0.540285
RP23-54G21.4	0.365318	0.769815	0.668754	0.881026	0.244222	-0.0636316	0.315299	0.322827	0.671228	0.204679
Gm12322	0.54141	0.848996	0.367724	0.513049	0.545252	0.237398	0.440237	0.498918	0.567795	0.430452
Gm14251	0.54141	0.371875	0.367724	0.0359281	0.545252	0.237398	0.537147	0.976039	0.329234	0.573959
Gm13094	0.365318	0.547966	0.765664	0.881026	-0.0568078	0.538428	0.440237	0.021797	0.639994	0.235914
Il17b	0.0642883	0.0708452	0.0666936	0.513049	0.642162	0.237398	0.917359	0.799948	0.178719	0.649217
Gm37729	0.0642883	0.371875	0.0666936	0.734898	0.642162	0.781466	0.440237	0.623857	0.309439	0.621931
Gm15738	0.54141	0.672905	0.0666936	0.336958	0.642162	0.41349	0.683275	0.623857	0.404492	0.590696
Cpne7	0.0642883	0.769815	0.0666936	0.637988	0.846282	0.538428	0.139207	0.498918	0.384696	0.505709
Gm43689	0.54141	0.672905	0.0666936	0.637988	0.78829	-0.0636316	0.683275	0.322827	0.479749	0.43269
A930006L05Rik	0.0642883	0.672905	0.543815	0.336958	0.244222	0.71452	0.79242	0.498918	0.404492	0.56252
Gm13093	0.365318	0.0708452	0.367724	0.336958	0.943192	0.71452	0.440237	0.498918	0.285211	0.649217
Mir8109	0.666348	0.371875	0.765664	0.513049	0.244222	0.538428	0.139207	0.720767	0.579234	0.410656
Gm19938	0.909386	0.547966	0.543815	0.336958	-0.0568078	0.237398	0.440237	0.720767	0.584531	0.335399
A330015K06Rik	0.84244	0.371875	0.367724	0.637988	0.545252	0.635338	0.315299	0.322827	0.555007	0.454679
RP23-328F4.2	0.666348	0.848996	0.543815	0.637988	-0.0568078	0.237398	0.683275	0.021797	0.674287	0.221416
RP23-28E6.11	0.0642883	0.672905	0.543815	0.0359281	0.420313	0.71452	0.139207	0.924887	0.329234	0.549732
C78197	0.0642883	0.371875	0.543815	0.336958	0.420313	0.936368	0.139207	0.799948	0.329234	0.573959
Nfe2	0.0642883	0.0708452	0.367724	0.814079	0.545252	-0.0636316	0.315299	1.0218	0.329234	0.454679
Rpl9-ps1	0.763258	0.371875	0.543815	0.513049	0.244222	0.237398	0.139207	0.924887	0.547999	0.386429
B230334C09Rik	0.763258	0.371875	0.543815	0.336958	0.721343	0.41349	0.537147	0.498918	0.503977	0.542725
Lbx2	0.0642883	0.672905	0.367724	0.0359281	0.846282	0.41349	0.315299	0.866895	0.285211	0.610491
Gm29084	0.0642883	0.0708452	0.0666936	0.0359281	0.642162	0.936368	0.741267	0.720767	0.0594388	0.760141
Gm10604	0.365318	0.769815	0.543815	0.336958	0.420313	0.41349	0.917359	0.021797	0.503977	0.44324
A630072M18Rik	0.909386	0.547966	0.911792	0.336958	0.244222	-0.0636316	-0.161823	0.498918	0.676526	0.129422
Gm16416	0.666348	0.547966	0.543815	0.336958	-0.0568078	0.71452	0.87957	0.021797	0.523772	0.38977
Gm7180	0.84244	0.547966	0.367724	0.336958	0.642162	0.635338	0.440237	0.322827	0.523772	0.510141
Gm12977	0.365318	0.547966	0.367724	0.513049	0.420313	0.538428	0.952121	0.322827	0.448514	0.558422
RP23-212H18.2	0.763258	0.769815	0.668754	0.814079	-0.0568078	0.237398	0.315299	0.021797	0.753977	0.129422
Adamts8	0.763258	0.0708452	0.367724	0.939018	-0.0568078	0.237398	0.440237	0.720767	0.535211	0.335399
Gm8013	0.666348	0.371875	0.367724	0.513049	0.420313	-0.0636316	0.616329	0.924887	0.479749	0.474474
RP24-549B12.1	0.54141	0.672905	0.844845	0.513049	-0.0568078	0.538428	0.683275	0.021797	0.643052	0.296673
Gm44389	0.365318	0.371875	0.765664	0.336958	0.545252	0.71452	0.616329	0.498918	0.459954	0.593755
Gm25579	0.763258	0.547966	0.543815	0.0359281	0.642162	0.839458	0.139207	0.322827	0.472742	0.485914
Gm14200	0.365318	0.0708452	0.0666936	0.734898	0.721343	0.781466	0.616329	0.498918	0.309439	0.654514
Gm8545	0.54141	0.0708452	0.543815	0.0359281	0.721343	0.839458	0.315299	0.720767	0.297999	0.649217
Gm42503	0.763258	0.769815	0.543815	0.336958	-0.0568078	-0.0636316	0.87957	0.322827	0.603462	0.270489
Gm16141	0.666348	0.0708452	0.543815	0.637988	0.244222	-0.0636316	0.79242	0.799948	0.479749	0.44324
Gm25526	0.54141	0.769815	0.367724	0.814079	-0.0568078	0.237398	0.440237	0.720767	0.623257	0.335399
Gm28514	0.365318	0.0708452	0.0666936	0.734898	0.420313	0.890611	0.616329	0.623857	0.309439	0.637777
Muc5b	0.0642883	0.973935	0.367724	0.814079	0.721343	0.237398	0.139207	0.021797	0.555007	0.279937
Gm26440	0.666348	0.848996	0.0666936	0.734898	0.545252	-0.0636316	0.616329	0.322827	0.579234	0.355194
1110028F18Rik	0.84244	0.547966	0.543815	0.734898	-0.0568078	0.538428	0.616329	0.021797	0.66728	0.279937
Gm37370	0.365318	0.0708452	0.668754	0.0359281	0.420313	0.839458	-0.161823	0.976039	0.285211	0.518497
Gm8062	0.763258	0.371875	0.543815	0.336958	0.420313	0.71452	0.315299	0.720767	0.503977	0.542725
Gm13152	0.763258	0.547966	0.969784	0.336958	-0.0568078	0.237398	0.537147	0.322827	0.654492	0.260141
1600002D24Rik	0.365318	0.547966	0.0666936	0.637988	0.984585	0.71452	-0.161823	0.322827	0.404492	0.465027
A430027C01Rik	0.666348	0.672905	0.0666936	0.336958	0.244222	0.237398	0.741267	0.866895	0.435726	0.522446
Gm13904	1.01853	0.0708452	0.969784	0.513049	-0.0568078	-0.0636316	0.315299	0.021797	0.643052	0.054164
Lrrc55	0.763258	0.973935	0.0666936	0.513049	0.721343	0.237398	0.139207	0.021797	0.579234	0.279937
Gm42706	0.365318	0.0708452	0.367724	0.0359281	0.244222	1.01555	0.838177	0.498918	0.209954	0.649217
Gm15365	0.666348	0.672905	0.543815	0.336958	0.420313	0.936368	-0.161823	0.322827	0.555007	0.379422
Tsix	0.0642883	0.371875	0.543815	0.637988	0.984585	-0.0636316	0.616329	0.498918	0.404492	0.50905
RP23-84M17.6	0.365318	0.0708452	0.367724	0.336958	0.721343	0.936368	0.315299	0.720767	0.285211	0.673444
Gm11460	0.84244	0.848996	0.0666936	0.637988	0.244222	0.237398	0.616329	0.322827	0.599029	0.355194
Gm13665	0.54141	0.915943	0.543815	0.0359281	-0.0568078	0.538428	0.139207	0.866895	0.509274	0.371931
Mir3097	0.365318	0.0708452	0.0666936	0.881026	0.420313	-0.0636316	0.315299	1.06319	0.345971	0.433793
Ect2l	0.0642883	0.547966	0.668754	0.814079	0.244222	0.538428	0.616329	0.623857	0.523772	0.505709
Gm12222	0.909386	0.547966	0.0666936	0.0359281	0.721343	0.41349	0.139207	0.799948	0.389994	0.518497
Gm11893	0.54141	0.672905	0.668754	0.513049	0.244222	0.890611	0.440237	0.021797	0.599029	0.399217
Gm15798	0.54141	0.371875	0.0666936	0.0359281	1.02237	0.41349	0.79242	0.322827	0.253977	0.637777
Gm11788	0.0642883	0.371875	0.911792	0.0359281	0.545252	0.41349	0.741267	0.720767	0.345971	0.605194
Gm6134	0.666348	0.915943	0.543815	0.990171	-0.0568078	-0.0636316	-0.161823	0.021797	0.779069	-0.0651163
Gm28064	0.0642883	1.11224	0.0666936	0.637988	-0.0568078	-0.0636316	0.79242	0.322827	0.470302	0.248702
Frmd7	0.0642883	0.547966	0.367724	0.336958	0.721343	0.71452	0.683275	0.720767	0.329234	0.709976
Hspb2	0.54141	0.672905	0.0666936	0.637988	0.244222	0.781466	0.616329	0.623857	0.479749	0.566469
Birc7	0.0642883	0.0708452	0.0666936	0.0359281	1.11928	0.538428	0.741267	0.498918	0.0594388	0.724474
Gm28883	0.54141	0.0708452	0.0666936	0.881026	0.721343	0.41349	0.741267	0.498918	0.389994	0.593755
Gm37271	0.365318	0.672905	0.0666936	0.734898	-0.0568078	0.41349	0.537147	0.976039	0.459954	0.467467
Gm24233	0.0642883	0.672905	0.367724	0.814079	0.642162	0.781466	0.440237	0.322827	0.479749	0.546673
Gm44025	0.0642883	0.0708452	0.0666936	0.0359281	0.420313	0.41349	0.741267	1.16793	0.0594388	0.685749
2900009J06Rik	0.666348	0.547966	0.668754	0.637988	0.642162	0.41349	0.440237	0.498918	0.630264	0.498702
Gm10237	0.666348	0.371875	0.911792	0.0359281	0.420313	0.781466	0.616329	0.021797	0.496486	0.459976
Gucy1b2	0.666348	0.0708452	0.0666936	0.0359281	0.642162	0.237398	0.984305	0.799948	0.209954	0.665954
Gm11258	0.909386	0.547966	0.765664	0.637988	-0.0568078	0.41349	-0.161823	0.623857	0.715251	0.204679
Gm8532	0.365318	0.0708452	0.367724	0.0359281	0.721343	0.71452	0.87957	0.720767	0.209954	0.75905
Gm13977	0.54141	0.371875	0.668754	0.0359281	0.846282	-0.0636316	0.741267	0.720767	0.404492	0.561171
Gm2467	0.909386	0.769815	0.765664	0.637988	-0.0568078	0.538428	-0.161823	0.021797	0.770713	0.0853987
Apol6	0.909386	0.547966	0.367724	0.0359281	0.897435	0.538428	-0.161823	0.498918	0.465251	0.44324
Gm13213	0.909386	0.769815	0.668754	0.513049	0.420313	0.41349	0.315299	0.021797	0.715251	0.292725
Colec11	0.54141	0.848996	0.543815	0.814079	-0.0568078	0.41349	0.315299	0.623857	0.687075	0.323959
Gm11100	0.0642883	0.0708452	0.367724	0.814079	0.244222	0.41349	0.984305	0.720767	0.329234	0.590696
Gm16196	0.54141	0.0708452	0.367724	0.734898	0.420313	0.635338	0.838177	0.623857	0.428719	0.629422
Gm8185	0.0642883	0.672905	0.911792	0.814079	-0.0568078	0.237398	0.315299	0.720767	0.615766	0.304164
Gm6275	0.54141	0.769815	0.367724	0.637988	0.420313	0.237398	0.683275	0.720767	0.579234	0.515439
Rdh16	0.54141	0.0708452	0.668754	0.513049	0.420313	0.71452	-0.161823	0.976039	0.448514	0.487262
Gm17056	0.54141	0.547966	0.367724	0.637988	0.984585	0.237398	0.139207	0.623857	0.523772	0.496262
Xntrpc	0.365318	0.672905	0.0666936	0.0359281	-0.0568078	0.977761	0.952121	0.322827	0.285211	0.548975
Rpl31-ps1	1.14347	0.0708452	0.765664	0.513049	-0.0568078	-0.0636316	-0.161823	0.623857	0.623257	0.0853987
Gm11633	0.0642883	0.0708452	0.911792	0.336958	0.420313	0.237398	1.06863	0.322827	0.345971	0.512291
Atp6v0c-ps1	0.54141	0.547966	0.911792	0.0359281	0.420313	0.635338	0.537147	0.623857	0.509274	0.554164
Pax6	0.0642883	0.547966	0.367724	0.336958	0.642162	0.71452	0.952121	0.498918	0.329234	0.70193
Gm28731	0.0642883	0.915943	0.367724	0.336958	0.545252	0.71452	0.79242	0.322827	0.421228	0.593755
Atxn7l1os2	0.0642883	0.371875	0.0666936	0.336958	0.244222	0.635338	1.13921	0.623857	0.209954	0.660656
Rpl21-ps4	0.909386	0.371875	0.668754	0.637988	0.244222	0.538428	0.616329	0.322827	0.647001	0.430452
Gm17244	0.763258	0.371875	1.02094	0.336958	0.545252	0.237398	-0.161823	0.623857	0.623257	0.311171
Rpl21-ps3	0.365318	0.672905	0.543815	0.336958	0.846282	0.635338	0.440237	0.623857	0.479749	0.636429
RP23-44H21.1	0.365318	0.848996	0.367724	0.814079	0.545252	0.538428	0.683275	0.021797	0.599029	0.447188
Zfa-ps	0.365318	0.769815	0.543815	0.336958	0.545252	0.781466	0.537147	0.623857	0.503977	0.621931
Gm16068	0.0642883	0.547966	0.543815	0.513049	0.721343	0.781466	0.616329	0.623857	0.41728	0.685749
Gm6578	0.365318	0.0708452	0.765664	0.734898	0.846282	0.71452	0.315299	0.322827	0.484181	0.549732
Gm6028	0.763258	0.547966	0.765664	0.637988	0.642162	0.538428	0.440237	0.021797	0.678719	0.410656
Gm13750	0.84244	0.672905	0.911792	0.734898	0.244222	0.237398	0.139207	0.021797	0.790509	0.160656
H2-M6-ps	0.909386	0.371875	0.765664	0.336958	0.545252	0.41349	0.139207	0.720767	0.595971	0.454679
G630030J09Rik	0.666348	0.371875	0.668754	0.637988	-0.0568078	0.41349	0.984305	0.322827	0.586241	0.415954
Gm7516	0.763258	0.769815	0.969784	0.513049	0.244222	0.237398	0.139207	0.322827	0.753977	0.235914
Smok4a	0.365318	0.848996	0.0666936	0.336958	0.943192	0.237398	0.440237	0.720767	0.404492	0.585399
Speg	0.365318	0.371875	0.0666936	0.513049	0.642162	0.635338	0.917359	0.720767	0.329234	0.728907
Gm15770	0.84244	0.0708452	0.911792	0.814079	0.244222	-0.0636316	0.440237	0.498918	0.659789	0.279937
Rasl12	0.763258	0.672905	0.765664	0.814079	0.420313	0.237398	0.315299	0.322827	0.753977	0.323959
Gm44140	0.365318	0.0708452	0.0666936	0.0359281	0.721343	0.635338	0.537147	1.10098	0.134696	0.748702
Gm4866	0.763258	0.769815	0.0666936	0.513049	0.545252	0.538428	0.616329	0.623857	0.528204	0.580967
RP24-445D7.2	0.84244	0.547966	0.367724	0.734898	0.244222	0.839458	0.537147	0.021797	0.623257	0.410656
Gm22980	0.365318	0.371875	0.367724	0.637988	0.846282	-0.0636316	0.683275	0.866895	0.435726	0.583205
Gm6304	0.84244	0.0708452	0.367724	0.336958	0.545252	0.538428	0.741267	0.799948	0.404492	0.656224
Gm17538	0.365318	0.973935	0.765664	0.513049	0.244222	0.635338	0.139207	0.498918	0.654492	0.379422
Gm12271	0.0642883	0.371875	0.0666936	0.513049	0.897435	0.936368	0.440237	0.623857	0.253977	0.724474
Platr31	0.0642883	0.547966	0.0666936	0.336958	0.642162	0.839458	0.838177	0.720767	0.253977	0.760141
Gm43110	0.365318	0.848996	0.543815	0.637988	0.642162	0.635338	0.537147	0.322827	0.599029	0.534369
Gm12430	0.54141	0.371875	0.844845	0.637988	0.545252	0.781466	0.440237	0.322827	0.599029	0.522446
Gm5612	0.666348	0.672905	0.543815	0.637988	0.420313	0.839458	0.440237	0.322827	0.630264	0.505709
Gm12987	0.54141	0.547966	0.969784	0.513049	0.420313	0.538428	0.440237	0.498918	0.643052	0.474474
Atg4a-ps	0.54141	0.371875	0.543815	0.637988	0.78829	0.71452	0.537147	0.498918	0.523772	0.634719
Gm4468	0.763258	0.848996	0.543815	0.0359281	0.545252	-0.0636316	0.139207	0.924887	0.547999	0.386429
Gm19840	1.06429	0.0708452	0.367724	0.513049	0.78829	0.635338	-0.161823	0.322827	0.503977	0.396158
1700021J08Rik	0.666348	0.915943	0.367724	0.990171	-0.0568078	-0.0636316	-0.161823	0.623857	0.735046	0.0853987
Gm13181	0.54141	0.769815	0.0666936	0.336958	0.545252	0.890611	0.537147	0.623857	0.428719	0.649217
Gm42573	0.54141	0.371875	0.844845	0.336958	0.642162	0.41349	0.537147	0.799948	0.523772	0.598187
Gm22340	0.666348	0.672905	0.367724	0.637988	0.420313	0.71452	0.838177	0.021797	0.586241	0.498702
Gm5270	0.84244	0.848996	0.668754	0.734898	0.420313	-0.0636316	0.315299	0.322827	0.773772	0.248702
Gm5819	0.365318	0.0708452	0.367724	0.0359281	0.897435	0.936368	0.616329	0.623857	0.209954	0.768497
4932443L11Rik	0.365318	0.769815	0.0666936	0.637988	0.78829	0.41349	0.616329	0.720767	0.459954	0.634719
Gm2904	0.763258	0.547966	0.844845	0.734898	0.420313	-0.0636316	0.537147	0.498918	0.722742	0.348187
Cadm2	0.54141	0.371875	0.844845	0.637988	0.846282	0.237398	-0.161823	0.720767	0.599029	0.410656
Vpreb3	0.0642883	0.371875	0.969784	0.0359281	0.721343	0.781466	0.139207	0.720767	0.360469	0.590696
Gm7774	0.84244	0.371875	0.367724	0.513049	0.721343	0.71452	0.537147	0.498918	0.523772	0.617982
Gm43310	0.365318	0.0708452	0.543815	0.336958	0.721343	0.781466	0.616329	0.866895	0.329234	0.746508
Dtnbos	0.0642883	0.0708452	0.0666936	0.0359281	0.642162	0.41349	1.1806	0.720767	0.0594388	0.739255
Proc	0.909386	0.973935	0.0666936	0.513049	-0.0568078	0.41349	0.741267	0.021797	0.615766	0.279937
Fabp3	0.763258	0.0708452	0.0666936	0.734898	0.897435	0.41349	0.683275	0.498918	0.408924	0.623279
Gm15241	0.0642883	0.371875	0.543815	0.336958	0.721343	0.635338	0.440237	1.0218	0.329234	0.704679
Otos	0.0642883	0.769815	0.0666936	0.990171	0.244222	-0.0636316	0.79242	0.720767	0.472742	0.423444
Gm42930	0.54141	0.371875	0.543815	0.336958	0.642162	-0.0636316	0.683275	1.0218	0.448514	0.570901
Gm14480	0.763258	0.848996	0.668754	0.637988	0.545252	-0.0636316	0.683275	0.021797	0.729749	0.296673
Gm18407	0.54141	0.848996	0.668754	0.0359281	0.420313	0.538428	0.537147	0.799948	0.523772	0.573959
Nppc	0.0642883	0.0708452	0.0666936	0.336958	0.897435	0.41349	0.87957	0.924887	0.134696	0.778845
Rhox10	0.666348	0.547966	0.0666936	0.0359281	0.897435	0.936368	0.315299	0.498918	0.329234	0.662005
Rsph4a	0.54141	0.0708452	0.367724	0.0359281	0.943192	0.41349	0.741267	0.866895	0.253977	0.741211
Rasl2-9	0.967378	0.672905	0.844845	0.336958	0.545252	-0.0636316	0.440237	0.322827	0.705522	0.311171
Gsdmc4	0.967378	0.848996	0.543815	0.734898	0.545252	-0.0636316	-0.161823	0.322827	0.773772	0.160656
Gm43336	0.0642883	0.547966	0.367724	0.0359281	0.244222	0.237398	0.917359	1.10098	0.253977	0.624989
Gm35013	0.54141	0.547966	0.367724	0.990171	0.244222	0.781466	0.139207	0.623857	0.611818	0.447188
Gm37164	0.0642883	0.371875	0.367724	0.513049	0.420313	0.71452	1.01427	0.720767	0.329234	0.717467
Gm15492	0.54141	0.547966	0.765664	0.336958	0.721343	0.635338	0.683275	0.498918	0.547999	0.634719
Gm23341	0.967378	0.769815	0.765664	0.513049	0.420313	-0.0636316	0.440237	0.322827	0.753977	0.279937
Gm37037	0.54141	0.848996	0.0666936	0.881026	0.244222	0.781466	0.139207	0.623857	0.584531	0.447188
3110083C13Rik	0.763258	0.769815	0.367724	0.881026	-0.0568078	0.41349	0.741267	0.322827	0.695456	0.355194
Hhipl1	0.365318	0.0708452	0.367724	0.336958	0.846282	0.71452	0.79242	0.799948	0.285211	0.788292
Gm26490	0.54141	0.371875	0.969784	0.513049	0.78829	0.41349	0.139207	0.623857	0.599029	0.491211
2010010A06Rik	0.666348	0.0708452	0.668754	0.336958	0.78829	0.237398	0.440237	0.976039	0.435726	0.610491
Gm7496	0.54141	0.915943	0.367724	0.513049	0.244222	0.890611	0.440237	0.498918	0.584531	0.518497
Gm9920	0.365318	0.547966	0.668754	0.0359281	0.545252	0.839458	0.87957	0.498918	0.404492	0.6908
Slmo1	0.365318	0.0708452	0.543815	0.513049	0.244222	0.839458	0.537147	1.0218	0.373257	0.660656
Gm14239	1.01853	0.547966	0.0666936	0.637988	0.420313	0.237398	0.440237	0.799948	0.567795	0.474474
Gm4742	0.54141	0.672905	0.668754	0.734898	0.78829	0.635338	0.315299	0.322827	0.654492	0.515439
Gm7783	0.0642883	0.672905	0.668754	0.637988	0.721343	0.237398	0.838177	0.623857	0.510984	0.605194
Gm37033	0.0642883	0.0708452	0.0666936	0.513049	0.642162	0.936368	0.838177	0.799948	0.178719	0.804164
Gm37728	0.54141	0.0708452	0.0666936	0.513049	0.642162	0.71452	-0.161823	1.13574	0.297999	0.58265
Gm11865	0.84244	0.547966	0.543815	0.513049	0.244222	0.41349	0.79242	0.720767	0.611818	0.542725
Gm13684	0.0642883	0.0708452	0.367724	0.0359281	0.545252	-0.0636316	1.01427	1.10098	0.134696	0.649217
Gm12356	0.967378	0.547966	0.543815	0.734898	0.78829	0.237398	0.139207	0.322827	0.698514	0.371931
Hgd	0.365318	0.371875	0.367724	0.814079	0.78829	0.839458	0.537147	0.498918	0.479749	0.665954
Gm37357	0.84244	0.371875	0.668754	0.0359281	0.642162	0.41349	0.440237	0.924887	0.479749	0.605194
Rpl27-ps2	0.666348	0.973935	0.969784	0.513049	0.244222	0.237398	0.315299	0.021797	0.780779	0.204679
Gm15428	0.0642883	0.672905	0.969784	0.637988	0.545252	0.781466	0.315299	0.322827	0.586241	0.491211
Gm10357	0.54141	0.0708452	1.02094	0.0359281	0.420313	0.635338	0.683275	0.720767	0.41728	0.614924
Gm13666	0.54141	0.547966	0.668754	0.814079	0.244222	0.41349	0.87957	0.498918	0.643052	0.50905
Spats1	0.0642883	0.769815	0.0666936	0.0359281	0.721343	0.890611	0.838177	0.623857	0.234181	0.768497
Gm9658	0.763258	0.371875	0.668754	0.939018	0.642162	0.71452	0.139207	0.021797	0.685726	0.379422
Baat	0.54141	0.915943	0.367724	0.734898	0.545252	0.781466	0.139207	0.498918	0.639994	0.491211
Gm43096	0.666348	0.672905	0.367724	0.513049	0.642162	0.71452	0.440237	0.799948	0.555007	0.649217
Gm5292	0.84244	0.973935	0.543815	0.734898	-0.0568078	0.41349	0.440237	0.322827	0.773772	0.279937
Mslnl	0.909386	0.848996	0.668754	0.513049	0.244222	0.41349	0.616329	0.322827	0.735046	0.399217
Pde4c	0.666348	0.371875	0.0666936	0.0359281	0.846282	-0.0636316	1.01427	0.799948	0.285211	0.649217
Gm4852	0.365318	0.848996	0.367724	0.939018	0.244222	-0.0636316	0.741267	0.720767	0.630264	0.410656
Gm15478	0.54141	0.547966	0.0666936	0.336958	0.721343	0.41349	1.01427	0.720767	0.373257	0.717467
Tmem47	0.54141	0.371875	0.367724	0.513049	-0.0568078	-0.0636316	1.26954	0.322827	0.448514	0.367982
Gm43267	0.365318	0.371875	0.0666936	0.881026	-0.0568078	0.635338	0.952121	0.799948	0.421228	0.58265
Gm9164	1.01853	0.672905	0.0666936	1.03593	0.244222	-0.0636316	0.315299	0.322827	0.698514	0.204679
RP23-435E16.1	0.967378	0.848996	0.765664	0.513049	0.721343	-0.0636316	0.139207	0.021797	0.773772	0.204679
Gm17058	0.365318	0.672905	0.367724	0.0359281	0.721343	0.635338	0.537147	1.0218	0.360469	0.728907
Anapc15-ps	0.763258	0.672905	0.543815	0.0359281	0.244222	0.635338	0.537147	0.976039	0.503977	0.598187
Gm7722	0.763258	0.769815	0.765664	0.0359281	0.846282	0.635338	0.315299	0.322827	0.583666	0.529937
Cabp1	0.54141	0.0708452	0.0666936	0.336958	0.984585	0.977761	0.440237	0.623857	0.253977	0.75661
Gm13687	0.666348	0.547966	0.367724	0.336958	0.897435	0.237398	0.741267	0.799948	0.479749	0.669012
Gm12097	0.666348	0.672905	0.668754	0.513049	0.78829	0.237398	0.838177	0.322827	0.630264	0.546673
Gm2862	0.0642883	0.547966	0.367724	0.0359281	0.545252	0.71452	0.838177	1.0218	0.253977	0.779937
Gm13413	0.763258	0.672905	0.844845	0.734898	0.545252	0.781466	-0.161823	0.021797	0.753977	0.296673
Gm43573	0.666348	0.769815	0.765664	0.0359281	0.642162	0.538428	0.683275	0.623857	0.559439	0.621931
Gm23105	0.365318	0.848996	0.765664	0.637988	0.897435	0.237398	0.616329	0.021797	0.654492	0.44324
Gm13880	0.0642883	0.547966	0.668754	0.513049	0.846282	0.890611	0.440237	0.623857	0.448514	0.700247
Gm11759	0.909386	0.547966	0.844845	0.881026	0.244222	0.41349	-0.161823	0.498918	0.795806	0.248702
Gm16104	0.365318	0.371875	0.668754	0.513049	0.78829	0.977761	0.616329	0.322827	0.479749	0.676302
Gm8880	0.365318	0.547966	0.367724	0.734898	0.642162	0.890611	0.537147	0.720767	0.503977	0.697672
Adra2a	0.54141	0.371875	0.543815	0.734898	0.846282	0.41349	0.440237	0.866895	0.547999	0.641726
Gm5434	0.54141	0.672905	0.668754	0.513049	0.545252	0.936368	0.315299	0.623857	0.599029	0.605194
Gm16407	0.967378	0.672905	0.765664	0.881026	-0.0568078	0.538428	-0.161823	0.322827	0.821743	0.160656
Gm15720	0.0642883	0.371875	0.543815	0.734898	0.642162	0.71452	0.616329	0.924887	0.428719	0.724474
Gm12242	0.763258	0.848996	0.543815	0.939018	0.420313	0.237398	0.616329	0.021797	0.773772	0.323959
Rpl7a-ps8	0.84244	0.0708452	1.06669	0.513049	0.721343	0.41349	0.440237	0.021797	0.623257	0.399217
1700028K03Rik	0.54141	0.0708452	0.668754	0.0359281	0.642162	0.635338	0.917359	0.866895	0.329234	0.765439
Gm20403	0.54141	0.848996	0.0666936	0.814079	0.642162	0.71452	0.440237	0.623857	0.567795	0.605194
Gm9888	0.365318	0.848996	0.765664	0.734898	0.545252	-0.0636316	0.537147	0.799948	0.678719	0.454679
Gm28911	1.01853	0.769815	0.911792	0.637988	-0.0568078	0.538428	-0.161823	0.021797	0.834531	0.0853987
Gm23222	0.909386	0.547966	0.765664	0.513049	0.420313	0.635338	0.315299	0.720767	0.684016	0.522929
Vmn1r32	0.0642883	0.0708452	0.367724	0.0359281	0.943192	0.237398	0.917359	1.0218	0.134696	0.779937
Rpl30-ps8	0.666348	0.973935	0.543815	0.734898	0.420313	0.41349	0.440237	0.623857	0.729749	0.474474
Cyp4a32	0.365318	0.672905	0.765664	0.637988	-0.0568078	0.890611	0.917359	0.021797	0.610469	0.44324
Gm43403	0.666348	0.547966	0.0666936	0.990171	0.244222	0.635338	0.838177	0.498918	0.567795	0.554164
Gm9836	0.666348	0.769815	0.911792	0.734898	0.545252	0.71452	0.139207	0.021797	0.770713	0.355194
RP23-478L20.1	0.365318	1.07085	0.543815	0.881026	0.244222	0.538428	0.440237	0.322827	0.715251	0.386429
Gm15946	0.763258	1.11224	0.367724	0.881026	0.420313	-0.0636316	0.315299	0.021797	0.781061	0.173444
Gm36985	0.967378	0.547966	0.765664	0.637988	0.420313	0.538428	0.616329	0.322827	0.729749	0.474474
Gm25636	0.365318	0.0708452	0.668754	0.513049	1.08932	0.635338	0.616329	0.498918	0.404492	0.709976
Gm12345	0.967378	0.0708452	0.668754	0.0359281	0.721343	0.71452	0.741267	0.498918	0.435726	0.669012
2610028H24Rik	0.54141	0.547966	0.367724	0.0359281	0.420313	0.890611	1.09345	0.322827	0.373257	0.6818
Gm15682	0.54141	0.915943	0.543815	0.881026	0.78829	0.41349	0.440237	0.021797	0.720548	0.415954
Kcnv2	0.54141	0.547966	0.367724	0.734898	0.420313	0.839458	0.683275	0.799948	0.547999	0.685749
Hnf1a	0.54141	0.672905	0.367724	0.637988	0.420313	0.936368	0.79242	0.498918	0.555007	0.662005
4930562F07Rik	0.0642883	0.371875	0.543815	0.814079	0.545252	0.538428	0.537147	1.06319	0.448514	0.671004
Gm6871	0.967378	0.371875	0.367724	0.881026	0.721343	0.237398	-0.161823	0.799948	0.647001	0.399217
Abca17	0.365318	1.02509	0.668754	0.513049	0.244222	0.41349	0.616329	0.799948	0.643052	0.518497
Gm17257	1.01853	0.769815	0.765664	0.336958	0.545252	0.41349	0.315299	0.498918	0.722742	0.44324
Gm13077	0.666348	0.672905	0.543815	0.637988	0.545252	0.71452	0.139207	0.924887	0.630264	0.580967
Mroh7	0.84244	0.769815	0.668754	0.814079	0.420313	0.538428	0.139207	0.623857	0.773772	0.430452
Gm37420	0.84244	0.672905	0.0666936	0.734898	0.642162	-0.0636316	0.683275	0.866895	0.579234	0.532175
Gm6750	0.365318	0.547966	0.0666936	0.0359281	0.721343	1.14049	0.537147	0.720767	0.253977	0.779937
Gm7266	0.84244	0.973935	0.969784	0.637988	0.244222	0.237398	0.139207	0.021797	0.856037	0.160656
Gm24139	0.365318	0.371875	0.367724	0.0359281	0.420313	0.538428	1.09345	0.976039	0.285211	0.757058
Gnrhr	0.54141	0.547966	0.0666936	0.637988	0.78829	0.635338	0.952121	0.623857	0.448514	0.749902
Gm13080	0.0642883	0.371875	0.765664	0.336958	0.721343	1.0825	0.616329	0.498918	0.384696	0.729772
4931440F15Rik	0.666348	0.547966	0.367724	0.990171	0.420313	0.41349	0.984305	0.021797	0.643052	0.459976
Gm6758	0.54141	0.672905	0.969784	0.336958	0.545252	0.635338	0.537147	0.720767	0.630264	0.609626
Gabrb3	1.01853	0.547966	1.10809	0.0359281	-0.0568078	-0.0636316	0.537147	0.498918	0.677628	0.228907
Gm10384	0.666348	0.371875	0.0666936	0.336958	0.642162	0.71452	0.838177	0.976039	0.360469	0.792725
Aldh8a1	0.666348	0.547966	0.543815	0.734898	0.420313	0.635338	0.440237	0.976039	0.623257	0.617982
Gm42933	1.10568	0.547966	0.765664	0.637988	0.545252	0.41349	0.440237	0.021797	0.764325	0.355194
Gm9694	0.54141	0.547966	0.543815	0.881026	0.545252	0.635338	0.616329	0.799948	0.628554	0.649217
4930442H23Rik	0.967378	0.672905	0.0666936	1.14987	0.244222	-0.0636316	0.537147	0.021797	0.714212	0.184884
Folr1	0.0642883	0.0708452	0.0666936	0.637988	1.19846	0.936368	0.315299	0.322827	0.209954	0.69324
Aanat	0.0642883	0.0708452	0.543815	0.513049	0.721343	0.41349	0.838177	1.10098	0.297999	0.768497
Gm42980	0.365318	0.848996	0.668754	0.637988	0.642162	-0.0636316	0.87957	0.720767	0.630264	0.544717
Gm11410	1.01853	0.672905	0.367724	0.0359281	0.721343	0.41349	0.683275	0.720767	0.523772	0.634719
Gpr75	0.365318	0.371875	0.0666936	0.939018	0.897435	0.635338	0.139207	0.924887	0.435726	0.649217
Gm13778	0.54141	0.973935	0.367724	0.939018	0.545252	-0.0636316	0.79242	0.322827	0.705522	0.399217
Cyp4f18	0.666348	0.0708452	0.543815	0.0359281	0.642162	-0.0636316	1.13921	0.866895	0.329234	0.646158
Gm9143	0.54141	1.02509	0.844845	0.814079	0.244222	0.41349	0.440237	0.322827	0.806355	0.355194
Gp5	0.54141	0.547966	0.668754	0.336958	0.420313	-0.0636316	0.952121	1.0218	0.523772	0.58265
Gm5532	0.0642883	0.672905	1.02094	0.637988	0.545252	-0.0636316	0.984305	0.322827	0.599029	0.447188
Gm13212	0.365318	0.547966	1.06669	0.814079	0.244222	0.71452	0.683275	0.021797	0.698514	0.415954
Gm43758	0.0642883	0.0708452	0.367724	0.0359281	1.14731	0.538428	0.616329	0.976039	0.134696	0.819527
Rpl30-ps3	0.666348	0.848996	1.02094	0.734898	-0.0568078	0.237398	0.139207	0.720767	0.817795	0.260141
Gm43136	0.54141	0.848996	0.543815	0.513049	0.897435	0.237398	0.838177	0.498918	0.611818	0.617982
Gm4784	0.967378	0.769815	0.668754	0.0359281	0.78829	0.41349	0.315299	0.720767	0.610469	0.559461
Gm19026	0.763258	0.547966	0.367724	0.881026	0.721343	0.71452	0.616329	0.498918	0.639994	0.637777
Gm16103	0.365318	0.848996	0.765664	0.814079	0.244222	0.237398	0.741267	0.799948	0.698514	0.505709
Matr3-ps2	0.54141	0.371875	0.844845	0.0359281	0.420313	0.538428	0.741267	1.06319	0.448514	0.6908
Gm16020	0.909386	0.848996	0.969784	0.0359281	0.545252	0.538428	0.139207	0.498918	0.691024	0.430452
Gm9796	0.666348	0.769815	0.367724	1.03593	0.420313	0.237398	0.683275	0.623857	0.709954	0.491211
Pip5kl1	0.84244	0.915943	0.0666936	0.0359281	0.78829	0.538428	0.683275	0.720767	0.465251	0.68269
Gm12250	0.54141	0.547966	0.0666936	0.734898	0.721343	0.41349	0.79242	0.976039	0.472742	0.725823
Gm32950	0.666348	0.0708452	0.668754	0.881026	0.642162	0.977761	0.616329	0.021797	0.571743	0.564512
Gm26824	0.666348	0.672905	0.0666936	0.637988	1.05714	-0.0636316	0.838177	0.498918	0.510984	0.58265
Gm5457	0.909386	0.371875	0.911792	0.336958	0.721343	0.538428	0.537147	0.623857	0.632503	0.605194
Gm14016	0.909386	0.915943	0.844845	0.513049	0.545252	0.41349	0.537147	0.021797	0.795806	0.379422
Gm8722	0.84244	0.769815	0.765664	0.513049	0.545252	0.538428	0.616329	0.623857	0.722742	0.580967
Gm17068	0.909386	0.547966	0.844845	0.637988	0.244222	0.71452	0.315299	0.720767	0.735046	0.498702
Guca2a	0.666348	0.547966	0.0666936	0.336958	0.721343	0.71452	0.838177	0.924887	0.404492	0.799732
Gm16031	0.365318	0.672905	0.0666936	0.513049	0.420313	1.19164	0.537147	0.623857	0.404492	0.69324
Gm29155	0.763258	0.672905	0.844845	0.513049	0.642162	0.538428	0.537147	0.720767	0.698514	0.609626
Gm43176	0.763258	0.371875	0.668754	0.513049	0.642162	-0.0636316	0.741267	1.0218	0.579234	0.585399
Apon	0.666348	0.547966	0.765664	0.513049	0.420313	0.781466	0.79242	0.720767	0.623257	0.678742
Tbx15	0.0642883	0.672905	0.0666936	0.513049	1.17364	0.41349	0.87957	0.322827	0.329234	0.697382
Gm14650	0.967378	0.769815	0.911792	0.336958	0.545252	0.635338	0.315299	0.322827	0.746486	0.454679
Gm17048	0.54141	0.547966	0.765664	0.881026	0.642162	0.41349	0.683275	0.720767	0.684016	0.614924
RP24-215A14.6	0.365318	0.915943	0.911792	0.637988	0.897435	0.237398	-0.161823	0.623857	0.70776	0.399217
Gm14221	0.84244	0.672905	0.844845	0.637988	-0.0568078	0.781466	0.139207	0.799948	0.749544	0.415954
Gm20449	0.666348	0.547966	0.367724	0.637988	0.420313	0.890611	0.917359	0.623857	0.555007	0.713035
Ppp1r2-ps3	0.365318	0.371875	0.0666936	0.0359281	0.78829	0.936368	0.537147	1.10098	0.209954	0.840696
RP23-181P23.2	0.365318	0.547966	0.668754	0.637988	0.545252	0.839458	0.79242	0.799948	0.555007	0.74427
Gm28373	0.84244	0.547966	0.367724	0.734898	0.420313	0.71452	0.741267	0.799948	0.623257	0.669012
Anp32-ps	0.967378	0.848996	0.668754	0.881026	0.244222	0.71452	0.139207	0.021797	0.841539	0.279937
BC035044	0.54141	0.0708452	0.367724	0.336958	0.984585	1.11246	0.616329	0.322827	0.329234	0.75905
Gm25667	0.54141	0.973935	0.0666936	0.734898	0.244222	-0.0636316	1.06863	0.623857	0.579234	0.468268
Gm12508	0.666348	0.848996	0.668754	0.814079	0.642162	0.71452	0.139207	0.623857	0.749544	0.529937
Gm42587	0.365318	0.769815	0.0666936	0.637988	0.721343	0.839458	0.683275	0.866895	0.459954	0.777743
Gm5312	0.54141	0.973935	0.911792	0.637988	0.642162	0.538428	-0.161823	0.623857	0.766281	0.410656
Snora34	0.84244	0.672905	0.367724	0.513049	0.846282	0.237398	0.838177	0.720767	0.599029	0.660656
Gm11702	0.365318	0.371875	0.367724	0.513049	1.05714	0.781466	0.616329	0.799948	0.404492	0.81372
Gm6505	0.365318	0.547966	0.0666936	0.0359281	0.984585	0.839458	0.917359	0.720767	0.253977	0.865542
Hist1h2bm	0.666348	0.547966	0.765664	0.881026	0.244222	0.936368	0.616329	0.322827	0.715251	0.529937
Gm16072	0.365318	0.371875	0.543815	0.513049	0.897435	0.635338	0.79242	0.924887	0.448514	0.81252
Gm8019	0.967378	0.769815	0.765664	0.336958	0.545252	0.635338	0.616329	0.498918	0.709954	0.573959
Rpl21-ps12	0.763258	0.848996	0.0666936	0.336958	0.721343	0.635338	0.79242	0.799948	0.503977	0.737262
Gm24840	0.54141	0.769815	0.543815	0.881026	0.545252	0.781466	0.616329	0.623857	0.684016	0.641726
Tdrp	0.763258	0.672905	0.668754	1.07732	0.545252	-0.0636316	0.683275	0.322827	0.795559	0.371931
Gm12945	0.666348	0.672905	0.844845	0.0359281	0.78829	0.71452	0.87957	0.322827	0.555007	0.676302
Gm14858	0.365318	0.547966	0.543815	0.0359281	0.78829	0.71452	0.917359	0.924887	0.373257	0.836264
Gm15917	0.54141	0.973935	0.0666936	0.336958	0.244222	0.538428	0.984305	0.866895	0.479749	0.658463
Slc1a6	0.54141	0.0708452	0.765664	0.513049	0.420313	0.936368	0.917359	0.720767	0.472742	0.748702
Mrps36-ps1	0.54141	0.915943	0.765664	0.513049	0.78829	0.41349	0.683275	0.623857	0.684016	0.627228
Gm6044	0.763258	0.0708452	0.543815	0.336958	1.08932	0.781466	0.537147	0.623857	0.428719	0.757948
RP23-402P24.9	0.54141	0.848996	0.844845	0.637988	0.721343	0.635338	0.79242	0.021797	0.71831	0.542725
Gm4761	0.54141	0.371875	0.844845	0.513049	0.943192	0.71452	0.139207	0.866895	0.567795	0.665954
Chgb	0.909386	0.547966	0.543815	0.513049	0.721343	0.635338	0.537147	0.866895	0.628554	0.690181
Gm15561	0.666348	0.371875	0.367724	0.734898	0.420313	0.839458	1.01427	0.623857	0.535211	0.724474
Cldnd2	0.666348	0.672905	0.367724	0.513049	1.02237	-0.0636316	0.79242	0.799948	0.555007	0.637777
Nkain3	1.06429	0.547966	0.0666936	0.637988	0.846282	0.635338	0.683275	0.322827	0.579234	0.621931
Gm8174	0.54141	1.02509	0.543815	1.11511	0.244222	0.538428	0.315299	0.021797	0.806355	0.279937
Gm38098	0.763258	0.769815	0.367724	0.814079	0.545252	0.936368	0.315299	0.623857	0.678719	0.605194
Zfp781	0.84244	0.0708452	0.969784	0.513049	0.642162	0.71452	0.537147	0.720767	0.599029	0.653649
Gm37953	0.365318	0.672905	0.543815	0.939018	0.721343	0.71452	0.616329	0.720767	0.630264	0.69324
Gm6133	0.909386	0.672905	0.668754	0.637988	0.846282	0.781466	0.315299	0.322827	0.722258	0.566469
RP23-44E14.4	0.967378	0.973935	0.911792	0.814079	-0.0568078	0.237398	0.315299	0.021797	0.916796	0.129422
1700061E18Rik	0.0642883	0.0708452	0.0666936	0.336958	1.05714	0.781466	0.87957	0.924887	0.134696	0.910765
Capn8	0.666348	0.371875	0.0666936	0.637988	0.721343	0.936368	0.984305	0.498918	0.435726	0.785234
Gm10972	0.54141	0.672905	0.0666936	0.513049	0.642162	0.781466	0.683275	1.06319	0.448514	0.792523
Gm5539	0.54141	0.769815	0.367724	0.637988	0.545252	0.977761	0.79242	0.623857	0.579234	0.734823
A930041C12Rik	0.54141	0.371875	0.0666936	0.336958	-0.0568078	0.71452	1.19991	0.924887	0.329234	0.695626
1810019N24Rik	0.666348	0.547966	0.543815	0.734898	0.78829	0.538428	0.984305	0.498918	0.623257	0.702486
Gm37284	0.0642883	1.02509	0.543815	0.513049	0.420313	0.538428	0.984305	0.720767	0.53656	0.665954
Gm44287	1.01853	0.672905	0.0666936	0.336958	0.420313	0.538428	0.87957	0.866895	0.523772	0.676302
Mir421	0.763258	0.973935	0.0666936	0.513049	0.244222	0.781466	0.952121	0.498918	0.579234	0.619182
Gm22661	0.54141	0.371875	0.367724	0.734898	0.642162	0.71452	0.683275	1.06319	0.503977	0.775787
Gm11614	0.54141	0.672905	0.367724	0.637988	0.244222	0.890611	1.0423	0.623857	0.555007	0.700247
Gm13184	0.365318	0.547966	0.0666936	0.336958	0.846282	0.635338	0.87957	1.06319	0.329234	0.856095
Gm5809	0.365318	0.0708452	0.969784	0.336958	0.78829	0.977761	0.440237	0.799948	0.435726	0.751559
Gm5981	0.763258	1.07085	0.543815	0.336958	0.545252	0.41349	0.79242	0.623857	0.678719	0.593755
A430110C17Rik	0.0642883	0.371875	0.0666936	0.336958	0.420313	0.237398	1.06863	1.22592	0.209954	0.738064
Gm5550	0.84244	0.848996	1.02094	0.513049	0.420313	0.237398	0.537147	0.623857	0.806355	0.454679
Gm17324	0.967378	0.973935	0.543815	0.939018	0.721343	-0.0636316	-0.161823	0.322827	0.856037	0.204679
Gm8659	0.967378	0.915943	0.911792	0.814079	0.244222	0.538428	0.139207	0.021797	0.902298	0.235914
Gm5445	1.06429	0.672905	0.844845	0.814079	0.642162	0.41349	0.315299	0.021797	0.849029	0.348187
Gckr	0.84244	0.915943	0.0666936	0.513049	0.721343	0.41349	0.917359	0.623857	0.584531	0.669012
Gm25395	0.0642883	0.371875	0.367724	0.336958	0.244222	1.0825	0.87957	1.0218	0.285211	0.807021
Gm9034	0.84244	1.07085	0.367724	1.11511	0.244222	0.237398	0.139207	0.021797	0.849029	0.160656
D030047H15Rik	0.666348	0.848996	0.0666936	0.336958	0.244222	1.0825	0.683275	0.799948	0.479749	0.702486
Gm14703	0.365318	0.0708452	0.543815	0.814079	0.545252	1.05031	0.87957	0.623857	0.448514	0.774748
4930445N18Rik	0.763258	0.769815	0.844845	0.881026	0.78829	0.237398	0.440237	0.498918	0.814736	0.491211
Fgf17	0.0642883	0.371875	0.367724	0.0359281	0.78829	0.635338	0.683275	1.25225	0.209954	0.839787
Gm12631	0.666348	0.547966	0.0666936	0.814079	0.642162	0.781466	1.06863	0.322827	0.523772	0.70377
Fam217a	0.365318	0.371875	0.0666936	0.637988	0.897435	0.890611	0.838177	0.866895	0.360469	0.873279
Gm33989	0.54141	0.915943	0.765664	0.513049	0.78829	0.71452	0.683275	0.498918	0.684016	0.671251
Gm11525	0.365318	0.769815	0.668754	0.513049	0.642162	0.635338	0.838177	0.924887	0.579234	0.760141
Srpk3	0.365318	0.769815	0.543815	1.24005	-0.0568078	0.781466	0.315299	0.322827	0.729749	0.340696
Tspan18	0.365318	0.371875	0.0666936	0.637988	0.642162	0.237398	1.21839	0.866895	0.360469	0.741211
Gm37900	0.0642883	0.371875	0.0666936	0.0359281	0.846282	0.71452	1.06863	1.0218	0.134696	0.912806
Gm36975	0.909386	0.769815	0.668754	0.513049	0.545252	0.890611	-0.161823	0.799948	0.715251	0.518497
Gm7902	0.54141	1.07085	0.0666936	0.637988	0.642162	0.41349	0.917359	0.623857	0.579234	0.649217
Mylk3	0.84244	0.973935	0.765664	0.513049	0.78829	0.538428	0.616329	0.021797	0.773772	0.491211
Gm42648	0.54141	0.769815	0.0666936	0.336958	0.897435	0.936368	0.838177	0.623857	0.428719	0.823959
Gm38247	0.909386	0.973935	1.02094	0.637988	0.545252	0.237398	-0.161823	0.322827	0.885561	0.235914
C1ql1	0.909386	0.547966	0.844845	0.637988	0.78829	0.635338	0.440237	0.623857	0.735046	0.621931
Msr1	0.0642883	0.848996	0.543815	0.513049	0.244222	-0.0636316	1.1604	0.924887	0.492537	0.566469
Prss53	0.365318	0.547966	0.0666936	0.814079	-0.0568078	1.16682	1.01427	0.021797	0.448514	0.536519
Gm17025	0.365318	0.848996	0.543815	0.0359281	0.943192	0.538428	0.683275	0.976039	0.448514	0.785234
2810425M01Rik	0.666348	0.769815	0.543815	0.990171	0.545252	0.538428	0.537147	0.799948	0.742537	0.605194
Gm43290	0.666348	0.672905	0.0666936	0.336958	0.78829	0.41349	0.984305	0.976039	0.435726	0.790531
Gm4858	0.365318	0.0708452	0.0666936	0.637988	1.08932	1.05031	-0.161823	0.866895	0.285211	0.711176
Snord87	0.909386	1.07085	0.0666936	0.734898	0.420313	0.538428	0.440237	0.720767	0.695456	0.529937
Ipcef1	0.0642883	0.371875	0.367724	0.0359281	0.420313	0.635338	1.11693	1.13574	0.209954	0.827081
2210407C18Rik	0.763258	0.769815	0.911792	0.336958	0.897435	0.71452	0.537147	0.322827	0.695456	0.617982
Gm11810	0.909386	0.915943	1.06669	0.637988	-0.0568078	0.635338	0.315299	0.021797	0.882503	0.228907
Gm43966	0.909386	1.18479	0.367724	0.637988	0.244222	-0.0636316	0.683275	0.498918	0.774972	0.340696
Gm16287	0.666348	0.547966	0.543815	0.637988	0.897435	0.977761	0.616329	0.498918	0.599029	0.747611
Gm14227	0.763258	0.848996	0.543815	0.637988	-0.0568078	0.635338	0.984305	0.720767	0.698514	0.570901
Gm31728	0.54141	0.915943	0.0666936	0.637988	0.420313	0.977761	0.79242	0.720767	0.540509	0.727815
Gm22540	0.84244	0.547966	0.367724	0.513049	1.14731	0.538428	0.79242	0.021797	0.567795	0.624989
1500015O10Rik	0.54141	0.915943	0.543815	0.734898	0.78829	0.41349	0.79242	0.720767	0.684016	0.678742
Gm12335	0.763258	1.02509	0.911792	0.734898	0.244222	0.41349	0.139207	0.720767	0.858759	0.379422
Rpl30-ps9	0.54141	1.07085	0.543815	0.637988	0.642162	0.538428	0.440237	0.866895	0.698514	0.621931
Gm21859	0.909386	0.547966	0.911792	0.637988	0.420313	0.237398	0.315299	1.0218	0.751783	0.498702
Lrrc8dos	0.54141	0.547966	0.668754	0.0359281	0.420313	1.01555	0.440237	1.10098	0.448514	0.74427
Gm13856	0.666348	0.672905	0.0666936	0.0359281	0.545252	0.538428	1.0423	1.06319	0.360469	0.797292
Gm37915	0.365318	0.915943	0.543815	1.14987	0.420313	0.237398	0.87957	0.021797	0.743737	0.38977
Gm15984	0.54141	0.769815	0.765664	0.814079	0.420313	0.635338	0.79242	0.799948	0.722742	0.662005
Tex38	0.666348	0.672905	0.668754	0.734898	0.846282	-0.0636316	0.984305	0.623857	0.685726	0.597703
Gm26682	0.763258	0.547966	0.911792	0.0359281	0.78829	0.41349	0.87957	0.799948	0.564736	0.720325
Mas1	0.763258	0.769815	0.0666936	0.881026	0.642162	0.781466	0.917359	0.322827	0.620198	0.665954
Bend6	0.365318	0.371875	0.367724	0.513049	1.08932	0.936368	0.683275	0.720767	0.404492	0.857433
Gm11630	0.666348	0.769815	0.911792	0.513049	0.244222	0.538428	1.0423	0.498918	0.715251	0.580967
Gm11472	0.84244	0.0708452	0.668754	0.637988	0.897435	0.890611	0.741267	0.498918	0.555007	0.757058
Gm24276	0.967378	0.0708452	0.844845	0.513049	0.545252	0.936368	0.741267	0.498918	0.599029	0.680452
Gm7399	1.06429	0.973935	0.543815	0.336958	0.420313	0.890611	0.537147	0.021797	0.729749	0.467467
Gm31532	1.01853	0.973935	0.844845	0.637988	0.244222	0.71452	0.139207	0.322827	0.868825	0.355194
Gm17214	1.06429	0.547966	0.844845	0.814079	0.545252	0.635338	0.616329	0.021797	0.817795	0.454679
Lair1	0.365318	0.547966	0.367724	0.0359281	0.846282	0.237398	1.0423	1.10098	0.329234	0.806739
Cdc34b	0.84244	0.371875	0.543815	0.513049	1.02237	0.781466	0.683275	0.623857	0.567795	0.777743
Gm5576	0.909386	0.672905	0.367724	0.336958	0.846282	0.890611	0.741267	0.623857	0.571743	0.775504
Gm27219	1.10568	0.848996	0.668754	0.513049	0.545252	-0.0636316	0.537147	0.799948	0.78412	0.454679
Gm12353	0.365318	0.371875	0.765664	0.734898	0.78829	0.71452	0.79242	0.924887	0.559439	0.805029
Gm14414	1.14347	0.672905	1.02094	0.881026	0.420313	-0.0636316	-0.161823	0.021797	0.929584	0.054164
4930483J18Rik	1.01853	0.547966	0.367724	0.939018	0.721343	0.237398	0.838177	0.498918	0.71831	0.573959
E430024P14Rik	0.909386	0.672905	1.02094	0.637988	0.545252	0.635338	0.537147	0.498918	0.810304	0.554164
Gm5335	0.84244	0.973935	0.668754	0.734898	0.545252	0.839458	0.315299	0.498918	0.805007	0.549732
Gm24837	0.84244	0.769815	0.0666936	0.513049	0.642162	0.936368	0.537147	0.924887	0.547999	0.760141
Gm7545	0.365318	0.769815	0.765664	0.637988	-0.0568078	0.936368	0.683275	0.976039	0.634696	0.634719
9130019P16Rik	0.763258	0.915943	0.0666936	1.18206	0.244222	0.538428	0.741267	0.021797	0.731988	0.386429
Gm9256	0.54141	0.371875	0.765664	0.637988	0.420313	1.0825	0.79242	0.720767	0.579234	0.753999
Leap2	0.763258	0.672905	0.0666936	0.513049	0.545252	0.781466	0.79242	1.06319	0.503977	0.795582
Fam57b	1.01853	0.973935	0.911792	0.734898	0.244222	0.41349	0.537147	0.021797	0.909789	0.304164
Cd9-ps	0.84244	0.672905	0.911792	0.734898	0.642162	0.635338	0.616329	0.623857	0.790509	0.629422
Gm44126	0.666348	0.769815	0.543815	0.734898	0.721343	0.839458	0.741267	0.720767	0.678719	0.755709
Gm14197	0.84244	0.769815	0.765664	0.814079	0.545252	0.41349	0.440237	0.924887	0.797999	0.580967
Gm24610	0.365318	0.371875	0.0666936	0.513049	0.984585	0.635338	1.11693	0.799948	0.329234	0.884201
Dgkg	0.54141	0.769815	0.668754	0.637988	0.545252	0.781466	1.01427	0.623857	0.654492	0.741211
Rps2-ps9	0.84244	0.769815	0.668754	0.513049	0.78829	0.936368	0.683275	0.322827	0.698514	0.68269
Gm14001	0.365318	0.371875	0.367724	0.0359281	-0.0568078	0.781466	1.06863	1.19789	0.285211	0.747793
Gm43137	0.763258	0.915943	0.668754	0.336958	1.14731	0.237398	0.440237	0.498918	0.671228	0.580967
Gm43581	0.54141	0.547966	0.0666936	0.637988	0.721343	1.05031	0.616329	0.976039	0.448514	0.841006
Gm8652	0.84244	0.915943	0.765664	0.881026	0.897435	-0.0636316	0.315299	0.498918	0.851268	0.412005
Irgc1	0.763258	0.547966	0.844845	1.2912	-0.0568078	0.538428	0.139207	0.021797	0.861818	0.160656
Gm5147	0.54141	0.0708452	0.367724	0.336958	-0.0568078	1.2374	0.683275	1.0218	0.329234	0.721416
Mir5119	0.666348	0.672905	0.668754	0.734898	0.642162	-0.0636316	1.13921	0.623857	0.685726	0.585399
Gatm	0.0642883	0.672905	1.02094	0.0359281	0.984585	0.237398	0.87957	0.799948	0.448514	0.725375
RP23-298C3.13	0.54141	0.371875	0.765664	0.513049	1.17364	0.237398	0.440237	0.924887	0.547999	0.694041
Gm5224	0.84244	0.547966	0.765664	0.513049	0.721343	0.41349	0.838177	0.924887	0.66728	0.724474
Gm12176	0.84244	0.848996	0.668754	0.814079	0.545252	0.635338	0.741267	0.623857	0.793567	0.636429
Gm14052	0.763258	0.672905	0.543815	1.03593	0.721343	0.890611	0.440237	0.322827	0.753977	0.593755
Rdh1	0.909386	1.02509	0.844845	0.990171	0.420313	-0.0636316	0.440237	0.021797	0.942372	0.204679
Gm8662	0.763258	0.848996	0.543815	0.637988	0.721343	0.41349	0.838177	0.866895	0.698514	0.709976
Gm13362	1.01853	0.547966	0.969784	0.814079	-0.0568078	0.538428	0.741267	0.498918	0.83759	0.430452
Klrb1-ps1	0.763258	0.672905	0.765664	0.0359281	0.846282	0.936368	0.537147	0.799948	0.559439	0.779937
B130024G19Rik	0.666348	0.0708452	0.0666936	0.814079	0.642162	0.71452	1.01427	0.976039	0.404492	0.836747
4930405N21Rik	0.54141	0.0708452	0.0666936	0.0359281	1.19846	0.237398	0.838177	1.06319	0.178719	0.834308
Kcnj9	0.967378	0.672905	0.367724	0.881026	-0.0568078	0.71452	0.139207	1.06319	0.722258	0.465027
mt-Atp8	0.967378	1.15003	0.0666936	0.513049	0.420313	0.71452	0.616329	0.498918	0.674287	0.56252
Gm43868	0.666348	0.672905	0.543815	0.734898	0.721343	0.936368	0.537147	0.866895	0.654492	0.765439
Hmcn1	0.54141	0.0708452	0.543815	0.0359281	1.05714	0.635338	0.984305	0.924887	0.297999	0.900417
Plin4	0.0642883	0.769815	0.0666936	0.734898	1.02237	0.41349	1.0423	0.720767	0.408924	0.799732
Gm22767	0.365318	0.769815	0.367724	0.0359281	0.846282	0.635338	1.06863	0.924887	0.384696	0.868783
Gm11725	0.54141	0.547966	0.367724	0.814079	0.846282	-0.0636316	1.1806	0.623857	0.567795	0.646777
Gm43313	0.0642883	0.0708452	0.543815	0.513049	0.846282	0.41349	0.87957	1.22592	0.297999	0.841315
Gm11533	0.365318	0.672905	0.543815	0.513049	0.78829	1.14049	0.616329	0.720767	0.523772	0.816469
Col6a5	1.01853	0.915943	0.668754	0.814079	0.420313	0.538428	0.79242	0.021797	0.854327	0.44324
Gm13053	0.763258	0.371875	0.0666936	0.637988	0.943192	-0.0636316	0.616329	1.19789	0.459954	0.673444
Gm28989	0.0642883	0.371875	0.0666936	0.336958	1.08932	0.41349	1.11693	0.924887	0.209954	0.886157
Samd15	0.666348	0.848996	0.844845	0.637988	0.721343	0.237398	0.838177	0.799948	0.749544	0.649217
Gm42997	0.54141	0.915943	0.543815	0.513049	0.846282	0.635338	0.917359	0.720767	0.628554	0.779937
Gm15766	0.909386	0.973935	0.911792	0.881026	0.420313	0.635338	0.315299	0.021797	0.919035	0.348187
Gm9830	1.06429	0.672905	0.543815	0.513049	0.545252	0.890611	0.683275	0.623857	0.698514	0.685749
Gm12444	0.365318	0.547966	0.765664	0.336958	0.846282	1.01555	0.838177	0.720767	0.503977	0.855194
Hepacam	0.763258	0.672905	0.543815	0.336958	1.08932	0.538428	0.616329	0.866895	0.579234	0.777743
RP23-205F19.4	0.967378	0.371875	0.969784	0.637988	0.244222	0.781466	0.917359	0.322827	0.736756	0.566469
Spink10	1.17823	0.848996	0.765664	0.814079	-0.0568078	0.41349	0.139207	0.623857	0.901743	0.279937
Slc12a8	0.54141	0.0708452	0.0666936	0.814079	0.721343	0.538428	1.1806	0.866895	0.373257	0.826817
Hmgb1-ps1	0.666348	0.371875	0.765664	0.881026	0.642162	0.635338	1.01427	0.623857	0.671228	0.728907
Gm13034	0.763258	0.973935	0.543815	0.734898	0.545252	0.635338	0.87957	0.623857	0.753977	0.671004
Zan	1.01853	0.973935	0.543815	0.881026	-0.0568078	0.41349	0.616329	0.720767	0.854327	0.423444
Malrd1	1.24038	0.371875	0.765664	0.336958	0.545252	0.538428	-0.161823	0.924887	0.678719	0.461686
Gm12038	1.01853	0.769815	0.367724	0.939018	0.642162	0.839458	0.616329	0.021797	0.773772	0.529937
D630036H23Rik	1.01853	0.915943	0.668754	0.734898	0.420313	0.538428	0.838177	0.322827	0.834531	0.529937
Gm5597	0.967378	0.769815	0.0666936	0.637988	0.846282	0.839458	0.79242	0.498918	0.610469	0.74427
Slc25a5-ps	0.84244	0.915943	0.765664	0.513049	0.545252	0.781466	0.440237	0.866895	0.759274	0.658463
Syce1l	1.01853	0.0708452	0.668754	0.990171	0.244222	-0.0636316	0.838177	0.924887	0.687075	0.485914
Gm12583	0.763258	0.973935	0.911792	0.637988	0.545252	0.839458	0.683275	0.021797	0.821743	0.522446
4930519P11Rik	0.909386	0.848996	0.367724	1.07732	0.420313	0.635338	0.537147	0.623857	0.800857	0.554164
Prss30	0.54141	0.672905	0.367724	0.990171	0.846282	0.635338	1.01427	0.322827	0.643052	0.704679
Scrn1	0.0642883	0.547966	0.668754	0.0359281	-0.0568078	0.237398	1.42924	0.623857	0.329234	0.558422
Llph-ps1	0.666348	0.547966	0.543815	0.637988	0.420313	0.781466	0.838177	1.10098	0.599029	0.785234
Gm14853	1.01853	0.769815	0.911792	0.881026	-0.0568078	0.41349	0.741267	0.498918	0.895291	0.399217
Gm43625	0.84244	1.11224	0.543815	0.513049	0.897435	0.237398	0.838177	0.021797	0.752885	0.498702
Gm29114	0.967378	0.371875	0.0666936	0.734898	0.78829	0.977761	0.917359	0.322827	0.535211	0.751559
Gm43786	0.763258	0.769815	0.367724	0.734898	0.78829	0.839458	0.87957	0.623857	0.658924	0.782794
Gm4859	0.666348	0.848996	1.02094	0.990171	0.420313	0.538428	0.616329	0.322827	0.881613	0.474474
9330175E14Rik	0.666348	0.547966	0.0666936	0.513049	0.545252	0.781466	1.19991	0.799948	0.448514	0.831643
Gm19774	0.763258	1.07085	0.911792	0.939018	0.244222	0.41349	0.139207	0.623857	0.921228	0.355194
Gm13156	0.763258	0.547966	0.0666936	0.513049	1.22195	0.538428	0.315299	0.924887	0.472742	0.75014
Nsun7	0.0642883	1.18479	0.668754	1.07732	0.244222	0.41349	0.440237	0.623857	0.748788	0.430452
Casq1	0.0642883	1.11224	0.367724	0.513049	0.721343	0.71452	0.838177	0.866895	0.514325	0.785234
Gm17322	0.84244	0.0708452	0.765664	0.513049	1.08932	0.538428	0.616329	0.866895	0.547999	0.777743
Ugt1a2	0.54141	0.769815	0.543815	0.637988	0.897435	0.71452	1.0423	0.498918	0.623257	0.788292
Gm14173	1.06429	1.02509	0.911792	0.734898	0.244222	0.237398	0.315299	0.498918	0.934016	0.323959
Gm43652	0.365318	0.547966	0.0666936	0.881026	0.642162	0.781466	1.0423	0.924887	0.465251	0.847703
Gm13776	0.365318	0.547966	0.0666936	0.939018	0.846282	0.538428	1.1806	0.498918	0.479749	0.766057
Gm20405	0.666348	0.547966	0.668754	0.881026	0.420313	0.41349	0.616329	1.16793	0.691024	0.654514
Gm2075	0.909386	0.672905	0.668754	1.03593	0.846282	0.41349	0.741267	0.021797	0.821743	0.505709
Sh2d1b1	0.0642883	0.672905	0.367724	0.0359281	0.943192	0.237398	0.838177	1.25225	0.285211	0.817753
Rnf170-ps	0.84244	0.769815	0.668754	0.336958	0.943192	0.635338	0.741267	0.799948	0.654492	0.779937
Gm17060	0.84244	0.769815	1.27081	0.814079	-0.0568078	0.41349	0.315299	0.021797	0.924287	0.173444
2210417A02Rik	0.0642883	0.0708452	0.0666936	0.513049	1.3234	0.977761	0.616329	0.498918	0.178719	0.854103
Gm17133	0.54141	0.547966	0.0666936	0.513049	0.545252	0.781466	0.952121	1.16793	0.41728	0.861691
Gm12328	0.967378	0.915943	0.844845	0.0359281	0.721343	1.01555	0.139207	0.322827	0.691024	0.549732
Gm13549	1.10568	0.848996	1.06669	0.734898	-0.0568078	0.237398	0.315299	0.498918	0.939067	0.248702
4930553P18Rik	1.01853	0.848996	0.668754	0.0359281	1.02237	0.71452	0.683275	0.021797	0.643052	0.610491
Gm12419	0.666348	1.15003	0.367724	1.07732	0.244222	0.538428	0.537147	0.498918	0.815355	0.454679
Gm8444	1.06429	0.915943	0.765664	0.336958	0.545252	0.839458	0.537147	0.498918	0.770713	0.605194
Gja8	0.0642883	1.24694	0.969784	0.637988	-0.0568078	0.890611	0.440237	0.021797	0.729749	0.323959
Gm44414	0.54141	0.848996	0.765664	0.0359281	0.642162	0.936368	1.01427	0.623857	0.547999	0.804164
Gm22355	1.01853	0.672905	0.0666936	1.24005	0.642162	0.237398	0.315299	0.498918	0.749544	0.423444
Gm28988	0.666348	0.371875	0.0666936	0.513049	0.420313	1.21512	0.917359	0.799948	0.404492	0.838186
Gm12248	0.0642883	0.848996	0.543815	0.336958	0.642162	0.71452	0.952121	1.10098	0.448514	0.852445
Gm43810	0.365318	0.973935	0.969784	0.637988	0.846282	0.635338	0.79242	0.322827	0.736756	0.649217
Gm38099	0.84244	0.0708452	0.969784	0.637988	0.78829	0.635338	0.984305	0.498918	0.630264	0.726713
Rpl26-ps4	1.14347	0.848996	0.367724	0.336958	0.244222	0.781466	0.741267	0.799948	0.674287	0.641726
Scarna17	0.365318	0.769815	0.367724	0.513049	0.943192	0.936368	0.537147	1.0218	0.503977	0.859626
5430433H01Rik	0.54141	0.371875	0.668754	0.881026	0.244222	0.839458	0.952121	0.976039	0.615766	0.75296
Mir5620	0.763258	0.371875	0.0666936	0.637988	1.02237	0.781466	0.741267	0.976039	0.459954	0.880287
Skor1	0.84244	0.915943	0.543815	0.734898	1.02237	-0.0636316	0.741267	0.623857	0.759274	0.580967
Gm13370	0.967378	0.547966	1.10809	0.939018	0.545252	-0.0636316	0.741267	0.021797	0.890612	0.311171
Gm11954	0.909386	1.07085	0.911792	0.881026	0.545252	0.41349	-0.161823	0.498918	0.943262	0.323959
1700112E06Rik	0.666348	0.547966	0.367724	0.814079	1.08932	0.41349	0.87957	0.799948	0.599029	0.795582
Gm5940	0.666348	0.973935	0.911792	0.814079	0.846282	0.538428	0.139207	0.720767	0.841539	0.561171
Gm26722	0.763258	0.769815	0.0666936	0.513049	0.984585	0.936368	0.79242	0.720767	0.528204	0.858535
Lman1l	0.54141	0.848996	0.0666936	0.513049	1.11928	0.71452	0.616329	0.924887	0.492537	0.843755
Gm11405	0.666348	0.672905	0.844845	0.734898	0.721343	0.890611	0.838177	0.623857	0.729749	0.768497
2010103J01Rik	0.54141	0.769815	0.367724	0.881026	1.08932	0.41349	0.87957	0.623857	0.639994	0.751559
Gm13935	0.84244	0.848996	0.911792	0.637988	0.846282	0.839458	0.537147	0.322827	0.810304	0.636429
A630023A22Rik	0.0642883	0.0708452	0.0666936	0.734898	1.05714	1.01555	0.838177	0.924887	0.234181	0.958937
Gm43514	0.909386	0.672905	0.367724	0.814079	0.984585	0.890611	0.440237	0.623857	0.691024	0.734823
1110028F11Rik	0.54141	0.371875	0.765664	0.336958	0.78829	1.01555	0.315299	1.13574	0.503977	0.81372
Gm37500	0.0642883	0.915943	0.0666936	0.637988	1.08932	0.635338	0.917359	0.799948	0.421228	0.860491
Acmsd	0.666348	0.672905	0.367724	0.990171	0.420313	1.16682	0.315299	0.720767	0.674287	0.655799
Cort	0.54141	0.672905	0.844845	0.336958	0.244222	0.538428	1.11693	1.0218	0.599029	0.730345
Gm11604	1.01853	0.848996	0.367724	0.513049	0.846282	0.890611	0.79242	0.322827	0.687075	0.713035
Gm13981	1.14347	0.848996	0.969784	0.814079	0.420313	0.41349	0.315299	0.322827	0.944082	0.367982
Gm14639	0.666348	0.371875	0.765664	0.637988	0.642162	0.936368	0.741267	1.0218	0.610469	0.835399
Gm10075	1.01853	0.848996	0.765664	0.0359281	0.642162	1.05031	0.616329	0.322827	0.66728	0.657907
Cd28	0.0642883	0.371875	0.543815	0.0359281	1.05714	-0.0636316	1.3153	0.720767	0.253977	0.757392
Gm15947	0.666348	1.18479	0.765664	0.881026	0.642162	-0.0636316	0.139207	0.799948	0.874457	0.379422
Gm28892	0.0642883	0.0708452	0.367724	0.0359281	0.984585	0.977761	1.1806	0.799948	0.134696	0.985724
Gm5920	0.763258	1.02509	0.969784	0.881026	0.420313	0.538428	-0.161823	0.799948	0.909789	0.399217
Gm23344	0.0642883	0.0708452	0.0666936	0.637988	0.846282	0.839458	1.0423	1.13574	0.209954	0.965945
Lpcat2b	0.0642883	0.0708452	0.0666936	0.0359281	1.02237	1.16682	0.917359	0.924887	0.0594388	1.00786
Gm8818	1.10568	0.973935	0.668754	1.14987	-0.0568078	-0.0636316	-0.161823	0.498918	0.97456	0.054164
5430434I15Rik	1.01853	0.769815	0.844845	0.513049	0.642162	0.538428	0.838177	0.720767	0.78656	0.684884
Gm13369	0.84244	1.07085	0.367724	0.513049	0.721343	0.538428	0.79242	0.866895	0.698514	0.729772
Adam32	0.909386	1.07085	1.02094	0.814079	0.420313	0.41349	0.537147	0.021797	0.953812	0.348187
Gm6065	0.763258	0.973935	1.10809	0.939018	0.545252	0.41349	0.440237	0.021797	0.946074	0.355194
Hist1h4f	0.763258	0.848996	0.668754	0.336958	0.984585	0.237398	1.01427	0.720767	0.654492	0.739255
Gm6263	0.666348	0.0708452	0.543815	0.939018	0.897435	0.936368	0.838177	0.720767	0.555007	0.848187
Gm37935	0.909386	0.769815	0.543815	0.336958	1.08932	-0.0636316	0.87957	0.799948	0.639994	0.676302
Gm17083	0.84244	0.769815	1.02094	0.814079	0.420313	0.71452	0.440237	0.799948	0.861818	0.593755
Gm16073	0.84244	0.371875	0.0666936	1.03593	0.721343	0.71452	0.741267	0.976039	0.579234	0.788292
Gm17110	0.84244	0.915943	0.367724	0.336958	0.846282	-0.0636316	0.741267	1.13574	0.615766	0.664915
Mir1943	0.84244	0.371875	0.0666936	0.881026	0.642162	1.05031	1.0423	0.322827	0.540509	0.7644
Gm9645	0.365318	0.769815	0.765664	0.734898	0.78829	0.936368	0.315299	1.0218	0.658924	0.765439
Gm13547	0.54141	0.547966	0.543815	0.336958	0.984585	0.936368	1.06863	0.623857	0.492537	0.903359
Gm5616	0.666348	0.547966	1.06669	0.336958	0.642162	0.71452	0.683275	1.0218	0.654492	0.765439
Gm7678	0.84244	0.672905	0.844845	0.939018	0.420313	0.936368	0.79242	0.322827	0.824802	0.617982
Krt40	0.54141	0.672905	0.367724	1.03593	0.78829	0.538428	0.87957	0.924887	0.654492	0.782794
Gm4963	0.763258	0.371875	1.06669	0.734898	0.846282	0.781466	0.537147	0.720767	0.734181	0.721416
Mir194-1	0.666348	0.848996	0.969784	1.03593	-0.0568078	0.538428	0.537147	0.866895	0.880264	0.471416
H2-Ke6	0.666348	1.07085	1.10809	0.814079	-0.0568078	0.71452	0.315299	0.498918	0.91484	0.367982
Gm14066	0.0642883	0.371875	0.0666936	0.0359281	0.420313	0.890611	1.23612	1.13574	0.134696	0.920695
Gm24336	0.0642883	0.0708452	0.844845	0.939018	0.846282	-0.0636316	1.06863	0.976039	0.479749	0.706829
Ube4bos1	0.666348	0.769815	0.367724	0.881026	0.846282	0.635338	0.683275	1.0218	0.671228	0.796673
Adam21	0.54141	0.672905	0.668754	0.814079	0.846282	1.0825	0.741267	0.498918	0.674287	0.792241
Gm18014	0.54141	0.371875	0.0666936	0.336958	0.721343	0.890611	1.1604	1.0218	0.329234	0.948537
Slc17a8	0.84244	0.672905	0.543815	0.734898	0.420313	0.538428	0.952121	1.06319	0.698514	0.743513
Hist1h2ai	0.763258	0.848996	1.06669	1.03593	0.420313	-0.0636316	0.315299	0.799948	0.928719	0.367982
Gm6794	1.01853	1.11224	0.543815	0.734898	0.420313	0.41349	0.741267	0.623857	0.85237	0.549732
Gm42749	0.54141	0.547966	0.543815	0.734898	0.846282	0.635338	1.19991	0.623857	0.592022	0.826346
Ihh	0.666348	0.547966	0.668754	0.814079	0.420313	0.781466	1.1806	0.623857	0.674287	0.751559
Gm13238	0.666348	0.547966	0.0666936	0.513049	0.642162	1.01555	1.19991	0.623857	0.448514	0.870368
Snord34	1.14347	1.11224	0.0666936	0.734898	0.642162	-0.0636316	0.537147	0.720767	0.764325	0.459111
Fam131b	0.54141	0.769815	0.668754	0.336958	0.244222	0.781466	1.32954	0.322827	0.579234	0.669514
Gapdh-ps14	0.54141	1.11224	0.911792	0.734898	0.897435	0.41349	0.440237	0.623857	0.825084	0.593755
Gm17815	0.84244	0.0708452	0.668754	0.637988	0.897435	0.890611	0.315299	1.10098	0.555007	0.801081
Pdgfrl	0.666348	0.848996	0.543815	0.734898	1.02237	0.635338	1.0423	0.021797	0.698514	0.680452
Gm8010	0.666348	0.547966	0.367724	0.734898	0.897435	1.05031	0.79242	0.799948	0.579234	0.885029
Gm37070	0.84244	0.547966	1.10809	0.734898	0.642162	0.635338	0.440237	0.866895	0.808348	0.646158
Gm14541	1.17823	0.848996	0.543815	0.734898	0.420313	0.538428	0.616329	0.799948	0.826485	0.593755
Cela1	0.967378	1.07085	0.911792	0.336958	-0.0568078	0.781466	0.315299	0.866895	0.821743	0.476713
Gm11408	0.763258	0.371875	0.0666936	0.637988	0.846282	0.936368	0.952121	0.976039	0.459954	0.927703
Gm44069	0.763258	0.547966	0.911792	0.336958	0.897435	0.635338	0.984305	0.799948	0.639994	0.829257
Gm10045	1.01853	1.02509	0.969784	0.336958	0.78829	0.41349	0.537147	0.498918	0.83759	0.559461
Gm17382	0.0642883	0.371875	0.367724	0.513049	1.19846	0.890611	1.0423	0.623857	0.329234	0.938807
Gm44180	0.763258	0.0708452	0.367724	0.0359281	1.05714	1.21512	0.741267	0.623857	0.309439	0.909345
Gm12344	0.0642883	0.371875	0.543815	0.814079	0.244222	0.538428	1.09345	1.22592	0.448514	0.775504
Gm13961	0.365318	0.973935	0.668754	0.0359281	0.984585	1.01555	0.315299	0.924887	0.510984	0.81008
Gm43825	0.909386	0.0708452	0.0666936	0.881026	-0.0568078	1.01555	1.09345	0.799948	0.481988	0.713035
Cryba4	0.365318	1.21697	0.367724	1.21202	0.244222	0.41349	0.315299	0.623857	0.790509	0.399217
Gm13625	0.54141	0.769815	0.844845	0.939018	1.02237	0.71452	0.616329	0.498918	0.773772	0.713035
Gm14025	0.0642883	0.848996	0.668754	0.513049	0.943192	0.936368	1.09345	0.322827	0.523772	0.823959
Rpl31-ps13	1.10568	0.973935	0.765664	0.814079	0.642162	0.635338	0.440237	0.322827	0.91484	0.510141
Gm4665	0.54141	0.371875	0.765664	0.939018	0.721343	0.41349	0.616329	1.19789	0.654492	0.737262
Fmr1os	0.54141	0.0708452	0.765664	0.513049	0.721343	0.781466	1.34333	0.021797	0.472742	0.716984
Acbd7	0.84244	0.371875	0.0666936	0.0359281	0.897435	1.14049	0.984305	0.720767	0.329234	0.935749
Gm8464	0.909386	0.769815	1.10809	1.11511	0.420313	0.41349	0.315299	0.021797	0.975599	0.292725
Gm23084	0.54141	0.0708452	0.367724	0.513049	0.943192	0.781466	1.13921	0.976039	0.373257	0.959976
Gm11531	1.01853	0.769815	0.844845	0.637988	0.545252	0.890611	0.616329	0.720767	0.817795	0.69324
Gm13921	1.14347	0.848996	0.911792	0.814079	-0.0568078	0.237398	-0.161823	0.976039	0.929584	0.248702
Strip2	0.909386	0.547966	0.668754	0.939018	0.545252	0.890611	0.838177	0.720767	0.766281	0.748702
Gm16519	0.763258	0.547966	0.765664	0.734898	0.545252	1.21512	0.683275	0.498918	0.702947	0.735642
Mirlet7i	0.666348	1.02509	0.765664	0.814079	1.05714	0.41349	0.683275	0.322827	0.817795	0.619182
Gm6580	0.54141	0.672905	1.18064	0.881026	0.545252	0.781466	0.440237	0.720767	0.818994	0.621931
Foxj1	0.54141	1.18479	0.543815	0.734898	0.943192	0.538428	0.87957	0.021797	0.751228	0.595747
G430095P16Rik	0.0642883	0.769815	0.367724	0.513049	0.420313	0.71452	1.1604	1.13574	0.428719	0.857742
Gm44104	0.365318	1.11224	0.543815	0.734898	0.420313	1.14049	0.838177	0.021797	0.689067	0.605194
Gm14231	0.909386	0.769815	0.0666936	0.336958	0.721343	1.01555	0.917359	0.866895	0.520713	0.880287
Tpbgl	0.365318	0.672905	0.668754	0.336958	1.14731	0.839458	0.984305	0.623857	0.510984	0.898733
Arhgef33	0.84244	0.848996	0.765664	0.939018	0.721343	0.538428	0.917359	0.498918	0.849029	0.669012
Serpina3h	1.06429	0.848996	0.367724	0.734898	0.721343	-0.0636316	0.952121	0.866895	0.753977	0.619182
BC028528	0.54141	0.769815	0.668754	0.513049	0.943192	0.839458	1.06863	0.623857	0.623257	0.868783
Gm14866	0.909386	0.0708452	0.0666936	0.336958	0.78829	0.839458	1.19991	0.866895	0.345971	0.923637
Gm26625	0.666348	0.371875	0.367724	0.0359281	1.24422	0.781466	0.87957	0.866895	0.360469	0.943038
Gm5841	0.666348	0.769815	0.969784	0.0359281	1.02237	0.890611	0.741267	0.623857	0.610469	0.819527
Serpinb6c	0.365318	0.769815	0.668754	0.637988	0.721343	0.41349	1.21839	0.866895	0.610469	0.805029
Gm12852	0.763258	0.769815	0.765664	0.734898	0.721343	0.71452	0.917359	0.866895	0.758409	0.805029
Gm43128	0.909386	1.11224	0.543815	0.814079	0.244222	0.41349	0.315299	1.06319	0.84488	0.50905
Gm26739	0.967378	0.915943	0.0666936	0.513049	-0.0568078	1.01555	1.13921	0.322827	0.615766	0.605194
Gm8054	0.84244	0.371875	0.543815	0.637988	0.943192	0.936368	0.917359	0.799948	0.599029	0.899217
Tex29	0.0642883	0.848996	0.765664	0.881026	0.420313	0.839458	0.984305	0.924887	0.639994	0.792241
0610043K17Rik	0.967378	0.848996	0.765664	0.336958	0.545252	0.71452	1.11693	0.498918	0.729749	0.718905
Gm8860	1.14347	0.769815	0.969784	0.881026	0.545252	0.538428	0.139207	0.623857	0.941024	0.461686
Lct	0.0642883	0.0708452	0.0666936	0.0359281	1.14731	0.635338	1.19991	1.0218	0.0594388	1.00109
Gm5256	0.763258	0.848996	0.911792	0.637988	0.721343	0.839458	0.87957	0.623857	0.790509	0.766057
Slc27a5	0.967378	0.769815	0.543815	0.513049	0.545252	0.839458	0.984305	0.866895	0.698514	0.808978
Gm17828	0.967378	0.547966	0.765664	0.734898	0.846282	0.936368	0.537147	0.799948	0.753977	0.779937
Gm12870	0.763258	0.769815	0.911792	0.513049	0.78829	0.890611	0.917359	0.623857	0.739479	0.805029
Azgp1	0.909386	0.371875	0.668754	0.513049	1.08932	0.977761	0.616329	0.720767	0.615766	0.851044
Mir301	0.0642883	0.371875	0.0666936	0.0359281	0.943192	0.635338	1.44024	0.498918	0.134696	0.879422
Gm11837	0.967378	0.371875	1.29714	0.734898	0.78829	0.237398	0.440237	0.322827	0.842824	0.447188
Gm15384	0.763258	0.0708452	0.969784	0.637988	1.11928	0.71452	0.87957	0.498918	0.610469	0.803073
She	0.666348	1.07085	0.367724	0.637988	0.642162	0.781466	1.0423	0.720767	0.685726	0.796673
Gm43028	0.909386	0.848996	1.02094	0.881026	0.545252	0.635338	0.139207	0.866895	0.915086	0.546673
Ccdc114	0.666348	1.18479	0.668754	0.734898	0.244222	0.538428	0.79242	0.924887	0.813697	0.624989
Platr27	0.967378	1.07085	0.765664	1.03593	0.721343	0.237398	0.616329	0.021797	0.959954	0.399217
Gm10434	0.967378	0.848996	0.969784	0.990171	0.545252	0.41349	0.315299	0.799948	0.944082	0.518497
Gm17552	1.01853	0.672905	0.668754	1.18206	0.721343	0.538428	0.616329	0.322827	0.885561	0.549732
Gm22079	0.84244	0.672905	0.543815	0.814079	0.984585	0.538428	0.952121	0.799948	0.71831	0.818771
Gm12182	1.21042	0.915943	0.911792	0.990171	0.545252	0.237398	0.139207	0.021797	1.00708	0.235914
Gm14393	0.909386	1.02509	0.765664	1.14987	-0.0568078	-0.0636316	0.741267	0.623857	0.962502	0.311171
Gprin1	1.01853	0.547966	0.367724	0.637988	0.846282	0.71452	1.0423	0.799948	0.643052	0.850762
Gm14287	0.967378	0.848996	0.543815	0.990171	0.984585	0.781466	-0.161823	0.623857	0.83759	0.557021
RP24-425B15.2	0.54141	0.848996	1.02094	0.637988	0.78829	0.71452	0.917359	0.720767	0.762333	0.785234
4933408J17Rik	0.54141	0.0708452	0.765664	0.990171	0.244222	0.635338	1.1604	0.976039	0.592022	0.753999
Gm16581	0.84244	0.547966	0.0666936	0.990171	0.642162	0.890611	0.917359	0.924887	0.611818	0.843755
Gm43285	0.763258	0.0708452	0.0666936	0.336958	0.984585	1.11246	0.838177	1.0218	0.309439	0.989255
Gm6153	1.01853	1.02509	0.969784	0.513049	0.545252	0.237398	0.616329	0.866895	0.881613	0.566469
Rps27-ps1	0.84244	0.915943	1.06669	0.814079	0.545252	0.936368	0.440237	0.322827	0.909789	0.561171
BC021785	0.763258	0.672905	0.0666936	0.336958	0.642162	0.839458	1.25315	0.866895	0.459954	0.900417
Fbxo15	0.909386	1.02509	0.844845	1.14987	0.244222	0.41349	0.315299	0.623857	0.982298	0.399217
Gm10108	0.84244	0.672905	0.765664	0.513049	0.846282	1.05031	0.79242	0.720767	0.698514	0.852445
Snord42b	0.763258	0.672905	0.543815	0.513049	0.846282	0.635338	1.09345	0.976039	0.623257	0.887777
RP23-455C13.8	0.0642883	0.547966	0.844845	0.513049	0.642162	1.01555	1.09345	0.924887	0.492537	0.919012
Gm9081	1.01853	1.21697	1.06669	0.881026	0.244222	-0.0636316	-0.161823	0.021797	1.04581	0.0101412
Gm23034	0.0642883	0.371875	0.0666936	0.513049	0.943192	1.19164	1.11693	0.720767	0.253977	0.993133
Gm7384	0.967378	1.15003	0.911792	0.814079	0.721343	0.237398	0.139207	0.623857	0.960819	0.430452
Slc9b2	0.763258	0.547966	0.765664	0.734898	0.244222	0.977761	0.79242	1.10098	0.702947	0.778845
Gm7265	1.01853	0.973935	0.844845	0.734898	0.244222	0.237398	0.984305	0.720767	0.893052	0.546673
Gm5939	0.54141	1.11224	0.543815	0.734898	0.846282	0.936368	0.87957	0.322827	0.73309	0.746262
Gm9003	1.01853	0.371875	0.0666936	0.637988	1.02237	0.839458	0.741267	0.976039	0.523772	0.894785
Gm42819	0.763258	0.0708452	0.911792	0.734898	0.642162	0.237398	0.917359	1.19789	0.620198	0.748702
Gm37905	0.763258	0.915943	0.0666936	1.14987	0.420313	0.237398	0.87957	0.976039	0.723942	0.62833
Comp	1.01853	0.547966	0.367724	0.336958	1.05714	0.839458	0.537147	1.0218	0.567795	0.863885
Gm15189	1.10568	0.547966	0.844845	0.513049	0.78829	0.839458	0.440237	0.924887	0.752885	0.748218
Tchhl1	0.967378	0.0708452	0.543815	0.939018	0.721343	0.839458	0.537147	1.10098	0.630264	0.799732
Gm11011	0.666348	1.15003	0.367724	1.2912	0.420313	0.237398	0.683275	0.021797	0.868825	0.340696
2010320O07Rik	0.84244	1.07085	0.0666936	0.881026	0.244222	0.635338	0.838177	1.0218	0.715251	0.684884
Hhex	0.365318	0.672905	0.765664	0.336958	0.78829	0.237398	1.21839	1.06319	0.535211	0.826817
Gm26546	0.763258	0.0708452	0.0666936	0.336958	1.17364	0.977761	1.0423	0.720767	0.309439	0.978617
Gm11362	1.06429	0.848996	0.911792	0.734898	0.721343	0.71452	0.616329	0.623857	0.889994	0.669012
Tg	0.54141	0.371875	0.367724	0.336958	1.28561	0.890611	0.315299	1.06319	0.404492	0.888678
Gm4795	1.24038	0.973935	0.911792	1.07732	-0.0568078	-0.0636316	0.139207	0.021797	1.05086	0.0101412
Gm13392	0.763258	0.915943	0.367724	0.881026	0.984585	0.781466	0.79242	0.720767	0.731988	0.81981
Podxl	0.666348	0.848996	0.844845	0.637988	0.721343	1.0825	0.87957	0.498918	0.749544	0.795582
Syngr3	0.763258	1.02509	0.543815	0.814079	1.02237	0.839458	0.616329	0.498918	0.78656	0.74427
Tpte	0.54141	0.371875	0.668754	0.513049	0.721343	0.977761	0.838177	1.19789	0.523772	0.933793
Gm15267	0.909386	0.547966	1.06669	0.939018	0.642162	0.635338	0.315299	0.924887	0.865766	0.629422
Hmgb1-ps6	0.365318	0.672905	0.668754	0.637988	0.846282	0.839458	0.87957	1.13574	0.586241	0.925263
Gm5883	0.763258	1.02509	0.765664	0.814079	0.721343	0.635338	0.537147	0.976039	0.842022	0.717467
Gm13216	1.01853	0.769815	1.14587	1.03593	-0.0568078	0.635338	-0.161823	0.623857	0.992537	0.260141
Mybpc2	0.54141	0.672905	0.0666936	0.513049	1.05714	1.01555	1.13921	0.498918	0.448514	0.927703
Gm12058	0.666348	0.769815	0.844845	0.990171	1.02237	0.538428	0.838177	0.498918	0.817795	0.724474
Gm15032	0.967378	1.02509	1.18064	0.881026	0.420313	0.41349	0.139207	0.322827	1.01353	0.323959
Hrasls	0.909386	0.547966	1.29714	1.03593	0.642162	-0.0636316	0.440237	0.021797	0.947606	0.260141
Gm14022	0.666348	0.769815	0.0666936	0.734898	0.846282	0.781466	0.984305	1.06319	0.559439	0.918811
Gm4987	1.10568	0.371875	0.911792	0.513049	0.846282	0.781466	0.741267	0.799948	0.725599	0.792241
Ppef1	0.967378	0.769815	1.02094	1.03593	-0.0568078	1.05031	-0.161823	0.322827	0.948514	0.288627
Rps12-ps5	1.06429	0.769815	1.14587	0.881026	0.545252	0.41349	0.315299	0.623857	0.965251	0.474474
Nrap	0.365318	0.973935	0.543815	0.336958	1.02237	0.538428	1.06863	0.924887	0.555007	0.888579
Abcc12	0.54141	0.672905	0.367724	0.734898	0.984585	1.14049	0.952121	0.498918	0.579234	0.894028
Ushbp1	0.763258	0.672905	0.0666936	0.637988	0.545252	0.781466	1.21839	0.976039	0.535211	0.880287
Gm43466	0.54141	0.547966	0.0666936	0.513049	0.943192	1.11246	0.952121	0.976039	0.41728	0.995953
Dynlrb2	0.0642883	0.0708452	0.367724	0.637988	0.244222	1.19164	1.13921	1.06319	0.285211	0.909565
Gm19325	1.01853	0.848996	0.543815	1.14987	0.642162	0.538428	0.537147	0.720767	0.890303	0.609626
Gm44187	0.54141	0.672905	0.543815	0.637988	0.545252	0.41349	1.13921	1.19789	0.599029	0.823959
Gm2453	1.06429	0.547966	0.844845	1.03593	0.244222	1.01555	0.537147	0.498918	0.873257	0.573959
Gm15790	0.909386	0.769815	1.10809	0.513049	0.721343	0.538428	0.537147	0.976039	0.825084	0.69324
4933412A08Rik	0.666348	0.371875	0.543815	0.0359281	1.05714	0.936368	1.06863	0.924887	0.404492	0.996754
Gm43247	0.909386	0.848996	0.765664	0.734898	0.846282	1.0825	0.616329	0.322827	0.814736	0.716984
Gm6877	0.763258	0.0708452	0.367724	0.637988	1.11928	0.839458	0.87957	1.0218	0.459954	0.965027
1810013D15Rik	0.0642883	0.769815	0.844845	0.0359281	0.943192	0.635338	1.11693	1.0218	0.428719	0.929315
4930507D05Rik	0.666348	0.0708452	0.367724	0.513049	1.28561	1.01555	0.741267	0.720767	0.404492	0.9408
RP23-412J12.1	0.365318	0.547966	0.668754	0.734898	0.846282	1.25859	0.741267	0.720767	0.579234	0.891726
Gm12630	0.909386	0.672905	0.367724	0.814079	0.897435	0.890611	0.917359	0.799948	0.691024	0.876338
Gm17622	1.14347	0.769815	0.0666936	0.881026	0.984585	0.41349	0.683275	0.799948	0.715251	0.720325
Gm13410	0.909386	0.371875	0.543815	0.513049	0.943192	1.01555	1.01427	0.720767	0.584531	0.923444
Tdg-ps	0.909386	0.973935	1.06669	0.881026	0.721343	0.41349	0.315299	0.720767	0.95776	0.542725
Gm5511	0.967378	0.769815	0.844845	0.336958	0.545252	1.11246	-0.161823	1.0218	0.729749	0.629422
Gm9134	0.909386	0.915943	0.765664	0.637988	0.642162	1.01555	0.741267	0.720767	0.807245	0.779937
Gm15539	0.909386	0.769815	0.367724	0.336958	0.244222	0.936368	1.19991	0.866895	0.595971	0.811848
Gm44261	0.967378	0.973935	1.06669	1.14987	0.244222	0.237398	0.315299	0.322827	1.03947	0.279937
Gm7856	0.763258	1.07085	0.543815	0.990171	0.721343	0.890611	0.79242	0.322827	0.842022	0.6818
Rpl21-ps6	0.763258	1.11224	0.668754	0.881026	0.642162	0.781466	0.741267	0.720767	0.856319	0.721416
Espnl	1.01853	0.672905	0.0666936	0.990171	0.78829	0.41349	0.838177	1.0218	0.687075	0.765439
C230037L18Rik	0.909386	1.02509	0.543815	1.07732	0.78829	0.41349	0.79242	0.498918	0.888902	0.623279
Gm11557	0.909386	0.915943	1.06669	0.513049	0.78829	0.936368	0.616329	0.322827	0.851268	0.665954
Morn5	1.17823	0.848996	0.543815	1.18206	0.545252	0.71452	-0.161823	0.322827	0.938275	0.355194
Gm26600	0.666348	0.371875	0.0666936	0.881026	0.721343	0.538428	1.35669	0.720767	0.496486	0.834308
C630004L07Rik	0.0642883	0.973935	0.765664	1.14987	0.545252	0.635338	1.0423	0.498918	0.73844	0.680452
Gm13710	0.909386	1.15003	0.765664	1.11511	0.420313	-0.0636316	0.838177	0.021797	0.985046	0.304164
Gm8696	0.365318	0.371875	0.969784	0.637988	0.420313	0.839458	1.0423	1.13574	0.586241	0.859452
Gm16415	1.10568	0.848996	0.911792	0.513049	1.08932	0.781466	0.315299	0.021797	0.84488	0.551971
Gm12230	0.666348	0.672905	0.367724	1.07732	0.420313	0.781466	1.11693	0.866895	0.696074	0.796401
Gm6787	1.01853	1.18479	0.844845	0.990171	0.545252	-0.0636316	0.440237	0.498918	1.00958	0.355194
Cracr2a	0.763258	0.547966	0.543815	0.637988	1.08932	0.781466	1.11693	0.623857	0.623257	0.902894
P2rx6	0.365318	0.973935	0.367724	0.336958	0.846282	0.635338	1.25315	0.866895	0.510984	0.900417
Gm7701	0.967378	0.672905	0.844845	0.336958	0.897435	1.14049	0.440237	0.720767	0.705522	0.799732
Mir695	0.763258	0.672905	0.765664	1.24005	0.420313	0.635338	0.440237	0.976039	0.860469	0.617982
Gm8757	1.17823	0.915943	1.10809	0.734898	-0.0568078	0.41349	0.683275	0.498918	0.98429	0.384719
Gm9001	0.763258	0.672905	0.765664	0.814079	0.642162	0.538428	0.741267	1.22592	0.753977	0.786944
A930006K02Rik	0.54141	0.547966	0.367724	0.513049	0.846282	0.781466	1.25315	0.976039	0.492537	0.964235
I830134H01Rik	0.666348	0.848996	0.367724	1.03593	0.78829	0.977761	0.616329	0.924887	0.729749	0.826817
Gm5160	1.14347	0.672905	1.14587	0.990171	0.420313	0.41349	0.537147	0.322827	0.988105	0.423444
Mcoln2	0.54141	0.0708452	0.765664	0.513049	0.943192	0.635338	1.19991	1.0218	0.472742	0.950058
Gm16741	0.54141	1.21697	0.844845	0.734898	0.721343	0.71452	0.917359	0.322827	0.834531	0.669012
Kcnh7	0.967378	0.973935	1.14587	0.939018	0.78829	0.41349	0.315299	0.021797	1.00655	0.384719
Dnajc19-ps	0.84244	0.769815	0.911792	0.336958	0.984585	0.71452	0.952121	0.799948	0.715251	0.862793
Gm17833	0.763258	0.672905	0.367724	0.814079	0.244222	1.01555	1.1604	0.866895	0.654492	0.821766
Gm27241	0.54141	0.0708452	0.543815	0.336958	0.897435	0.839458	1.01427	1.25225	0.373257	1.00085
Gm5944	0.84244	1.24694	0.844845	0.881026	0.642162	0.237398	0.440237	0.720767	0.953812	0.510141
Gm37689	0.666348	0.672905	0.0666936	0.814079	1.11928	0.41349	0.683275	1.19789	0.555007	0.853484
Ywhaq-ps2	0.763258	0.915943	1.02094	0.814079	-0.0568078	0.936368	0.87957	0.720767	0.878554	0.619974
Gm27626	0.967378	1.02509	0.765664	0.637988	0.244222	0.781466	0.917359	0.866895	0.849029	0.702486
Akr1c21	0.666348	0.769815	0.969784	0.990171	0.420313	0.538428	0.79242	1.06319	0.849029	0.703588
RP23-7L11.5	0.84244	0.848996	0.765664	0.814079	0.943192	0.936368	0.741267	0.623857	0.817795	0.811171
BC051019	0.84244	0.848996	0.765664	0.513049	0.721343	0.890611	0.952121	0.924887	0.742537	0.87224
Gm16053	0.54141	0.769815	0.367724	0.336958	0.846282	1.0825	0.683275	1.19789	0.503977	0.952486
Gm42879	0.967378	0.769815	1.21282	0.881026	-0.0568078	0.41349	0.838177	0.623857	0.95776	0.454679
Mir27a	1.17823	0.769815	0.765664	0.990171	0.545252	0.237398	0.537147	0.924887	0.92597	0.561171
Gm16575	0.365318	0.915943	0.668754	0.881026	0.78829	0.538428	0.87957	1.13574	0.70776	0.835507
1700093J21Rik	0.967378	0.769815	0.911792	0.814079	0.721343	0.781466	0.616329	0.924887	0.865766	0.761006
Gm23564	0.84244	1.11224	0.0666936	0.990171	0.545252	0.41349	0.616329	1.10098	0.752885	0.669012
Gm7292	1.06429	0.973935	0.911792	0.734898	0.78829	0.890611	0.315299	0.498918	0.921228	0.623279
Gm12676	1.10568	0.848996	0.0666936	1.18206	0.846282	0.237398	0.838177	0.322827	0.800857	0.561171
1500005C15Rik	0.666348	0.547966	0.543815	0.0359281	0.721343	1.11246	0.917359	1.16793	0.448514	0.979772
Gm10037	0.666348	0.547966	0.844845	0.814079	0.78829	0.71452	1.30058	0.021797	0.71831	0.706296
Gm9855	0.666348	0.672905	0.844845	0.939018	0.897435	0.839458	0.838177	0.866895	0.780779	0.860491
Slc39a1-ps	0.763258	0.769815	0.367724	0.939018	0.420313	1.14049	0.87957	0.866895	0.709954	0.826817
Snord35a	1.01853	1.15003	0.367724	0.814079	0.545252	0.781466	0.683275	0.799948	0.83759	0.702486
Gm13140	0.84244	0.973935	0.844845	0.939018	0.642162	1.01555	0.616329	0.498918	0.900059	0.69324
Prox2os	0.666348	0.371875	0.765664	1.07732	0.721343	0.635338	1.01427	0.976039	0.720302	0.836747
Gm12107	0.84244	0.0708452	0.543815	0.513049	0.642162	1.11246	0.917359	1.13574	0.492537	0.95193
Gm15466	1.14347	0.672905	0.969784	0.513049	0.78829	0.635338	0.79242	0.799948	0.824802	0.753999
Mak	0.0642883	0.547966	0.668754	0.637988	1.08932	1.11246	0.952121	0.799948	0.479749	0.988462
Gm4959	1.21042	0.672905	0.969784	0.0359281	0.78829	0.781466	0.741267	0.720767	0.722258	0.757948
Gm4875	1.01853	1.11224	0.668754	1.03593	0.244222	0.977761	0.315299	0.322827	0.958863	0.465027
Tbc1d22bos	0.54141	0.0708452	0.367724	0.814079	0.846282	0.890611	1.09345	1.13574	0.448514	0.991521
Lta	1.01853	1.11224	0.911792	0.990171	0.846282	-0.0636316	0.616329	0.021797	1.00818	0.355194
Gm7363	0.763258	1.07085	0.844845	0.336958	0.943192	0.781466	0.87957	0.720767	0.753977	0.831249
4930511M06Rik	0.0642883	0.0708452	0.0666936	0.881026	0.78829	0.839458	1.1604	1.19789	0.270713	0.996508
Gm26838	0.365318	1.11224	0.367724	0.814079	0.420313	0.839458	1.1604	0.799948	0.66484	0.805029
Gm12726	1.17823	1.18479	0.668754	0.881026	0.244222	0.71452	0.440237	0.322827	0.9782	0.430452
Gm13771	0.54141	0.973935	0.765664	0.513049	0.545252	0.781466	1.09345	1.0218	0.698514	0.860491
E330020D12Rik	0.54141	0.973935	1.06669	0.990171	0.244222	1.01555	-0.161823	0.866895	0.893052	0.491211
Gm15599	0.967378	1.18479	1.06669	0.637988	0.545252	0.538428	0.440237	0.623857	0.964212	0.536944
Gm23106	0.0642883	0.371875	0.0666936	0.881026	0.545252	1.14049	1.26954	0.799948	0.345971	0.938807
Smim17	0.666348	0.0708452	0.0666936	0.513049	0.943192	0.635338	1.26954	1.10098	0.329234	0.987262
Ccr5	0.54141	0.672905	0.367724	0.637988	1.08932	0.71452	1.06863	1.0218	0.555007	0.973566
Gm16214	1.06429	1.11224	0.668754	0.990171	0.420313	0.635338	0.741267	0.498918	0.958863	0.573959
Actg2	1.34304	0.547966	0.0666936	0.814079	-0.0568078	0.71452	0.838177	0.924887	0.692945	0.605194
Tsga10ip	0.666348	0.769815	0.0666936	0.637988	0.897435	1.11246	0.917359	0.976039	0.535211	0.975823
A730090N16Rik	0.84244	0.672905	0.765664	0.637988	1.08932	0.71452	0.683275	1.0218	0.729749	0.877228
Gm15547	0.0642883	0.0708452	0.0666936	0.734898	0.984585	0.71452	1.23612	1.13574	0.234181	1.01774
Gm5456	0.763258	0.547966	0.969784	0.0359281	0.846282	1.05031	0.79242	1.0218	0.579234	0.927703
BC050972	0.365318	0.848996	0.0666936	0.336958	0.244222	0.890611	1.41796	0.799948	0.404492	0.838186
Rps13-ps5	1.21042	1.11224	0.765664	0.734898	0.545252	0.237398	0.440237	0.799948	0.955804	0.505709
Gm12919	1.06429	0.848996	0.911792	0.637988	0.78829	0.977761	0.683275	0.498918	0.865766	0.737061
Gm29488	0.54141	0.371875	0.0666936	0.0359281	1.08932	0.71452	0.917359	1.32283	0.253977	1.01101
Gm38114	0.967378	0.848996	0.0666936	0.637988	0.545252	0.71452	1.06863	1.10098	0.630264	0.857344
Gm5540	0.54141	0.0708452	0.543815	0.336958	0.78829	1.01555	1.21839	1.06319	0.373257	1.02135
4933400F21Rik	0.84244	1.27497	0.0666936	1.18206	0.642162	0.41349	0.683275	0.021797	0.841539	0.440181
Gm5430	0.909386	1.11224	1.10809	1.03593	0.642162	0.538428	0.139207	0.021797	1.04141	0.335399
Gm10179	0.967378	0.371875	0.367724	0.637988	0.846282	1.0825	1.09345	0.720767	0.586241	0.935749
Hhipl2	0.763258	0.769815	0.367724	0.734898	0.721343	1.16682	0.616329	1.06319	0.658924	0.89192
Ccdc87	0.763258	0.848996	0.543815	0.881026	1.08932	1.05031	0.537147	0.623857	0.759274	0.825159
Gm15321	0.365318	0.371875	0.367724	0.336958	1.08932	1.14049	0.79242	1.13574	0.360469	1.03949
Zfp811	0.763258	1.11224	0.367724	0.734898	0.78829	0.839458	0.917359	0.866895	0.744529	0.853001
D230022J07Rik	0.666348	1.02509	0.844845	0.814079	0.545252	0.41349	1.23612	0.498918	0.83759	0.673444
Gm13005	0.365318	0.0708452	0.0666936	0.0359281	0.984585	0.538428	1.3153	1.19789	0.134696	1.00905
Gm6415	0.84244	0.371875	0.367724	0.513049	1.22195	0.781466	0.917359	0.976039	0.523772	0.974203
Gm10259	0.909386	0.547966	1.24278	0.939018	0.78829	0.71452	0.616329	0.322827	0.909789	0.610491
Gm27209	1.06429	0.848996	0.543815	1.07732	0.420313	0.237398	1.13921	0.498918	0.883605	0.573959
Gm37738	0.0642883	0.371875	0.0666936	0.734898	1.14731	0.538428	1.0423	1.22592	0.309439	0.988489
Gm12003	1.10568	0.848996	0.844845	0.881026	0.846282	0.781466	0.440237	0.720767	0.920137	0.697188
Tex14	1.01853	0.973935	0.668754	0.513049	0.78829	0.781466	1.09345	0.498918	0.793567	0.790531
Snora78	1.29474	0.547966	0.844845	0.734898	0.642162	-0.0636316	0.616329	1.0218	0.855612	0.554164
Gm4849	0.967378	0.769815	0.543815	0.637988	1.08932	0.890611	0.79242	0.799948	0.729749	0.893075
Rasd2	0.365318	0.769815	0.543815	0.513049	1.22195	0.839458	0.741267	1.06319	0.547999	0.966465
Gm12260	0.666348	0.973935	0.0666936	0.734898	1.02237	0.977761	0.87957	0.866895	0.610469	0.93665
Gm12663	0.666348	0.848996	0.765664	0.814079	0.897435	1.05031	0.917359	0.623857	0.773772	0.87224
Gm25788	0.666348	0.371875	0.0666936	0.513049	1.05714	0.890611	0.917359	1.22592	0.404492	1.02276
Gm2076	0.909386	0.848996	0.844845	1.21202	0.846282	0.635338	0.440237	0.498918	0.953812	0.605194
Gm16853	0.84244	0.769815	0.668754	0.0359281	0.846282	0.41349	0.984305	1.25225	0.579234	0.874081
Msh4	0.54141	0.848996	0.668754	0.881026	1.08932	0.635338	0.838177	0.976039	0.735046	0.884719
Gm26542	1.01853	0.371875	0.911792	0.814079	0.244222	0.781466	0.952121	1.06319	0.779069	0.76025
Gm11222	1.14347	0.547966	0.765664	0.990171	0.78829	0.936368	0.683275	0.498918	0.861818	0.726713
Gm43714	0.763258	0.848996	0.543815	0.814079	1.08932	0.839458	0.984305	0.623857	0.742537	0.884235
Ncald	0.967378	1.15003	1.06669	0.734898	0.244222	-0.0636316	0.87957	0.720767	0.979749	0.445232
Hist1h2bp	0.763258	0.848996	0.668754	0.881026	0.78829	0.71452	1.21839	0.498918	0.790509	0.805029
Parvb	0.666348	0.848996	0.0666936	0.0359281	0.721343	1.14049	1.30058	0.498918	0.404492	0.915331
Gm8731	1.01853	0.973935	1.10809	0.990171	0.545252	0.781466	0.315299	0.322827	1.02268	0.491211
Dnali1	0.84244	0.848996	0.765664	0.881026	0.984585	0.71452	0.741267	0.924887	0.834531	0.841315
Gm26681	0.0642883	0.672905	0.543815	0.734898	1.05714	0.635338	1.0423	1.16793	0.503977	0.975674
RP23-428N8.5	1.10568	0.973935	0.969784	0.814079	0.642162	0.237398	0.838177	0.720767	0.96587	0.609626
Gm17509	0.909386	0.848996	0.668754	0.939018	0.642162	0.890611	0.917359	0.866895	0.841539	0.829257
Rpl10a-ps2	0.84244	1.11224	1.14587	0.637988	0.78829	0.781466	0.440237	0.498918	0.934635	0.627228
Gm37472	0.84244	0.848996	0.0666936	1.24005	-0.0568078	0.71452	0.917359	0.976039	0.749544	0.637777
Gm28535	0.54141	0.848996	0.367724	1.03593	0.943192	0.71452	1.1604	0.623857	0.698514	0.860491
Gm26652	0.666348	0.848996	1.06669	0.734898	0.545252	0.41349	1.0423	1.0218	0.829234	0.755709
Gm13669	1.06429	0.848996	1.18064	0.734898	0.78829	0.237398	0.79242	0.498918	0.957205	0.579257
RP23-338G5.2	1.29474	0.672905	0.543815	1.18206	0.545252	0.781466	-0.161823	0.498918	0.923378	0.415954
Gm13416	0.763258	0.672905	0.543815	0.0359281	0.642162	1.2374	1.01427	0.976039	0.503977	0.967467
Gm13315	1.14347	1.11224	0.969784	0.939018	0.545252	0.41349	0.139207	0.623857	1.04113	0.430452
Gm3617	0.365318	0.547966	0.367724	0.513049	1.19846	0.41349	1.11693	1.13574	0.448514	0.966156
Gm13889	0.54141	0.672905	0.367724	0.881026	1.05714	0.538428	1.11693	1.0218	0.615766	0.933573
Gabrr2	0.0642883	0.672905	0.367724	0.814079	1.24422	0.71452	0.87957	1.06319	0.479749	0.975375
RP23-89C10.2	1.21042	0.547966	0.668754	0.881026	0.897435	0.635338	0.917359	0.623857	0.827041	0.768497
Gm6352	1.01853	0.848996	0.668754	0.939018	0.78829	0.936368	0.838177	0.623857	0.868825	0.796673
Nlrc4	1.01853	1.07085	0.367724	1.07732	0.244222	0.781466	0.616329	0.924887	0.883605	0.641726
1300017J02Rik	1.01853	0.848996	0.765664	0.881026	1.11928	0.839458	0.683275	0.021797	0.878554	0.665954
Gm24762	0.909386	0.672905	0.0666936	0.881026	0.943192	0.635338	1.13921	0.924887	0.632503	0.910656
Taco1os	0.909386	0.547966	1.24278	0.881026	0.897435	0.635338	0.683275	0.498918	0.895291	0.678742
Gm10243	0.967378	0.915943	0.844845	0.734898	0.846282	0.635338	0.79242	0.976039	0.865766	0.81252
Gm10874	0.365318	0.371875	1.10809	0.734898	0.846282	1.0825	0.741267	0.976039	0.645044	0.911521
Cacna2d4	1.06429	1.21697	1.02094	0.990171	0.420313	-0.0636316	0.315299	0.498918	1.07309	0.292725
Gm19461	0.763258	1.21697	0.969784	1.07732	0.420313	0.635338	0.741267	0.021797	1.00683	0.454679
C630004M23Rik	0.54141	0.672905	0.0666936	0.637988	0.721343	0.890611	0.79242	1.38352	0.479749	0.946975
Gm12020	0.84244	0.973935	1.10809	0.814079	0.78829	0.839458	0.315299	0.799948	0.934635	0.685749
Col8a2	0.967378	1.15003	0.844845	0.990171	0.244222	0.71452	0.838177	0.498918	0.988105	0.573959
Gm18859	0.909386	1.11224	0.765664	1.11511	0.545252	0.41349	0.440237	0.924887	0.975599	0.580967
Gm24888	1.01853	0.672905	0.543815	0.814079	0.78829	0.41349	0.984305	1.13574	0.762333	0.830456
4930426I24Rik	0.54141	1.18479	0.668754	1.18206	-0.0568078	0.41349	1.11693	0.322827	0.894252	0.44911
Gm7504	1.14347	1.02509	0.765664	1.03593	0.244222	0.635338	0.683275	0.720767	0.992537	0.570901
Fbxo41	1.01853	1.02509	1.06669	1.03593	-0.0568078	0.890611	0.616329	0.021797	1.03656	0.367982
Gm22933	0.666348	0.547966	0.0666936	0.734898	0.984585	0.71452	0.838177	1.32283	0.503977	0.965027
Gm12418	0.763258	0.973935	0.668754	0.336958	1.05714	0.977761	0.79242	0.924887	0.685726	0.938051
Tmprss6	0.763258	1.15003	1.10809	0.881026	0.545252	-0.0636316	0.741267	0.866895	0.975599	0.522446
Gm19552	0.0642883	0.547966	0.668754	0.990171	0.943192	0.977761	0.87957	1.10098	0.567795	0.975375
RP23-370I17.3	0.666348	1.24694	1.06669	0.881026	0.721343	0.237398	0.440237	0.799948	0.965251	0.549732
Mir7052	0.763258	0.547966	0.0666936	0.637988	0.545252	0.890611	1.25315	1.13574	0.503977	0.956189
Gm29201	0.763258	0.915943	0.543815	1.07732	0.420313	1.2374	0.315299	0.799948	0.825084	0.69324
Gm11989	1.06429	0.848996	0.765664	0.734898	0.545252	1.11246	0.616329	0.866895	0.853462	0.785234
Gm27029	0.763258	1.02509	0.844845	0.939018	0.642162	0.538428	0.87957	1.0218	0.893052	0.770489
Adamts6	1.01853	1.15003	0.969784	0.513049	0.721343	0.237398	0.741267	0.924887	0.912848	0.656224
Kctd12b	0.666348	1.21697	0.543815	0.939018	0.721343	-0.0636316	1.21839	0.322827	0.841539	0.549732
Oscar	1.10568	0.769815	0.765664	0.0359281	0.943192	1.05031	0.616329	0.924887	0.669272	0.88368
Gm4978	0.84244	1.02509	0.367724	0.0359281	0.897435	1.05031	0.741267	1.10098	0.567795	0.947498
Ccdc8	0.54141	0.672905	0.668754	0.0359281	1.05714	-0.0636316	1.42924	0.720767	0.479749	0.785878
Gm13532	1.17823	1.11224	0.367724	1.11511	0.420313	0.781466	0.315299	0.623857	0.943326	0.535234
Gm14827	0.84244	0.672905	0.0666936	0.336958	0.984585	1.0825	0.838177	1.16793	0.479749	1.0183
4930547E08Rik	0.365318	0.547966	0.0666936	0.734898	0.943192	1.05031	1.09345	1.13574	0.428719	1.05567
Tmprss9	1.06429	0.672905	0.668754	0.0359281	0.721343	0.839458	1.13921	1.0218	0.610469	0.930452
Gm43133	0.909386	0.371875	0.668754	0.336958	0.846282	0.635338	1.1806	1.16793	0.571743	0.957536
Nkx2-9	0.84244	0.769815	1.29714	1.21202	0.545252	0.635338	-0.161823	0.021797	1.03035	0.260141
Robo3	0.967378	0.672905	1.29714	1.07732	-0.0568078	0.635338	0.741267	0.322827	1.00369	0.410656
Gm12164	1.06429	0.915943	1.10809	0.939018	0.642162	0.538428	0.616329	0.720767	1.00683	0.629422
Col6a6	0.365318	0.371875	0.0666936	0.0359281	0.721343	0.781466	1.57057	0.498918	0.209954	0.893075
Gm26515	0.763258	0.848996	0.367724	0.637988	1.02237	0.890611	1.1604	0.799948	0.654492	0.968332
Gm14513	1.17823	0.848996	1.14587	0.637988	0.721343	0.237398	0.440237	0.924887	0.952773	0.580967
Gm10364	0.909386	0.547966	0.367724	0.990171	1.02237	1.11246	0.79242	0.720767	0.703812	0.912005
Gm15899	0.967378	1.11224	1.06669	0.939018	0.642162	0.839458	0.440237	0.322827	1.02133	0.561171
Gm37876	0.54141	0.371875	0.765664	0.881026	1.19846	0.839458	0.315299	1.16793	0.639994	0.880287
Gm14388	0.666348	0.848996	0.668754	0.939018	1.11928	0.890611	0.741267	0.866895	0.780779	0.904514
Gm43924	1.01853	0.547966	0.911792	0.637988	0.721343	0.781466	1.19991	0.720767	0.779069	0.85587
Gm4835	0.763258	1.02509	0.969784	0.939018	0.545252	1.05031	0.537147	0.799948	0.924287	0.733165
Ip6k3	0.666348	0.547966	0.765664	0.0359281	0.943192	0.781466	1.35669	0.799948	0.503977	0.970325
Khdrbs3	0.54141	0.547966	0.969784	0.637988	0.244222	0.41349	1.36966	1.0218	0.674287	0.762291
4930597O21Rik	0.84244	0.848996	0.0666936	0.513049	1.02237	1.11246	0.87957	0.976039	0.567795	0.997611
Gm6043	0.84244	1.07085	1.24278	0.939018	0.846282	0.41349	0.537147	0.021797	1.02377	0.454679
Rpl13-ps5	0.666348	0.769815	0.765664	0.513049	0.642162	0.890611	1.38225	0.498918	0.678719	0.853484
Gm3809	1.01853	1.15003	0.969784	1.07732	0.244222	0.71452	0.315299	0.623857	1.05392	0.474474
Krt222	0.909386	0.915943	0.543815	1.18206	0.721343	0.41349	1.1806	0.021797	0.8878	0.584308
RP23-311C19.5	0.54141	0.915943	0.543815	0.990171	0.642162	1.14049	0.984305	0.799948	0.747835	0.891726
Gm9523	0.54141	0.973935	0.765664	0.814079	0.943192	0.890611	0.952121	0.924887	0.773772	0.927703
Enox1	1.10568	1.21697	0.765664	0.939018	0.545252	-0.0636316	0.952121	0.322827	1.00683	0.439142
Gm43339	0.763258	0.371875	0.765664	0.336958	1.05714	1.05031	1.11693	0.866895	0.559439	1.02282
Nek11	0.909386	0.848996	0.668754	0.881026	1.05714	0.936368	0.741267	0.799948	0.827041	0.88368
Mefv	0.666348	0.973935	0.765664	0.734898	0.943192	-0.0636316	0.984305	1.16793	0.785211	0.757948
Gm1866	0.967378	0.547966	0.367724	0.734898	1.02237	1.05031	0.87957	0.976039	0.654492	0.982074
Gm29642	0.365318	0.769815	0.668754	0.734898	0.78829	0.635338	0.984305	1.32283	0.634696	0.93269
Olfr456	0.84244	0.371875	0.543815	0.0359281	1.24422	0.936368	0.952121	1.0218	0.448514	1.03863
Gm25361	0.967378	0.915943	0.0666936	0.637988	1.02237	0.839458	0.984305	0.976039	0.647001	0.955544
Gm5643	1.06429	1.07085	0.765664	1.03593	0.943192	0.538428	0.616329	0.498918	0.984181	0.649217
D830025C05Rik	0.909386	0.547966	0.0666936	0.0359281	0.897435	1.33431	1.0423	0.720767	0.389994	0.998702
Gpr15	0.365318	0.371875	0.668754	0.814079	0.721343	0.890611	1.36966	0.866895	0.555007	0.962126
Pde1b	1.01853	1.15003	0.367724	0.734898	0.897435	0.538428	0.741267	1.0218	0.817795	0.799732
Gm5778	1.06429	0.973935	1.06669	0.814079	0.721343	0.839458	0.616329	0.623857	0.979749	0.700247
Gm14336	0.967378	1.15003	0.969784	0.814079	0.721343	0.839458	0.315299	0.799948	0.975317	0.669012
Adamts12	0.967378	1.21697	0.0666936	1.21202	-0.0568078	0.41349	1.0423	0.322827	0.865766	0.430452
Oaz2-ps	0.909386	0.973935	0.844845	1.11511	0.78829	0.781466	0.683275	0.720767	0.960819	0.74345
Hist1h1t	0.666348	0.672905	0.844845	1.03593	0.943192	0.71452	1.1604	0.623857	0.805007	0.860491
Gm14439	1.14347	0.973935	1.14587	0.814079	0.545252	0.237398	0.537147	0.866895	1.01934	0.546673
Mpo	0.967378	0.973935	0.765664	1.35815	0.244222	0.41349	0.315299	0.799948	1.01628	0.44324
Gm26850	0.84244	0.848996	1.14587	1.03593	-0.0568078	0.890611	0.616329	0.924887	0.96831	0.593755
Gm13433	0.666348	1.02509	0.367724	1.14987	0.420313	0.977761	0.952121	0.866895	0.802258	0.804273
A430078G23Rik	1.06429	0.915943	0.765664	1.24005	0.420313	0.936368	0.440237	0.498918	0.996486	0.573959
Gm17039	0.763258	0.973935	0.911792	1.11511	0.897435	0.839458	0.440237	0.799948	0.941024	0.74427
Gm6611	0.0642883	0.848996	1.02094	0.513049	-0.0568078	1.19164	0.616329	1.25225	0.611818	0.750852
2310074N15Rik	0.365318	0.672905	0.0666936	0.990171	1.22195	0.635338	1.11693	0.924887	0.523772	0.974776
RP23-225M4.2	0.84244	0.769815	0.844845	0.990171	0.78829	0.890611	1.06863	0.720767	0.861818	0.867074
Rpl7a-ps11	1.29474	1.15003	0.543815	0.881026	0.545252	0.839458	0.315299	0.498918	0.967401	0.549732
Rpl30-ps10	1.01853	1.15003	1.18064	0.990171	0.642162	-0.0636316	0.683275	0.021797	1.08484	0.320901
Gm2383	1.06429	1.15003	0.543815	1.31468	0.545252	0.538428	-0.161823	0.498918	1.0182	0.355194
Masp2	0.909386	0.769815	0.911792	0.814079	0.897435	0.781466	0.984305	0.924887	0.851268	0.897023
Gm1862	1.06429	0.848996	0.969784	0.881026	0.78829	0.781466	0.537147	0.976039	0.941024	0.770736
Gm29054	0.763258	0.848996	0.844845	0.0359281	0.984585	0.936368	1.1806	0.799948	0.623257	0.975375
Gm29994	0.54141	1.07085	0.367724	0.990171	1.02237	0.635338	0.440237	1.19789	0.742537	0.823959
Cyyr1	1.21042	1.11224	0.844845	0.990171	0.721343	0.41349	0.683275	0.322827	1.03942	0.535234
Grip1os3	0.54141	0.547966	0.543815	0.734898	0.420313	0.977761	1.19991	1.22592	0.592022	0.955974
RP23-328F4.3	0.365318	0.0708452	0.0666936	0.637988	1.05714	1.11246	1.25315	0.976039	0.285211	1.0997
Gm26583	0.763258	0.915943	0.543815	1.18206	0.244222	0.890611	0.683275	1.13574	0.851268	0.738462
Gpr21	0.666348	0.973935	0.367724	0.513049	0.78829	-0.0636316	1.11693	1.32283	0.630264	0.791104
Ly6i	0.967378	0.848996	0.911792	1.03593	0.642162	0.781466	0.741267	0.976039	0.941024	0.785234
Gm14130	0.909386	1.18479	0.969784	1.14987	0.78829	0.635338	0.139207	0.322827	1.05346	0.471416
Gm38344	1.06429	1.15003	0.367724	1.03593	0.420313	0.538428	1.06863	0.623857	0.904492	0.662806
RP23-136A14.1	1.21042	0.915943	0.765664	0.637988	0.721343	0.890611	0.683275	0.924887	0.882503	0.805029
Gm20476	0.909386	0.973935	0.668754	1.03593	0.545252	0.635338	1.13921	0.799948	0.897001	0.779937
Gm13620	0.54141	0.0708452	1.06669	0.0359281	1.19846	0.890611	1.13921	0.799948	0.428719	1.00706
Gm5689	1.10568	0.973935	1.02094	1.03593	1.02237	-0.0636316	0.616329	0.322827	1.03412	0.474474
Gm15455	1.17823	0.547966	0.844845	1.07732	0.943192	0.538428	1.01427	0.021797	0.912091	0.629422
Muc6	1.06429	0.915943	0.668754	1.14987	0.642162	0.635338	0.984305	0.623857	0.949714	0.721416
Hsd17b13	0.763258	0.547966	0.543815	0.881026	1.05714	1.2374	0.952121	0.498918	0.684016	0.936393
RP23-325D10.4	0.365318	0.848996	0.543815	0.990171	0.545252	0.977761	1.23612	0.924887	0.687075	0.921004
Gm10015	0.909386	1.21697	0.668754	0.881026	0.78829	0.41349	0.315299	1.13574	0.919035	0.663205
Khdc3	0.84244	0.915943	0.668754	0.939018	0.721343	0.41349	1.21839	0.924887	0.841539	0.819527
Gm17786	1.17823	0.915943	0.911792	0.881026	1.02237	0.839458	-0.161823	0.623857	0.971748	0.580967
Gm2449	0.365318	0.371875	0.765664	0.513049	1.28561	0.977761	0.616329	1.16793	0.503977	1.01191
Gm5228	0.666348	1.02509	0.844845	0.939018	0.846282	0.71452	1.1806	0.498918	0.868825	0.81008
Rnf151	0.84244	0.547966	0.0666936	0.513049	0.78829	1.05031	1.21839	1.10098	0.492537	1.03949
Asphd1	0.365318	0.0708452	0.668754	0.336958	0.420313	1.2374	1.1604	1.22592	0.360469	1.01101
Fam228a	0.666348	0.915943	0.668754	0.814079	0.846282	1.01555	1.13921	0.799948	0.766281	0.950247
Csl	0.909386	0.547966	0.844845	0.513049	1.11928	0.890611	1.09345	0.799948	0.703812	0.975823
BC067074	0.909386	0.915943	0.543815	0.814079	0.897435	0.936368	1.1604	0.623857	0.795806	0.904514
Tssk2	0.763258	0.672905	1.02094	0.513049	0.721343	0.936368	0.537147	1.30055	0.742537	0.873852
Gm26347	0.54141	0.915943	0.367724	0.513049	1.02237	0.890611	1.21839	0.976039	0.584531	1.02685
Hist1h3h	0.909386	0.672905	0.844845	0.881026	1.08932	0.635338	1.21839	0.021797	0.827041	0.741211
Rrh	0.84244	1.21697	1.10809	0.881026	0.244222	0.635338	0.87957	0.623857	1.01213	0.595747
Angptl8	0.666348	0.371875	0.0666936	0.990171	0.897435	0.41349	1.1604	1.27707	0.523772	0.937098
Trim31	0.763258	0.915943	0.0666936	1.03593	0.420313	0.890611	0.984305	1.19789	0.695456	0.873279
Gm18733	0.909386	0.973935	0.543815	0.990171	1.05714	0.781466	0.315299	1.06319	0.854327	0.804273
Gm16093	0.909386	1.15003	0.0666936	1.03593	0.78829	0.538428	0.984305	0.924887	0.790509	0.808978
Gm15892	0.54141	0.973935	0.911792	1.03593	0.721343	0.41349	1.13921	0.924887	0.865766	0.799732
Gm38509	0.666348	0.915943	0.0666936	0.513049	0.984585	1.14049	0.984305	1.06319	0.540509	1.04314
4930470G03Rik	0.666348	0.915943	0.543815	0.734898	0.642162	0.635338	1.25315	1.13574	0.715251	0.916598
Gm13328	0.909386	0.973935	0.543815	0.734898	0.78829	1.11246	1.1604	0.322827	0.790509	0.845993
Gm23374	0.54141	0.848996	1.06669	0.990171	1.11928	0.936368	0.315299	0.799948	0.861818	0.792725
Gm26175	0.365318	0.973935	0.0666936	0.881026	0.984585	1.05031	1.01427	1.0218	0.571743	1.01774
Kcp	0.967378	0.915943	0.367724	0.336958	1.08932	0.41349	1.13921	1.06319	0.647001	0.926302
Gm9701	0.84244	0.973935	1.34545	0.881026	0.545252	0.890611	0.440237	0.322827	1.01071	0.549732
Gm25540	0.666348	0.848996	0.844845	0.513049	0.943192	0.71452	1.06863	1.16793	0.71831	0.973566
Gm10651	1.10568	0.769815	0.543815	0.336958	1.02237	1.11246	0.917359	0.799948	0.689067	0.963035
Gm37411	1.06429	0.848996	0.668754	0.939018	-0.0568078	1.11246	1.1604	0.322827	0.880264	0.634719
Gm43011	0.967378	0.0708452	0.367724	0.0359281	0.78829	0.635338	0.741267	1.51316	0.360469	0.919514
AU040972	0.84244	0.769815	0.0666936	0.734898	0.78829	0.781466	1.32954	0.976039	0.603462	0.968834
Wbscr25	0.967378	0.848996	0.668754	1.26638	0.721343	0.41349	1.11693	0.322827	0.937876	0.643648
Gm44280	0.967378	0.848996	0.543815	0.881026	0.846282	1.01555	1.01427	0.866895	0.810304	0.935749
Gm8885	1.01853	1.21697	0.844845	0.814079	0.721343	0.41349	0.838177	0.866895	0.973607	0.709976
Gm9826	0.909386	0.915943	1.21282	0.513049	0.78829	0.936368	0.537147	0.924887	0.8878	0.796673
Cldn22	0.967378	0.915943	0.911792	1.07732	1.05714	0.237398	0.741267	0.799948	0.968108	0.708937
Gm42471	0.365318	0.371875	0.367724	0.0359281	0.642162	1.46785	1.1604	0.799948	0.285211	1.01759
Igsf10	0.763258	0.547966	0.668754	0.336958	0.846282	0.237398	1.45096	0.976039	0.579234	0.87767
Batf3	1.10568	1.02509	0.969784	0.990171	1.05714	-0.0636316	0.838177	0.021797	1.02268	0.46337
Gm8738	0.763258	0.672905	1.06669	0.513049	1.30492	-0.0636316	1.0423	0.720767	0.753977	0.751088
Gm44419	0.84244	0.769815	0.543815	0.637988	1.37456	0.839458	0.616329	0.866895	0.698514	0.924309
Gm12599	0.84244	0.848996	0.668754	0.814079	1.02237	1.0825	0.741267	0.976039	0.793567	0.955544
Gm42814	0.666348	0.915943	0.543815	0.990171	1.02237	1.05031	0.984305	0.720767	0.779069	0.944439
Mpp4	0.763258	0.769815	0.0666936	0.814079	1.05714	0.237398	1.01427	1.30055	0.603462	0.902338
Gm16137	0.763258	0.672905	0.543815	0.939018	1.19846	0.538428	0.917359	1.10098	0.729749	0.938807
Gm4997	1.26841	1.15003	1.10809	1.07732	-0.0568078	0.237398	-0.161823	0.322827	1.15096	0.0853987
Gm14817	0.84244	0.672905	0.543815	0.734898	0.721343	0.781466	1.0423	1.30055	0.698514	0.961414
9130213A22Rik	0.967378	1.02509	1.06669	0.939018	0.244222	0.781466	0.984305	0.720767	0.999544	0.68269
Mmrn2	0.763258	0.672905	0.911792	0.0359281	0.244222	0.977761	1.1806	1.22592	0.595971	0.907125
Gm28196	0.666348	0.672905	0.543815	0.814079	0.420313	1.05031	1.11693	1.22592	0.674287	0.953368
4933424G06Rik	0.84244	0.672905	1.06669	1.14987	0.721343	0.839458	0.917359	0.720767	0.932977	0.799732
Radil	0.84244	0.672905	0.543815	0.990171	-0.0568078	-0.0636316	1.26954	1.25225	0.762333	0.600337
Gm5446	1.01853	0.848996	0.367724	0.637988	0.78829	1.14049	1.06863	0.866895	0.71831	0.966075
Gm37785	1.17823	0.769815	1.14587	0.990171	1.05714	0.41349	0.537147	0.021797	1.02102	0.507392
Mirlet7a-1	0.763258	0.848996	0.668754	1.07732	1.02237	1.0825	0.683275	0.799948	0.839582	0.897023
Gm8069	0.365318	0.547966	0.911792	0.336958	1.30492	1.05031	0.79242	0.976039	0.540509	1.03092
Ankrd63	1.17823	1.18479	0.765664	0.990171	0.642162	0.237398	0.440237	0.924887	1.02971	0.561171
Gm27343	0.84244	0.769815	0.844845	1.14987	0.984585	0.538428	0.683275	1.06319	0.901743	0.81737
Gm29707	0.909386	0.769815	0.367724	0.513049	1.08932	1.11246	0.79242	1.10098	0.639994	1.02379
Gm14429	0.967378	1.02509	0.543815	0.734898	0.78829	1.01555	1.0423	0.866895	0.817795	0.928258
Rps12-ps26	0.54141	0.915943	0.367724	0.734898	1.08932	0.936368	0.984305	1.13574	0.639994	1.03643
9530052E02Rik	0.909386	0.973935	0.543815	1.2912	0.545252	0.41349	0.87957	0.976039	0.929584	0.703588
Gm13785	0.365318	0.547966	0.0666936	0.513049	1.24422	1.05031	1.0423	1.13574	0.373257	1.11814
Stab2	0.84244	0.848996	0.911792	0.734898	1.05714	0.538428	0.741267	1.19789	0.834531	0.88368
Hsf5	0.967378	0.547966	0.543815	0.336958	0.78829	1.01555	1.1806	1.13574	0.599029	1.03005
Gm24011	1.01853	0.672905	0.543815	1.14987	0.420313	1.01555	0.984305	0.924887	0.846281	0.836264
Gm28719	0.365318	0.672905	0.0666936	0.336958	1.28561	0.71452	0.838177	1.34402	0.360469	1.04558
Gm16087	0.0642883	0.0708452	0.668754	0.513049	0.78829	1.16682	1.50094	0.021797	0.329234	0.86946
Tspan32	0.666348	0.672905	0.668754	0.939018	0.721343	0.781466	1.23612	1.10098	0.736756	0.959976
Dnah1	1.14347	0.915943	0.911792	1.14987	0.846282	0.237398	0.741267	0.720767	1.03027	0.636429
C3ar1	0.0642883	0.672905	0.0666936	0.0359281	0.897435	1.11246	1.36966	1.06319	0.209954	1.11069
Gm26049	0.0642883	1.02509	0.0666936	1.03593	0.420313	0.839458	1.06863	1.27707	0.547999	0.901367
Alk	1.01853	0.848996	1.38891	1.03593	0.545252	0.237398	0.440237	0.498918	1.07309	0.430452
RP23-213H1.2	1.10568	1.27497	0.543815	0.881026	0.642162	0.936368	0.79242	0.322827	0.951372	0.673444
Gm14376	0.763258	1.15003	1.14587	0.939018	0.721343	-0.0636316	0.838177	0.924887	0.999544	0.605194
Gm16244	0.84244	0.672905	0.969784	1.18206	0.642162	0.71452	1.1806	0.498918	0.916796	0.75905
4930593A02Rik	0.365318	0.848996	0.0666936	0.814079	1.28561	1.01555	0.952121	0.924887	0.523772	1.04454
Gm20535	0.365318	0.547966	0.367724	0.336958	1.28561	0.977761	1.09345	1.10098	0.404492	1.11445
Gm29397	1.21042	1.32612	0.765664	0.990171	0.642162	0.71452	-0.161823	0.021797	1.07309	0.304164
Gm7329	0.365318	0.0708452	0.367724	0.336958	1.30492	1.42773	0.616329	0.720767	0.285211	1.01744
Obscn	0.0642883	0.547966	0.668754	0.734898	1.02237	1.05031	1.11693	1.16793	0.503977	1.08939
Gm1627	0.763258	0.672905	0.969784	0.336958	0.943192	0.977761	0.79242	1.25225	0.685726	0.991405
Gm11224	1.17823	1.21697	0.367724	0.814079	0.846282	0.839458	0.838177	0.498918	0.894252	0.755709
Gm3940	1.17823	1.02509	1.18064	0.939018	0.721343	0.538428	0.616329	0.322827	1.08074	0.549732
Fam177a	1.40671	0.848996	1.18064	0.881026	-0.0568078	0.237398	0.537147	0.498918	1.07934	0.304164
Gm28438	0.909386	0.973935	1.14587	1.03593	0.642162	0.538428	0.440237	1.06319	1.01628	0.671004
Gpr151	0.0642883	0.769815	0.367724	1.18206	0.420313	0.71452	1.35669	0.976039	0.595971	0.866891
Gm4482	0.666348	0.0708452	0.367724	0.0359281	1.26541	0.977761	1.06863	1.19789	0.285211	1.12742
Gm23966	1.17823	0.672905	0.543815	0.0359281	0.721343	0.635338	0.87957	1.36422	0.60772	0.900118
Gm38218	1.17823	0.848996	0.367724	0.814079	0.846282	0.41349	0.79242	1.25225	0.802258	0.826109
Gm4969	1.06429	1.07085	1.06669	0.939018	0.244222	-0.0636316	1.11693	0.720767	1.03521	0.504572
Gm15464	0.967378	0.672905	1.14587	1.11511	1.05714	0.781466	0.315299	0.623857	0.975317	0.694439
A430078I02Rik	0.666348	0.848996	0.367724	1.14987	1.02237	1.05031	1.06863	0.498918	0.758235	0.910057
Gm8226	1.21042	1.07085	0.765664	0.814079	0.545252	0.781466	0.741267	0.976039	0.965251	0.761006
2700068H02Rik	0.909386	0.915943	0.543815	1.03593	0.545252	0.635338	1.19991	1.0218	0.851268	0.850573
Krt2	0.365318	0.0708452	0.367724	0.0359281	1.17364	1.2981	0.984305	1.13574	0.209954	1.14795
Ccdc63	1.17823	1.15003	0.543815	0.990171	0.642162	1.05031	0.683275	0.322827	0.965561	0.674644
Gm37069	0.666348	0.848996	0.911792	0.814079	0.545252	0.71452	0.952121	1.32283	0.810304	0.88368
Gm10155	1.10568	0.973935	0.911792	0.939018	0.545252	1.0825	0.616329	0.799948	0.982606	0.761006
Scn3a	0.54141	0.915943	0.765664	0.881026	0.721343	0.890611	1.39448	0.322827	0.776011	0.832315
Gm5527	0.0642883	0.672905	0.0666936	0.637988	1.3234	1.11246	1.09345	0.866895	0.360469	1.09905
Gm37074	0.909386	0.672905	0.367724	0.637988	1.02237	1.11246	1.06863	1.0218	0.647001	1.05631
Gm5564	1.06429	1.02509	0.844845	0.881026	0.545252	1.0825	0.87957	0.720767	0.953812	0.807021
Gm5787	1.14347	1.30129	1.21282	0.734898	0.420313	0.538428	0.139207	0.322827	1.09812	0.355194
A230083N12Rik	0.365318	0.672905	0.765664	0.734898	1.17364	-0.0636316	1.3153	1.0218	0.634696	0.861776
Pianp	0.0642883	0.769815	0.0666936	0.0359281	1.42031	0.781466	0.952121	1.16793	0.234181	1.08046
Ptgdr2	1.14347	0.915943	1.06669	1.07732	0.545252	0.41349	0.917359	0.720767	1.05086	0.649217
5730422E09Rik	1.10568	0.769815	1.24278	1.03593	0.642162	0.890611	0.616329	0.322827	1.03855	0.617982
Lrp3	0.0642883	0.0708452	0.543815	0.0359281	0.943192	1.01555	1.49139	0.924887	0.178719	1.09375
Usp13	0.967378	1.18479	0.367724	0.637988	1.19846	0.41349	1.06863	0.623857	0.78947	0.826109
Mir7087	0.0642883	0.547966	0.367724	0.513049	1.26541	0.839458	1.0423	1.27707	0.373257	1.10606
B930094E09Rik	0.84244	1.02509	1.14587	1.07732	0.545252	0.635338	0.838177	0.866895	1.02268	0.721416
Pip5k1b	1.14347	0.915943	0.844845	1.03593	-0.0568078	0.890611	1.13921	0.498918	0.985046	0.617982
Ccdc150	1.38651	1.11224	0.969784	0.0359281	0.897435	0.237398	0.79242	0.322827	0.876114	0.56252
RP23-466P2.3	1.01853	1.11224	1.24278	0.814079	0.420313	0.538428	0.440237	0.976039	1.04691	0.593755
Rps12-ps1	1.17823	1.02509	1.18064	0.881026	0.78829	0.538428	0.139207	0.799948	1.06625	0.566469
Dnah12	0.967378	1.15003	1.14587	0.881026	0.897435	0.71452	0.537147	0.623857	1.03608	0.69324
Gm38227	0.763258	0.848996	0.543815	0.881026	0.943192	0.977761	1.23612	0.799948	0.759274	0.989255
Gm12944	0.909386	0.848996	0.367724	0.734898	0.897435	1.0825	1.09345	1.0218	0.715251	1.02379
Gm24325	0.365318	0.672905	0.0666936	0.939018	0.984585	0.977761	1.23612	1.10098	0.510984	1.07486
Gm12056	1.06429	1.27497	1.21282	1.11511	0.545252	-0.0636316	-0.161823	0.021797	1.1668	0.0853987
Palm3	1.10568	0.371875	0.844845	0.513049	1.19846	0.781466	1.01427	0.924887	0.708863	0.979772
Poln	1.06429	0.915943	0.844845	0.513049	1.22195	0.781466	0.952121	0.623857	0.834531	0.894847
Drc7	0.763258	0.672905	0.0666936	0.881026	1.28561	0.839458	1.0423	0.976039	0.595971	1.03585
Gm16216	1.10568	1.15003	1.06669	0.881026	0.721343	0.890611	0.440237	0.623857	1.05086	0.669012
Lrrc16b	0.54141	0.547966	0.367724	0.734898	1.11928	1.01555	1.0423	1.22592	0.547999	1.10076
Gm12778	1.06429	0.769815	0.844845	0.637988	0.721343	1.2374	0.741267	0.976039	0.829234	0.919012
Gm26848	0.365318	0.371875	0.0666936	0.336958	1.17364	1.21512	1.21839	1.0218	0.285211	1.15724
Gm9923	0.967378	0.848996	0.765664	0.513049	1.28561	0.977761	0.683275	0.866895	0.773772	0.953387
Gm5552	0.967378	1.24694	0.765664	0.637988	0.897435	0.781466	0.616329	1.06319	0.904492	0.839605
1700122E12Rik	0.365318	1.07085	0.911792	1.21202	0.897435	0.635338	0.87957	0.924887	0.889994	0.834308
Cfap46	1.01853	0.973935	0.844845	0.734898	0.897435	0.839458	1.1604	0.720767	0.893052	0.904514
9430034N14Rik	0.54141	1.02509	0.844845	0.637988	0.897435	0.977761	1.01427	1.13574	0.762333	1.0063
Slc5a5	0.967378	0.973935	0.844845	1.07732	0.721343	0.237398	1.06863	1.0218	0.96587	0.762291
Mrvi1	0.763258	0.848996	0.911792	0.637988	0.897435	1.11246	1.26954	0.322827	0.790509	0.900566
Gm28720	0.666348	0.915943	0.367724	0.513049	0.897435	1.39877	0.917359	0.866895	0.615766	1.02011
Gm6498	1.21042	1.02509	1.18064	0.814079	-0.0568078	0.839458	0.741267	0.720767	1.05756	0.561171
0610039K10Rik	0.54141	0.547966	0.668754	1.07732	0.984585	1.16682	0.87957	1.06319	0.708863	1.02354
Gm13422	0.967378	1.15003	0.969784	0.734898	0.721343	0.977761	0.838177	0.866895	0.955522	0.851044
1700082M22Rik	0.909386	1.07085	1.02094	0.814079	1.11928	0.635338	0.87957	0.720767	0.953812	0.83874
A330102I10Rik	0.763258	1.02509	1.06669	0.990171	0.846282	0.635338	0.984305	0.924887	0.961303	0.847703
Prkd1	1.10568	0.672905	1.14587	1.2912	0.244222	-0.0636316	0.616329	0.976039	1.05392	0.44324
A530053M12Rik	1.26841	1.21697	1.02094	1.24005	0.244222	-0.0636316	-0.161823	0.021797	1.18659	0.0101412
S100z	1.01853	1.18479	1.10809	1.14987	0.721343	0.237398	0.537147	0.623857	1.11532	0.529937
Snora20	0.666348	0.371875	0.0666936	0.513049	1.08932	0.41349	1.19991	1.40201	0.404492	1.02618
Gm12090	1.06429	1.11224	1.27081	0.814079	0.420313	0.977761	0.537147	0.322827	1.06535	0.564512
Gm26545	0.0642883	0.672905	0.0666936	0.637988	0.943192	0.41349	1.0423	1.52695	0.360469	0.981482
Gm15726	0.365318	1.518	0.367724	0.336958	0.420313	0.538428	0.952121	1.10098	0.647001	0.75296
Heatr4	0.666348	0.915943	0.969784	0.990171	0.943192	0.839458	0.917359	1.06319	0.885561	0.9408
2410018L13Rik	0.909386	0.973935	1.27081	0.990171	0.897435	0.890611	0.440237	0.498918	1.03608	0.6818
Sox6os	1.26841	1.07085	0.911792	1.03593	0.420313	0.538428	0.952121	0.498918	1.07174	0.602445
Gpr3	0.666348	1.02509	1.06669	0.814079	1.05714	0.890611	0.741267	0.976039	0.893052	0.916263
Gm17597	1.06429	1.02509	0.911792	0.939018	0.420313	1.01555	1.09345	0.498918	0.985046	0.757058
Gm10193	1.14347	1.07085	0.765664	0.513049	0.943192	1.05031	0.87957	0.720767	0.873257	0.89846
Eci3	0.967378	0.769815	0.367724	0.513049	0.846282	1.27879	1.01427	1.0218	0.654492	1.04028
RP24-417N13.7	0.763258	0.848996	0.668754	1.07732	0.984585	0.936368	0.79242	1.13574	0.839582	0.962278
Gm17040	0.763258	0.769815	0.543815	0.814079	1.37456	0.839458	0.683275	1.0218	0.722742	0.979772
Gm8825	1.17823	1.15003	1.14587	0.814079	0.846282	0.839458	0.315299	0.322827	1.07205	0.580967
Gm7867	0.763258	0.547966	1.02094	0.336958	0.984585	1.05031	1.21839	0.924887	0.66728	1.04454
Gm43700	0.365318	0.547966	0.367724	0.0359281	1.35817	1.14049	0.79242	1.19789	0.329234	1.12224
Gm5580	1.06429	1.02509	0.543815	0.513049	1.08932	1.01555	0.952121	0.866895	0.78656	0.980971
Gm11977	1.21042	1.02509	1.21282	0.734898	0.420313	0.71452	0.315299	0.976039	1.04581	0.606543
Gm13423	0.967378	0.672905	0.844845	0.0359281	1.22195	0.635338	1.21839	0.924887	0.630264	1.00014
Gm13342	1.10568	1.27497	0.911792	0.881026	0.846282	0.635338	0.616329	0.720767	1.04337	0.704679
Gpr55	0.763258	0.848996	1.06669	0.513049	0.984585	0.977761	0.87957	1.13574	0.797999	0.994414
Rpl21-ps10	1.10568	1.21697	0.543815	0.336958	0.943192	1.0825	0.917359	0.623857	0.800857	0.891726
Gm10941	1.24038	1.11224	1.02094	0.990171	0.642162	0.71452	0.616329	0.623857	1.09093	0.649217
Gm29123	1.01853	0.848996	0.969784	1.11511	0.78829	0.839458	0.917359	0.866895	0.988105	0.853001
Gm13690	0.967378	0.371875	0.367724	0.513049	1.05714	1.16682	1.30058	0.720767	0.555007	1.06132
Ppp1r18os	0.763258	1.21697	0.844845	1.18206	0.420313	0.839458	0.79242	0.924887	1.00178	0.74427
Gm16464	0.84244	0.915943	0.668754	1.11511	1.05714	0.977761	0.984305	0.720767	0.885561	0.934992
Gm14634	0.967378	1.02509	0.668754	0.939018	0.78829	0.71452	1.30058	0.623857	0.900059	0.856811
Gng10	0.763258	0.672905	1.18064	0.734898	-0.0568078	0.538428	1.21839	1.22592	0.837925	0.731482
Gm22486	0.0642883	0.371875	0.0666936	0.637988	1.11928	1.01555	0.838177	1.46896	0.285211	1.11049
Gm29585	0.54141	0.848996	0.668754	0.881026	0.545252	1.14049	1.28534	0.976039	0.735046	0.986779
Gm25328	0.763258	0.0708452	0.0666936	0.939018	1.08932	1.0825	1.1806	1.10098	0.459954	1.11335
Gm10704	1.01853	1.07085	1.06669	0.990171	1.08932	0.839458	0.315299	0.623857	1.03656	0.716984
Gm37105	0.0642883	0.547966	0.0666936	0.814079	1.17364	0.890611	1.23612	1.22592	0.373257	1.13157
Gm27651	0.365318	0.547966	0.543815	0.734898	1.02237	1.25859	1.1806	1.0218	0.547999	1.12084
Gm44214	1.06429	1.32612	1.14587	0.939018	0.420313	0.538428	0.741267	0.322827	1.11882	0.505709
Gm11189	0.666348	0.371875	0.668754	0.734898	1.08932	1.27879	1.01427	1.0218	0.610469	1.10104
Gm43138	0.54141	1.07085	0.0666936	0.990171	0.943192	0.839458	1.25315	0.976039	0.66728	1.00296
Dlgap3	0.84244	1.02509	1.18064	1.03593	0.78829	0.890611	0.87957	0.623857	1.02102	0.795582
Gm6520	1.14347	0.672905	0.543815	0.734898	0.78829	1.11246	0.952121	1.13574	0.773772	0.997153
1700124L16Rik	0.365318	1.11224	0.367724	0.637988	1.14731	1.01555	1.01427	1.10098	0.620817	1.06953
Gm5803	1.17823	1.18479	1.10809	0.814079	0.78829	1.01555	0.315299	0.021797	1.0713	0.535234
Gm15190	1.01853	0.848996	0.543815	0.513049	1.08932	1.16682	0.741267	1.10098	0.731098	1.0246
Gm15443	1.06429	0.672905	0.765664	0.990171	1.02237	1.14049	1.0423	0.322827	0.873257	0.881997
Gm13245	0.0642883	0.0708452	0.911792	0.990171	1.14731	1.11246	1.19991	0.799948	0.509274	1.06491
Gm10863	1.01853	0.547966	0.765664	0.734898	0.244222	0.839458	1.51028	0.498918	0.766765	0.773218
Gm11951	1.14347	1.15003	0.969784	1.11511	0.545252	0.781466	0.537147	0.799948	1.0946	0.665954
Gm12843	0.909386	1.02509	1.02094	1.07732	0.721343	1.05031	0.952121	0.498918	1.00818	0.805674
Angpt4	1.06429	1.3496	0.0666936	1.2912	0.642162	0.538428	0.79242	0.021797	0.942945	0.498702
Hapln4	0.967378	1.02509	0.969784	1.24005	0.244222	0.41349	0.616329	1.16793	1.05057	0.610491
Gm8927	1.10568	1.27497	1.06669	0.513049	0.642162	0.890611	0.683275	0.799948	0.990097	0.753999
n-R5s200	0.666348	0.973935	0.367724	0.814079	1.02237	0.41349	1.06863	1.34402	0.705522	0.962126
9430025C20Rik	0.365318	1.11224	1.02094	0.990171	1.02237	0.890611	0.741267	1.0218	0.872166	0.919012
Slc3a1	1.21042	1.07085	1.02094	1.11511	0.943192	-0.0636316	0.537147	0.720767	1.10433	0.534369
Gm13039	0.967378	0.848996	1.27081	0.814079	0.984585	0.839458	0.741267	0.799948	0.975317	0.841315
Chrm5	1.01853	0.769815	0.765664	0.0359281	0.984585	0.781466	1.11693	1.25225	0.647484	1.03381
Gm38245	0.0642883	0.672905	0.0666936	1.11511	0.78829	0.71452	1.21839	1.34402	0.479749	1.0163
Gm4705	1.29474	1.18479	1.14587	0.513049	0.897435	0.41349	0.616329	0.498918	1.03461	0.606543
Gm14372	0.84244	0.371875	0.367724	0.336958	0.78829	1.25859	1.1806	1.22592	0.479749	1.11335
Gm16106	0.967378	0.848996	0.668754	0.336958	0.984585	0.635338	1.23612	1.19789	0.705522	1.01348
Gm43091	1.10568	0.769815	0.0666936	0.939018	1.08932	-0.0636316	1.06863	1.22592	0.720302	0.830058
Gal3st3	1.01853	0.672905	0.0666936	0.939018	0.897435	0.839458	1.34333	0.924887	0.674287	1.00128
Gm15953	0.763258	0.769815	0.367724	0.814079	0.642162	0.839458	1.35669	1.19789	0.678719	1.00905
Lingo4	0.763258	0.848996	0.969784	0.990171	1.02237	1.25859	0.741267	0.623857	0.893052	0.911521
Slc41a2	1.01853	1.02509	0.911792	0.637988	0.943192	0.839458	1.06863	0.976039	0.89835	0.956829
Mpp3	1.17823	1.21697	1.10809	0.734898	0.984585	-0.0636316	0.683275	0.720767	1.05955	0.581249
Gm26180	1.01853	0.915943	0.765664	1.14987	0.943192	1.11246	0.683275	0.720767	0.962502	0.864924
Gm6222	0.84244	0.769815	0.844845	0.734898	1.11928	1.25859	0.87957	0.799948	0.797999	1.01435
Gm9785	0.909386	0.371875	0.0666936	0.814079	0.984585	1.14049	1.42924	0.322827	0.540509	0.969286
Bche	0.666348	1.18479	1.18064	0.814079	0.897435	0.71452	0.984305	0.799948	0.961463	0.849052
Tagap	0.909386	1.11224	0.367724	1.07732	0.984585	0.538428	1.06863	1.0218	0.866667	0.903359
Gm16044	0.0642883	0.848996	0.367724	0.814079	0.545252	1.11246	1.28534	1.25225	0.523772	1.04882
Gm9687	0.666348	0.371875	0.367724	0.0359281	1.08932	1.14049	1.3153	1.13574	0.360469	1.17021
Gm13142	0.909386	1.11224	0.668754	0.990171	1.08932	0.977761	0.79242	0.866895	0.920137	0.931599
Gm37589	1.01853	0.848996	0.969784	0.336958	0.78829	0.71452	1.25315	1.10098	0.793567	0.964235
Pzp	0.365318	0.371875	0.367724	0.734898	1.08932	1.19164	1.13921	1.22592	0.459954	1.16152
Gm20635	1.14347	1.3496	0.543815	0.939018	0.642162	0.71452	0.87957	0.720767	0.993975	0.739255
Gm15943	1.21042	0.547966	0.668754	1.07732	0.78829	1.01555	0.984305	0.924887	0.876114	0.928258
Gm27167	1.06429	1.07085	1.06669	1.21202	0.545252	0.890611	0.315299	0.799948	1.10346	0.637777
Gm5937	0.54141	0.672905	0.844845	0.0359281	1.17364	1.2374	1.11693	0.976039	0.523772	1.126
Trmt112-ps1	0.365318	0.915943	0.765664	0.637988	1.02237	1.21512	0.87957	1.19789	0.671228	1.07874
Gm17203	0.84244	0.769815	0.844845	0.637988	1.19846	0.237398	1.19991	1.13574	0.773772	0.942877
1700008O03Rik	0.763258	0.915943	1.21282	0.990171	0.721343	0.977761	0.952121	0.866895	0.970548	0.87953
Tcp10b	1.10568	1.11224	0.367724	0.881026	0.897435	0.839458	1.09345	0.924887	0.866667	0.938807
Gm12542	1.01853	0.769815	0.844845	1.03593	1.28561	0.977761	0.315299	0.799948	0.91728	0.844656
Snord35b	0.84244	0.848996	0.367724	0.336958	1.02237	0.977761	0.87957	1.40201	0.599029	1.07043
Ak7	0.84244	0.848996	0.844845	0.637988	0.78829	1.19164	0.87957	1.22592	0.793567	1.02135
Gm3355	1.06429	0.848996	1.14587	0.734898	0.943192	0.839458	0.917359	0.976039	0.948514	0.919012
Tnfrsf13b	0.365318	0.0708452	0.765664	1.03593	1.24422	1.11246	1.01427	1.0218	0.559439	1.09819
BC049762	0.909386	1.15003	1.02094	1.18206	0.420313	0.71452	0.984305	0.799948	1.0656	0.729772
Gm14401	0.967378	0.848996	0.969784	0.637988	0.984585	0.237398	1.45096	0.322827	0.856037	0.748943
Gm44036	0.909386	1.11224	0.0666936	0.814079	0.78829	1.11246	1.1604	0.976039	0.725599	1.0093
Pcp2	0.909386	1.18479	0.0666936	0.637988	1.14731	1.19164	0.440237	1.0218	0.699714	0.950247
Gm26167	0.54141	0.973935	0.844845	0.637988	1.02237	1.01555	1.1806	1.06319	0.749544	1.07043
Gm12743	1.01853	0.547966	1.02094	0.881026	0.846282	0.635338	1.19991	1.10098	0.867115	0.945626
Gm25612	0.84244	0.769815	0.367724	0.637988	0.984585	1.01555	1.1604	1.25225	0.654492	1.10319
Gm15792	0.84244	0.769815	0.543815	0.814079	0.721343	0.977761	1.35669	1.06319	0.742537	1.02975
Gm26634	1.01853	1.02509	0.911792	1.07732	0.545252	0.977761	0.616329	1.13574	1.00818	0.818771
Gm12969	1.06429	1.02509	0.668754	0.637988	0.984585	0.890611	0.741267	1.25225	0.849029	0.967177
RP23-360N1.4	0.967378	0.0708452	0.668754	0.881026	1.11928	0.781466	1.21839	1.13574	0.647001	1.06372
Gm14320	1.10568	0.848996	0.367724	0.637988	0.943192	0.839458	1.3153	0.976039	0.740097	1.0185
Gm15707	1.21042	1.11224	1.02094	1.07732	1.02237	0.635338	0.683275	0.021797	1.10523	0.590696
Gm16353	0.0642883	0.769815	0.543815	0.336958	0.721343	1.01555	1.41796	1.25225	0.428719	1.10177
Irf4	0.0642883	0.547966	0.543815	0.513049	1.05714	0.839458	1.42924	1.19789	0.41728	1.13093
RP24-178G20.2	1.14347	0.547966	1.06669	0.637988	0.897435	1.05031	0.917359	1.06319	0.849029	0.982074
Gm14387	1.01853	0.769815	1.10809	1.24005	0.846282	-0.0636316	0.984305	0.924887	1.03412	0.672961
Gm20546	1.26841	0.848996	0.844845	0.814079	0.545252	0.936368	0.984305	1.06319	0.944082	0.882279
Gm13483	1.01853	1.11224	1.10809	0.513049	0.78829	0.890611	0.984305	0.976039	0.937976	0.909811
Apoh	1.21042	1.11224	0.969784	1.03593	0.721343	0.781466	0.537147	0.924887	1.08209	0.741211
Gm5493	1.06429	1.15003	1.18064	0.814079	0.642162	1.01555	0.616329	0.799948	1.05226	0.768497
Gm25108	1.14347	0.848996	0.0666936	0.939018	1.02237	0.936368	0.952121	1.13574	0.749544	1.01165
Arl9	0.84244	0.915943	0.765664	1.03593	0.984585	1.05031	0.79242	1.13574	0.889994	0.990764
Fam101a	0.666348	1.02509	0.543815	0.513049	0.846282	1.05031	1.01427	1.34402	0.687075	1.06372
Gm16585	1.10568	1.11224	1.32197	0.734898	0.846282	0.237398	0.741267	0.799948	1.0687	0.656224
Smc2os	1.06429	1.11224	0.969784	1.18206	0.244222	0.839458	0.537147	1.06319	1.08209	0.671004
Gm37786	0.763258	0.371875	0.969784	0.336958	1.35817	1.21512	0.87957	0.799948	0.610469	1.0632
D5Ertd605e	0.54141	0.0708452	0.844845	0.513049	0.78829	0.936368	1.30058	1.36422	0.492537	1.09736
1700001G11Rik	1.06429	0.672905	1.36772	0.881026	0.642162	1.05031	0.952121	0.021797	0.996486	0.666598
Gm12781	0.763258	0.915943	0.367724	0.734898	0.984585	0.977761	1.28534	1.10098	0.695456	1.08716
Gm25291	0.909386	0.769815	0.911792	0.990171	1.05714	0.936368	0.917359	1.10098	0.895291	1.00296
Gm10913	1.17823	1.02509	1.06669	0.513049	0.420313	0.839458	1.3153	0.322827	0.945766	0.724474
BC048644	0.763258	0.973935	0.911792	1.03593	0.846282	0.538428	0.917359	1.30055	0.921228	0.900655
Gm8775	1.14347	0.915943	0.668754	0.939018	1.14731	1.0825	0.616329	0.866895	0.916796	0.928258
Gm8692	1.10568	1.02509	1.10809	1.24005	0.545252	0.890611	0.79242	0.322827	1.11973	0.637777
Gm37973	0.54141	0.547966	0.0666936	0.513049	1.17364	0.936368	1.23612	1.32283	0.41728	1.16724
Igf2bp1	1.29474	0.973935	0.911792	1.03593	0.943192	0.538428	0.139207	1.06319	1.0541	0.671004
Gm8606	0.967378	0.848996	1.29714	0.814079	1.05714	0.977761	0.537147	0.799948	0.981899	0.842998
Hist1h1a	0.967378	1.27497	1.24278	0.939018	1.19846	-0.0636316	0.139207	0.021797	1.10604	0.323959
Gm5510	0.967378	0.915943	0.543815	1.07732	1.08932	1.01555	0.79242	1.06319	0.876114	0.99012
Ces5a	0.909386	0.547966	0.668754	1.21202	1.17364	1.01555	1.01427	0.720767	0.834531	0.981057
Gm6100	1.21042	1.18479	0.668754	0.881026	0.943192	0.977761	0.315299	0.976039	0.986246	0.803073
Cacnb2	0.84244	1.11224	0.911792	1.26638	0.244222	0.71452	0.984305	1.0218	1.03321	0.741211
RP23-367H8.4	1.10568	0.371875	1.02094	1.11511	0.897435	0.635338	1.09345	1.0218	0.9034	0.912005
Snora62	0.0642883	0.848996	0.668754	0.990171	0.984585	0.890611	1.19991	1.25225	0.643052	1.08184
4930511A02Rik	1.06429	0.672905	0.367724	0.814079	0.846282	1.05031	1.30058	1.0218	0.729749	1.05474
Gm10222	1.42602	1.18479	1.02094	0.939018	0.244222	0.538428	0.537147	0.623857	1.14269	0.485914
Gm20621	0.666348	1.02509	0.543815	0.734898	0.897435	0.977761	1.38225	0.924887	0.742537	1.04558
Prss23os	0.909386	0.973935	0.543815	1.14987	1.02237	1.0825	0.838177	0.976039	0.894252	0.979772
Tmcc3os	0.909386	0.973935	1.02094	1.18206	0.897435	0.977761	0.616329	0.976039	1.02158	0.866891
Gm4117	1.06429	0.915943	0.668754	1.03593	0.846282	0.41349	1.01427	1.27707	0.921228	0.887777
Arhgap27os1	1.10568	1.24694	0.844845	0.881026	0.984585	0.41349	0.741267	1.06319	1.01962	0.800633
Gm23645	0.0642883	0.769815	0.543815	0.814079	0.984585	0.839458	1.21839	1.38352	0.547999	1.10649
BC034090	0.909386	0.769815	0.0666936	0.990171	1.08932	0.237398	1.3153	1.16793	0.684016	0.952486
Mir343	0.365318	0.769815	0.0666936	1.03593	0.78829	1.11246	1.0423	1.38352	0.559439	1.08164
Krt9	1.26841	0.848996	0.765664	0.814079	0.642162	1.01555	1.01427	1.06319	0.924287	0.933793
Gm7429	1.36532	1.21697	1.24278	0.939018	-0.0568078	0.538428	0.537147	0.021797	1.19102	0.260141
A530064N14Rik	1.10568	1.18479	1.06669	0.734898	0.846282	0.71452	1.0423	0.799948	1.02302	0.850762
Gm37580	0.0642883	0.547966	0.543815	0.336958	1.11928	1.33431	1.06863	1.25225	0.373257	1.19362
Plpp7	0.967378	0.371875	0.367724	0.637988	1.24422	1.0825	1.11693	1.13574	0.586241	1.14485
Gm13415	1.06429	1.11224	0.969784	0.336958	0.244222	0.839458	0.683275	1.40201	0.870817	0.792241
Gm12847	1.06429	1.07085	0.0666936	0.814079	1.05714	0.977761	1.21839	0.799948	0.753977	1.01331
Gm14117	0.54141	0.769815	0.543815	0.336958	1.30492	1.2981	1.1604	0.720767	0.547999	1.12104
Gm37025	1.01853	0.848996	1.06669	1.03593	1.05714	0.977761	0.87957	0.799948	0.992537	0.928604
Gm11196	1.40671	0.848996	1.29714	1.07732	0.897435	-0.0636316	-0.161823	0.021797	1.15754	0.173444
Gm16138	0.666348	1.24694	0.367724	0.939018	0.642162	1.16682	1.23612	0.720767	0.805007	0.941466
Gm8318	1.21042	1.15003	1.21282	1.18206	0.545252	0.41349	0.683275	0.322827	1.18883	0.491211
Gm12017	1.17823	1.18479	1.21282	1.14987	0.420313	0.538428	0.440237	0.720767	1.18143	0.529937
Ctla2b	1.17823	1.02509	0.765664	1.39766	0.78829	-0.0636316	0.79242	0.720767	1.09166	0.559461
Gm9918	0.763258	0.915943	0.0666936	0.814079	-0.0568078	1.14049	1.56245	0.322827	0.639994	0.74224
Gm37652	0.967378	1.02509	0.367724	1.03593	1.02237	1.19164	1.06863	0.623857	0.849029	0.976624
Gm28982	0.84244	0.973935	0.367724	0.513049	0.984585	0.890611	1.34333	1.13574	0.674287	1.08857
Aire	0.763258	1.21697	0.668754	1.14987	1.14731	0.538428	1.09345	0.623857	0.949714	0.850762
Gm28863	1.01853	1.27497	1.24278	1.37835	-0.0568078	-0.0636316	-0.161823	0.322827	1.22866	0.0101412
Gm19409	0.666348	0.0708452	0.543815	0.336958	1.17364	0.890611	1.13921	1.43677	0.404492	1.16006
Cfap53	1.24038	1.18479	0.969784	1.11511	0.984585	-0.0636316	0.741267	0.623857	1.12752	0.571519
Gm10247	1.01853	1.11224	0.969784	0.814079	0.642162	1.05031	1.11693	0.866895	0.978658	0.919075
Catsper3	1.14347	1.11224	0.969784	1.24005	0.78829	0.71452	0.79242	0.623857	1.11638	0.729772
Qrfp	0.909386	0.547966	0.911792	0.939018	1.24422	0.977761	1.09345	0.866895	0.827041	1.04558
Gm42436	0.763258	0.371875	0.0666936	0.881026	0.984585	0.977761	1.23612	1.34402	0.520713	1.13562
Gm37685	0.909386	0.672905	0.367724	1.03593	0.897435	1.05031	1.1604	1.19789	0.746486	1.07651
Gm25517	0.54141	0.0708452	0.543815	0.734898	1.02237	1.2374	1.11693	1.32283	0.472742	1.17488
Gm17210	0.54141	0.973935	0.367724	0.336958	1.11928	0.71452	1.01427	1.46896	0.555007	1.07926
Gm29050	0.763258	0.915943	0.668754	0.637988	1.08932	1.0825	1.09345	1.19789	0.746486	1.11579
Gm16090	1.17823	0.973935	0.367724	1.26638	0.943192	0.890611	0.984305	0.623857	0.946567	0.860491
Zcchc18	0.84244	0.848996	0.969784	1.21202	0.943192	0.839458	1.1806	0.720767	0.96831	0.921004
Gm26810	1.06429	1.32612	0.668754	1.18206	0.897435	0.71452	0.952121	0.021797	1.0603	0.646468
Hey1	1.01853	0.973935	1.06669	0.814079	0.545252	1.14049	1.1806	0.720767	0.96831	0.896777
Pla1a	1.01853	1.15003	0.668754	0.990171	0.846282	0.71452	1.23612	0.866895	0.95687	0.915954
Gm13363	1.06429	0.769815	0.911792	0.990171	1.05714	0.977761	0.838177	1.10098	0.934016	0.993513
4930512B01Rik	1.01853	1.02509	0.0666936	0.939018	0.721343	0.890611	1.23612	1.16793	0.762333	1.004
Gm8546	1.10568	0.547966	0.844845	0.814079	1.11928	0.839458	1.09345	1.13574	0.828143	1.04698
Gm28527	0.666348	0.769815	0.668754	0.637988	1.11928	1.14049	1.30058	0.976039	0.685726	1.1341
Gm12511	0.54141	0.672905	0.0666936	0.0359281	1.34113	1.35134	1.06863	0.976039	0.329234	1.18428
Gm37009	1.24038	0.848996	1.06669	1.18206	0.721343	0.839458	0.79242	0.799948	1.08453	0.788292
Cd79b	0.967378	1.07085	1.24278	1.03593	0.897435	0.538428	0.952121	0.799948	1.07923	0.796983
Gm43743	0.0642883	0.672905	0.911792	0.513049	1.11928	0.890611	1.30058	1.25225	0.540509	1.14068
Gm13998	1.21042	0.769815	0.969784	1.21202	0.846282	0.977761	0.537147	0.924887	1.04051	0.821519
Lmod1	1.14347	0.371875	0.668754	0.513049	1.19846	1.0825	1.30058	0.623857	0.674287	1.05135
Gm29106	0.967378	0.769815	0.911792	1.11511	1.26541	0.71452	0.838177	0.976039	0.941024	0.948537
C530008M17Rik	0.84244	1.27497	1.02094	1.03593	-0.0568078	0.936368	1.21839	0.498918	1.04357	0.649217
Gm8864	1.24038	1.24694	1.10809	1.21202	0.642162	0.635338	0.139207	0.322827	1.20186	0.434884
Gm42777	0.365318	0.769815	0.668754	0.939018	1.24422	0.781466	1.26954	1.10098	0.685726	1.09905
Limch1	0.54141	0.672905	0.668754	0.336958	0.642162	0.71452	1.61633	1.0218	0.555007	0.998702
Gm336	0.84244	1.02509	0.0666936	0.734898	1.11928	1.19164	1.11693	1.0218	0.66728	1.11241
Ccpg1	1.24038	1.07085	0.911792	1.24005	0.244222	0.71452	0.87957	0.866895	1.11577	0.676302
Gm37639	0.365318	0.848996	0.543815	0.939018	0.420313	1.01555	1.34333	1.30055	0.674287	1.01994
Pcdhb13	1.14347	1.37188	0.765664	1.21202	0.642162	0.635338	0.616329	0.623857	1.12326	0.629422
Mir7651	0.666348	0.547966	0.0666936	0.814079	1.22195	0.977761	1.25315	1.22592	0.523772	1.16969
Fmo1	0.666348	0.973935	1.10809	0.814079	0.943192	0.839458	1.11693	1.16793	0.890612	1.01688
Gm30708	0.909386	0.848996	0.911792	0.881026	0.897435	0.781466	0.952121	1.36422	0.8878	0.99881
Gm10655	0.666348	0.672905	0.668754	0.734898	0.984585	1.14049	1.1806	1.27707	0.685726	1.14569
Gm7765	0.84244	1.07085	1.18064	0.939018	1.14731	0.839458	0.917359	0.720767	1.00823	0.906224
Gm4950	1.24038	0.973935	1.21282	1.14987	0.846282	0.839458	0.440237	0.498918	1.14425	0.656224
Gm6265	1.01853	0.915943	1.06669	1.11511	0.897435	1.05031	0.315299	1.10098	1.02907	0.841006
C030013D06Rik	0.84244	1.07085	0.765664	1.21202	0.721343	0.781466	1.09345	1.10098	0.972742	0.924309
Gm5830	1.10568	1.07085	0.668754	1.07732	0.943192	1.11246	0.79242	0.924887	0.98065	0.94324
5430427N15Rik	1.01853	1.07085	1.02094	1.14987	0.545252	0.890611	1.11693	0.799948	1.06505	0.838186
Srsf12	1.21042	1.15003	0.367724	1.07732	1.14731	-0.0636316	1.13921	0.623857	0.951372	0.711686
Gm42548	1.17823	0.769815	0.668754	1.21202	0.78829	0.781466	0.537147	1.30055	0.957205	0.851864
Gm13623	0.967378	1.02509	0.911792	0.513049	1.19846	1.01555	1.13921	0.799948	0.854327	1.03829
6820408C15Rik	0.967378	0.973935	0.668754	0.734898	1.28561	1.14049	0.917359	0.866895	0.836241	1.05259
Catip	0.763258	0.848996	1.18064	0.0359281	1.14731	0.635338	1.35669	0.866895	0.707205	1.00156
Ift88os	1.01853	0.973935	0.0666936	1.24005	0.545252	1.01555	1.19991	0.976039	0.824802	0.934187
Csmd3	1.34304	0.973935	1.14587	0.814079	0.78829	0.977761	0.952121	0.021797	1.06923	0.684992
Gm7541	0.666348	0.848996	0.844845	1.03593	1.02237	0.538428	1.1806	1.27707	0.849029	1.00462
RP23-445E20.7	0.365318	0.848996	0.911792	0.734898	1.17364	0.890611	1.1806	1.22592	0.715251	1.11769
Gm16052	0.763258	0.915943	0.668754	1.03593	0.943192	1.25859	1.06863	0.976039	0.845971	1.06161
Gm14138	0.967378	1.15003	1.10809	1.03593	0.642162	0.977761	0.917359	0.924887	1.06535	0.865542
Gm25128	1.01853	1.15003	0.765664	0.814079	0.642162	0.890611	0.87957	1.32283	0.937075	0.933793
Fam71d	0.763258	0.672905	0.367724	0.814079	1.22195	-0.0636316	1.01427	1.48419	0.654492	0.914194
RP23-457F4.5	1.31956	1.15003	0.911792	1.07732	0.897435	0.41349	0.683275	0.866895	1.11467	0.715274
Gssos2	0.365318	0.769815	0.543815	1.03593	1.19846	1.27879	0.952121	1.06319	0.678719	1.12314
Gm16276	0.666348	0.769815	0.0666936	0.734898	0.420313	1.0825	1.45096	1.25225	0.559439	1.0515
RP23-218E6.2	1.01853	0.848996	0.765664	0.814079	0.897435	1.19164	0.952121	1.19789	0.861818	1.05977
Gm13477	0.909386	1.02509	0.969784	1.26638	0.642162	0.237398	0.87957	1.25225	1.04266	0.752844
Gm16379	1.46223	1.41327	0.765664	0.939018	0.420313	-0.0636316	0.315299	0.498918	1.14504	0.292725
Gm44033	0.84244	0.973935	0.844845	0.939018	0.943192	0.781466	1.01427	1.32283	0.900059	1.01544
2310001K24Rik	0.0642883	0.672905	0.969784	1.07732	1.11928	1.21512	1.0423	1.0218	0.696074	1.09962
Gm22865	0.365318	0.371875	0.0666936	0.0359281	1.14731	0.890611	0.984305	1.60158	0.209954	1.15595
I830077J02Rik	0.84244	0.769815	0.668754	0.637988	0.846282	0.977761	1.13921	1.41974	0.729749	1.09575
RP23-179K11.4	1.01853	0.371875	0.367724	1.03593	1.11928	0.71452	1.11693	1.32283	0.698514	1.06839
Gm11944	1.14347	1.02509	1.14587	0.637988	1.02237	0.635338	1.1604	0.799948	0.988105	0.904514
Gm6341	1.17823	1.24694	1.06669	0.881026	1.11928	0.635338	0.683275	0.623857	1.09322	0.765439
Gm15945	0.84244	0.547966	0.0666936	0.637988	0.721343	1.19164	1.3153	1.32283	0.523772	1.13778
Gm8152	0.0642883	0.0708452	0.367724	0.513049	1.02237	1.14049	1.55418	1.0218	0.253977	1.18471
Gm23823	0.54141	0.769815	0.543815	1.07732	1.24422	0.839458	1.13921	1.19789	0.73309	1.10519
Gm16350	0.909386	1.30129	1.02094	1.14987	0.721343	0.538428	0.952121	0.924887	1.09537	0.784195
Gm23264	0.666348	0.848996	0.543815	0.637988	1.08932	1.25859	1.0423	1.25225	0.674287	1.16061
Gm7393	1.06429	1.15003	0.367724	0.881026	0.642162	1.01555	1.19991	1.10098	0.865766	0.989649
Gm37914	0.763258	1.11224	0.543815	1.03593	0.984585	0.890611	1.30058	0.924887	0.86381	1.02516
A430108G06Rik	1.14347	1.15003	1.32197	1.18206	0.78829	-0.0636316	0.139207	0.799948	1.19938	0.415954
Rpsa-ps5	0.763258	1.32612	0.911792	0.734898	0.846282	1.16682	0.917359	0.924887	0.934016	0.963836
Gm2115	0.666348	1.21697	1.24278	1.43387	-0.0568078	0.635338	0.440237	0.720767	1.13999	0.434884
Xcr1	0.666348	0.547966	0.543815	0.336958	1.44834	1.05031	0.683275	1.32283	0.523772	1.12619
Smarca5-ps	0.967378	0.848996	1.10809	1.14987	1.19846	0.635338	0.917359	0.866895	1.01858	0.904514
Gm28178	0.909386	1.11224	1.02094	0.939018	0.545252	1.01555	1.26954	0.799948	0.995395	0.907573
Nefh	1.06429	0.769815	1.10809	0.814079	1.05714	1.01555	0.952121	1.06319	0.939067	1.022
Gm42717	0.0642883	0.848996	0.668754	0.513049	1.22195	0.936368	1.30058	1.25225	0.523772	1.17778
Apoa2	0.967378	0.848996	0.969784	0.814079	1.47467	0.237398	0.79242	0.976039	0.900059	0.870132
Gm7556	1.36532	1.18479	1.06669	0.734898	0.721343	0.890611	0.537147	0.866895	1.08792	0.753999
Gm11993	0.54141	0.371875	0.543815	0.734898	1.22195	1.33431	1.06863	1.16793	0.547999	1.1982
Gm15247	0.84244	1.32612	0.0666936	0.814079	1.17364	1.0825	0.917359	0.924887	0.762333	1.0246
Wdr27	0.84244	0.547966	0.543815	0.881026	1.02237	1.01555	1.32954	1.19789	0.703812	1.14134
RP23-396L12.1	0.0642883	1.18479	0.543815	1.21202	0.642162	0.71452	1.06863	1.34402	0.751228	0.942331
Gm9025	1.01853	0.973935	0.0666936	0.336958	1.17364	0.71452	1.39448	1.06319	0.599029	1.08646
Gm26538	1.01853	0.915943	0.668754	1.21202	-0.0568078	1.14049	0.87957	1.25225	0.953812	0.803874
Gspt2	0.84244	1.15003	1.24278	1.03593	0.78829	0.538428	1.01427	1.0218	1.06779	0.840696
Gm26680	1.10568	0.848996	0.0666936	0.881026	0.984585	0.936368	1.11693	1.30055	0.725599	1.08461
A230028O05Rik	0.84244	0.848996	0.0666936	0.734898	1.05714	0.977761	1.42924	1.06319	0.623257	1.13183
Gm13529	1.10568	0.769815	0.765664	0.336958	1.19846	1.0825	0.87957	1.25225	0.744529	1.10319
Gm43182	0.909386	0.769815	0.543815	0.990171	1.11928	1.0825	1.06863	1.19789	0.803297	1.11707
Hist1h2bn	1.14347	0.848996	0.765664	1.21202	1.02237	0.781466	1.28534	0.021797	0.992537	0.777743
Mir615	1.06429	1.11224	0.367724	1.2912	0.984585	0.41349	1.11693	0.924887	0.958863	0.859973
Eqtn	0.763258	0.769815	0.911792	0.881026	1.19846	0.781466	0.838177	1.38352	0.831473	1.05041
Gm11960	1.17823	1.30129	1.06669	0.990171	0.721343	0.71452	1.01427	0.498918	1.1341	0.737262
Gm10129	1.24038	1.11224	0.911792	1.26638	0.78829	0.71452	0.683275	0.866895	1.1327	0.763245
Gm20568	0.84244	1.02509	0.969784	0.814079	1.26541	1.14049	0.984305	0.720767	0.912848	1.02774
Gm43123	1.26841	1.39306	0.668754	1.24005	0.244222	0.237398	0.87957	0.623857	1.14257	0.496262
Gm26694	1.17823	1.02509	1.14587	0.637988	1.17364	0.635338	0.952121	0.924887	0.996796	0.921497
Gm18025	1.10568	1.02509	0.765664	0.637988	1.05714	1.14049	1.01427	1.06319	0.883605	1.06877
Gm14830	1.24038	0.973935	1.06669	0.734898	0.943192	1.01555	1.09345	0.720767	1.00398	0.94324
Gm43097	0.666348	0.0708452	0.844845	0.814079	1.34113	1.01555	1.21839	1.10098	0.599029	1.16901
Gm6159	1.10568	1.11224	1.02094	0.513049	1.11928	1.05031	0.984305	0.866895	0.937976	1.0052
n-R5s197	1.10568	0.672905	0.543815	0.734898	0.846282	1.0825	1.26954	1.22592	0.764325	1.10606
Mir8102	1.29474	1.27497	1.32197	0.814079	0.642162	0.635338	0.616329	0.322827	1.17644	0.554164
Gm13283	1.21042	1.11224	0.543815	0.0359281	1.11928	1.05031	1.1604	0.924887	0.725599	1.06372
Gm16165	1.34304	1.24694	1.02094	1.03593	0.420313	0.977761	0.440237	0.720767	1.16171	0.63977
Gm19503	1.24038	0.973935	1.18064	1.2912	0.897435	0.538428	0.616329	0.623857	1.17154	0.669012
Gm16437	0.909386	0.769815	0.765664	0.734898	1.17364	1.25859	0.917359	1.16793	0.794941	1.12938
Olfml3	0.54141	0.848996	0.543815	0.734898	0.78829	0.936368	1.51028	1.16793	0.66728	1.10071
Gm12091	0.909386	0.973935	1.02094	0.939018	0.721343	1.2981	0.838177	1.10098	0.960819	0.989649
Gm12906	1.10568	1.11224	1.10809	0.734898	1.11928	1.0825	0.838177	0.720767	1.01523	0.940181
Rab26	1.34304	1.18479	0.543815	1.2912	0.897435	0.538428	0.87957	0.322827	1.09071	0.659565
Ccno	0.763258	0.769815	0.668754	0.513049	1.46171	1.19164	0.838177	1.0218	0.678719	1.12833
n-R5s183	0.84244	0.915943	0.0666936	1.2912	0.897435	0.41349	1.11693	1.34402	0.779069	0.942968
RP24-510K1.8	0.967378	1.27497	0.668754	0.881026	1.02237	0.781466	1.0423	1.13574	0.948031	0.995469
Smarce1-ps1	1.01853	1.11224	1.02094	0.637988	1.08932	1.19164	0.917359	0.866895	0.947423	1.0163
Gm5870	0.967378	0.915943	0.765664	0.0359281	1.22195	1.2374	0.984305	1.13574	0.671228	1.14485
Gm29367	0.909386	1.24694	0.911792	1.33696	0.897435	0.237398	0.440237	1.13574	1.10127	0.677703
Gm7985	1.14347	1.07085	1.18064	0.814079	0.984585	0.71452	0.683275	1.16793	1.05226	0.887576
Gm25604	0.909386	0.915943	0.543815	0.336958	1.08932	1.0825	1.45096	0.866895	0.676526	1.12242
Lelp1	0.84244	0.848996	0.668754	0.990171	0.897435	1.05031	1.1604	1.30055	0.83759	1.10217
Gm6736	1.01853	0.973935	1.02094	1.18206	1.14731	0.839458	1.01427	0.720767	1.04886	0.930452
RP23-310N5.2	0.967378	0.915943	1.06669	0.637988	0.78829	0.890611	1.34333	1.10098	0.897001	1.0308
Gm16200	0.84244	1.11224	0.668754	1.03593	1.14731	0.977761	1.25315	0.720767	0.91484	1.02475
Gm6419	1.01853	0.848996	1.24278	0.734898	1.08932	1.14049	0.79242	0.976039	0.961303	0.999567
Erc2	1.06429	1.3496	0.844845	1.03593	1.11928	1.0825	0.616329	0.021797	1.07367	0.709976
Asmt	1.06429	1.11224	0.543815	0.734898	1.19846	0.936368	0.984305	1.16793	0.86381	1.07177
Gm25188	0.84244	1.07085	0.367724	0.990171	1.05714	1.05031	1.1806	1.13574	0.817795	1.10595
Hmgb1-ps2	0.763258	0.973935	0.969784	0.734898	1.17364	1.2374	0.984305	1.0218	0.860469	1.10429
Gria4	0.763258	0.672905	0.543815	0.990171	1.17364	1.16682	1.42924	0.322827	0.742537	1.02313
Gm37088	0.54141	0.769815	0.367724	0.734898	1.28561	0.237398	1.19991	1.45316	0.603462	1.04402
Gm15821	0.666348	0.915943	0.0666936	0.734898	0.244222	1.16682	1.36966	1.36422	0.595971	1.03623
Ppp1r3fos	0.763258	1.15003	0.844845	0.814079	1.02237	1.0825	1.06863	1.16793	0.893052	1.08536
Gm5648	1.01853	1.07085	1.38891	0.990171	0.846282	0.71452	0.984305	0.623857	1.11711	0.792241
Gm16116	1.17823	0.672905	0.765664	1.11511	1.08932	1.19164	0.537147	1.10098	0.932977	0.979772
Gm43797	1.01853	1.24694	1.10809	0.990171	1.14731	0.890611	0.838177	0.498918	1.09093	0.843755
Ppm1e	0.666348	0.915943	0.969784	0.814079	1.22195	0.977761	1.32954	0.799948	0.841539	1.0823
6030468B19Rik	0.54141	0.672905	0.0666936	0.814079	1.24422	1.05031	1.19991	1.34402	0.523772	1.20961
Gm7293	1.34304	1.11224	1.27081	1.18206	0.642162	0.71452	0.315299	0.322827	1.22704	0.498702
Gm42791	0.763258	1.02509	0.543815	0.881026	0.943192	1.31658	1.1806	1.0218	0.803297	1.11554
Gm9457	1.01853	1.18479	1.27081	1.14987	0.943192	0.890611	0.741267	0.322827	1.156	0.724474
Gm5523	1.42602	1.43257	0.765664	1.03593	0.420313	0.839458	-0.161823	0.322827	1.16505	0.355194
1700016K19Rik	1.10568	1.37188	1.27081	1.24005	-0.0568078	-0.0636316	0.537147	0.720767	1.2471	0.284369
Fam92b	0.763258	0.848996	0.765664	0.637988	1.43455	1.19164	0.741267	1.06319	0.753977	1.10766
Gm35106	1.06429	0.769815	0.969784	0.637988	1.14731	0.977761	1.09345	1.19789	0.860469	1.1041
Gm22027	0.967378	0.915943	0.0666936	0.990171	0.943192	0.890611	1.19991	1.34402	0.735046	1.09443
Gm12988	1.01853	1.02509	0.911792	1.14987	1.08932	0.71452	1.06863	1.0218	1.02632	0.973566
Gm42651	0.763258	1.24694	0.765664	0.939018	1.24422	0.635338	1.06863	1.06319	0.928719	1.00284
Lrrc19	0.0642883	0.769815	0.367724	0.0359281	1.24422	1.27879	1.28534	1.22592	0.309439	1.25857
Abhd1	0.84244	0.973935	0.543815	1.11511	1.02237	0.41349	1.32954	1.19789	0.868825	0.990823
Gm37886	0.365318	0.547966	0.367724	0.734898	1.3234	1.05031	1.11693	1.38352	0.503977	1.21854
Gm23442	0.763258	1.07085	1.10809	1.24005	1.11928	0.538428	0.79242	1.10098	1.04556	0.887777
1200007C13Rik	0.763258	0.973935	1.02094	1.18206	0.984585	1.11246	0.917359	1.06319	0.985046	1.0194
Snord70	0.763258	0.672905	0.668754	0.513049	0.897435	0.977761	1.23612	1.48419	0.654492	1.14888
BC049352	0.909386	0.672905	0.0666936	0.881026	0.846282	1.27879	0.984305	1.41974	0.632503	1.13228
Gm3244	1.21042	0.848996	1.27081	1.14987	0.420313	0.635338	0.838177	1.13574	1.12002	0.757392
Pcdhb8	1.21042	1.21697	1.06669	1.2912	0.420313	0.41349	1.09345	0.322827	1.19632	0.56252
Cilp2	0.84244	1.11224	0.844845	0.939018	0.545252	0.781466	1.3153	1.25225	0.934635	0.973566
Gm20563	1.26841	1.24694	0.765664	0.990171	0.642162	1.05031	0.683275	1.06319	1.06779	0.859735
Gm13166	1.24038	1.02509	1.27081	1.18206	0.897435	0.839458	0.79242	0.021797	1.17958	0.637777
Mef2c	0.763258	1.11224	1.10809	1.03593	0.846282	0.635338	1.26954	1.06319	1.00488	0.953588
Gm15843	1.01853	0.973935	0.765664	0.939018	1.11928	1.01555	1.09345	1.13574	0.924287	1.09101
Gm8850	0.967378	1.11224	0.668754	0.336958	1.14731	1.0825	1.11693	1.19789	0.771332	1.13616
Gm22888	1.14347	0.547966	0.765664	0.336958	0.897435	0.936368	1.25315	1.38352	0.698514	1.11762
Gm15869	1.24038	1.07085	1.02094	0.990171	0.244222	1.0825	1.09345	0.924887	1.08058	0.836264
Gm17160	0.365318	0.371875	0.0666936	0.513049	1.17364	0.977761	0.87957	1.63458	0.329234	1.16639
8430423G03Rik	0.84244	0.915943	0.0666936	0.990171	1.34113	1.01555	1.35669	0.498918	0.703812	1.05307
Gm14046	1.01853	1.27497	1.06669	1.21202	0.846282	0.839458	0.838177	0.799948	1.14305	0.830967
Gm11407	1.26841	1.15003	0.969784	0.881026	0.984585	0.977761	0.917359	0.866895	1.06731	0.93665
Cdk19os	1.29474	0.848996	1.34545	1.03593	0.943192	0.936368	0.616329	0.498918	1.13128	0.748702
Gm24789	0.666348	0.547966	0.765664	0.336958	1.3234	1.11246	1.26954	1.19789	0.579234	1.22582
Gm9009	1.31956	1.15003	1.46463	0.734898	0.420313	0.237398	0.87957	0.498918	1.16728	0.50905
AI838599	1.06429	0.848996	0.911792	1.33696	0.721343	0.635338	1.36966	0.498918	1.04051	0.806314
Gm13215	1.31956	1.15003	1.18064	0.939018	0.642162	1.01555	0.683275	0.799948	1.14731	0.785234
RP23-272F2.2	0.84244	1.18479	1.18064	1.31468	0.420313	1.05031	0.87957	0.720767	1.13064	0.767741
Cdkl4	1.01853	0.915943	1.14587	0.734898	0.984585	0.839458	1.3153	0.976039	0.953812	1.02885
Gm12592	0.54141	1.15003	0.844845	1.24005	1.08932	0.890611	1.26954	0.623857	0.944082	0.968332
Gm29017	1.06429	0.848996	0.367724	0.336958	1.17364	1.01555	1.3153	1.19789	0.654492	1.17559
Dnmt3bos	0.84244	0.769815	1.06669	0.990171	0.721343	1.19164	1.28534	1.0218	0.91728	1.05503
Gm9157	1.01853	0.0708452	0.668754	1.03593	1.11928	1.14049	1.36966	0.866895	0.698514	1.12408
Gm20900	1.14347	1.18479	1.14587	1.03593	0.984585	0.936368	0.616329	0.924887	1.12752	0.865542
Rps12-ps19	1.36532	1.30129	1.21282	0.734898	0.642162	0.839458	0.741267	0.498918	1.15358	0.680452
5730507C01Rik	1.21042	1.11224	1.06669	1.39766	0.846282	0.839458	0.616329	0.021797	1.19675	0.580967
Gm8055	1.34304	1.07085	1.14587	1.31468	0.78829	0.538428	0.683275	0.322827	1.21861	0.583205
Ankrd55	1.17823	0.915943	0.969784	0.0359281	0.897435	1.33431	1.26954	0.498918	0.774972	1.00005
Kmo	0.666348	0.371875	0.543815	0.513049	1.30492	0.890611	1.44024	1.19789	0.523772	1.20841
AK157302	0.84244	1.15003	1.06669	1.03593	1.05714	1.0825	1.06863	0.799948	1.02377	1.00205
Gm553	0.909386	0.672905	0.668754	0.734898	1.26541	0.890611	1.40638	1.0218	0.746486	1.14605
Gm14412	1.01853	0.371875	0.844845	0.637988	1.17364	1.35134	1.0423	1.10098	0.71831	1.16706
Hist1h2bk	0.763258	0.547966	1.24278	1.03593	0.78829	1.05031	1.26954	1.06319	0.897484	1.04283
Gm43462	1.10568	0.915943	0.367724	0.814079	0.984585	0.538428	1.44024	1.16793	0.800857	1.03279
Gm5687	1.36532	1.24694	1.14587	0.939018	0.642162	0.71452	0.838177	0.720767	1.17429	0.728907
Gm12856	0.909386	0.547966	0.668754	0.814079	1.17364	1.36773	1.25315	0.799948	0.735046	1.14862
RP23-179K11.10	1.17823	0.547966	0.543815	0.734898	1.02237	1.0825	1.0423	1.38352	0.751228	1.13267
Sync	1.38651	1.11224	1.24278	0.990171	0.642162	0.41349	0.984305	0.623857	1.18293	0.665954
Gm26287	0.666348	0.547966	0.0666936	0.814079	1.19846	1.05031	0.952121	1.52695	0.523772	1.18196
Hsd11b1	1.29474	1.11224	1.21282	1.03593	-0.0568078	-0.0636316	1.21839	0.866895	1.16393	0.491211
Fam124b	1.01853	0.0708452	0.543815	0.336958	1.05714	1.36773	1.38225	0.976039	0.492537	1.19579
Gm17511	1.31956	1.18479	1.18064	1.14987	-0.0568078	0.890611	0.616329	0.866895	1.20871	0.579257
Sds	0.967378	0.848996	0.668754	0.814079	1.17364	0.71452	1.06863	1.41974	0.824802	1.09413
E230013L22Rik	1.29474	1.21697	1.14587	1.11511	0.897435	0.936368	0.683275	0.021797	1.19317	0.634719
Trdv4	1.21042	1.41327	0.0666936	0.939018	0.545252	0.237398	1.25315	1.0218	0.907349	0.7644
Podnl1	0.0642883	1.07085	0.367724	0.637988	1.17364	0.936368	1.51942	0.976039	0.535211	1.15137
Pax8	0.763258	1.24694	0.668754	0.881026	1.28561	-0.0636316	1.23612	1.10098	0.889994	0.88977
Gm10822	0.763258	0.848996	0.367724	1.07732	1.14731	1.05031	1.09345	1.32283	0.764325	1.15348
Sidt1	1.38651	1.11224	0.543815	1.51305	-0.0568078	0.635338	0.616329	0.498918	1.1389	0.423444
Gm6745	1.36532	1.15003	1.27081	0.881026	0.897435	-0.0636316	0.79242	0.866895	1.1668	0.623279
Gm38379	0.54141	0.848996	0.0666936	0.734898	1.26541	0.839458	1.32954	1.34402	0.547999	1.19461
Nrgn	0.84244	0.769815	0.969784	0.881026	1.11928	1.11246	0.838177	1.36422	0.865766	1.10854
Gm17546	1.06429	0.672905	0.543815	0.513049	1.11928	1.21512	1.3153	1.10098	0.698514	1.18767
Htr2b	1.17823	1.07085	1.06669	1.11511	0.721343	0.71452	1.09345	1.06319	1.10772	0.898126
Mir10a	0.84244	0.848996	0.765664	0.0359281	1.22195	1.38353	1.25315	0.799948	0.623257	1.16464
Zfp583	1.24038	1.07085	0.668754	1.07732	0.721343	1.25859	1.06863	0.720767	1.01432	0.942331
Gm23297	1.06429	1.07085	0.844845	1.07732	1.17364	0.781466	1.09345	1.0218	1.01432	1.01759
Gm7535	0.84244	1.18479	0.911792	1.11511	1.11928	1.11246	0.917359	0.924887	1.01353	1.0185
Pmch	0.763258	0.547966	0.969784	0.734898	1.34113	1.16682	1.32954	0.623857	0.753977	1.11534
Mettl5os	0.909386	0.769815	1.18064	1.31468	1.05714	1.05031	0.984305	0.623857	1.04363	0.928902
36951	1.01853	0.769815	1.02094	1.24005	1.14731	0.936368	1.0423	0.924887	1.01233	1.01272
Gm11226	0.967378	1.15003	1.14587	0.881026	0.846282	1.01555	1.1604	0.976039	1.03608	0.999567
Ppp1r2-ps2	1.06429	0.973935	1.14587	0.814079	1.26541	0.936368	0.79242	1.06319	0.999544	1.01435
Gm5466	0.84244	0.915943	0.765664	0.881026	1.24422	0.890611	1.19991	1.22592	0.851268	1.14016
9130409I23Rik	1.01853	1.24694	1.29714	1.26638	0.78829	0.635338	0.139207	0.924887	1.20725	0.621931
Mir3109	1.06429	1.21697	0.911792	1.31468	0.846282	0.781466	0.79242	1.0218	1.12693	0.860491
Gm4707	0.967378	0.672905	0.844845	0.513049	0.984585	0.839458	1.26954	1.43677	0.749544	1.13259
Gm5652	1.01853	1.3496	1.27081	1.33696	0.642162	0.635338	0.440237	0.322827	1.24398	0.510141
C030013C21Rik	0.666348	0.371875	0.0666936	0.881026	1.22195	0.839458	1.13921	1.52695	0.496486	1.18189
Gm5558	1.4445	1.27497	1.36772	0.881026	0.244222	0.41349	0.440237	0.322827	1.24205	0.355194
Mfi2	1.34304	1.37188	0.911792	1.11511	0.642162	0.71452	0.315299	0.924887	1.18545	0.649217
Gm6254	0.763258	1.21697	1.02094	0.939018	1.02237	1.21512	0.838177	1.06319	0.985046	1.03472
Gm6023	1.21042	1.21697	0.844845	0.939018	1.08932	1.05031	0.741267	0.976039	1.05281	0.964235
Gm16364	0.84244	0.547966	0.0666936	0.734898	1.28561	0.538428	1.09345	1.54031	0.547999	1.11445
Nptx1	0.909386	0.0708452	0.543815	0.0359281	1.19846	0.936368	1.32954	1.43677	0.389994	1.22529
Gm8624	1.29474	1.24694	0.844845	0.734898	1.05714	0.977761	0.952121	0.866895	1.03035	0.963478
Gm10154	1.29474	1.18479	1.32197	1.07732	0.642162	0.890611	0.440237	0.623857	1.2197	0.649217
Gm11221	1.06429	0.973935	1.18064	0.814079	1.17364	1.01555	0.984305	0.976039	1.00823	1.03738
Rpl17-ps8	1.24038	0.672905	1.24278	0.881026	0.78829	1.33431	0.440237	0.976039	1.00927	0.884719
Rapgef3os2	0.967378	0.672905	0.668754	1.31468	1.17364	1.11246	1.19991	0.623857	0.90593	1.02747
Gm25048	0.365318	1.07085	0.0666936	0.814079	1.02237	1.19164	1.0423	1.45316	0.579234	1.17737
Gm5863	1.26841	1.24694	1.24278	0.990171	0.78829	0.839458	0.741267	0.720767	1.18708	0.772446
Cnr2	0.666348	0.848996	0.543815	0.939018	1.02237	1.0825	0.917359	1.51316	0.749544	1.13385
Asgr1	1.06429	1.15003	0.765664	1.18206	0.984585	0.890611	1.19991	0.866895	1.04051	0.985499
Zswim5	1.21042	1.21697	1.27081	1.14987	0.897435	0.781466	0.683275	0.498918	1.21202	0.715274
Hspa12a	0.54141	0.769815	0.367724	1.03593	1.24422	1.19164	1.44024	0.623857	0.678719	1.12499
Gm12571	0.909386	1.07085	1.14587	1.21202	0.984585	0.781466	0.952121	1.10098	1.08453	0.954788
Gm26533	0.84244	1.07085	0.911792	1.33696	0.721343	0.936368	1.1604	1.0218	1.04051	0.959976
Gm13653	0.967378	1.24694	1.10809	0.513049	1.05714	1.19164	1.1604	0.498918	0.958863	0.977023
Tmem59l	0.763258	1.11224	0.668754	0.336958	1.05714	1.16682	1.36966	1.10098	0.720302	1.17365
Naip5	0.54141	0.848996	0.765664	1.14987	1.22195	0.839458	1.19991	1.25225	0.826485	1.12839
Krt42	0.967378	1.15003	1.02094	0.734898	-0.0568078	0.41349	0.616329	1.61286	0.96831	0.646468
Tmem210	1.29474	1.43257	1.06669	1.21202	0.721343	0.71452	-0.161823	0.322827	1.25151	0.399217
Gm15893	1.26841	1.18479	0.844845	1.11511	0.721343	0.635338	1.23612	0.866895	1.10329	0.864924
Gpr34	0.0642883	0.371875	0.0666936	0.814079	0.846282	1.05031	1.53715	1.38352	0.329234	1.20432
Gm38293	0.967378	0.848996	0.668754	0.734898	1.02237	1.27879	1.42924	0.720767	0.805007	1.11279
P2rx1	1.40671	0.672905	0.0666936	0.990171	1.40559	1.01555	0.683275	0.799948	0.78412	0.976091
Synpr	1.06429	0.848996	0.844845	0.513049	0.78829	0.781466	1.53715	1.10098	0.817795	1.05197
Hspa9-ps1	1.10568	1.02509	1.18064	0.881026	1.02237	1.05031	1.0423	0.976039	1.04811	1.02276
Gm8141	1.06429	0.848996	1.21282	0.881026	1.08932	1.16682	0.79242	1.10098	1.00178	1.03738
Zfp683	0.365318	0.0708452	0.0666936	0.336958	1.35817	1.42773	1.1806	1.22592	0.209954	1.2981
Gm15616	0.967378	1.11224	1.14587	0.939018	1.08932	1.0825	0.87957	1.06319	1.04113	1.02864
1700016G22Rik	0.84244	1.3496	0.668754	1.39766	0.244222	0.781466	0.440237	1.27707	1.06461	0.685749
Gm17023	1.17823	0.371875	0.911792	0.336958	0.642162	0.936368	1.28534	1.45316	0.699714	1.07926
Zfp773	1.06429	1.15003	1.10809	1.21202	0.78829	1.27879	0.87957	0.021797	1.13361	0.742112
Snord49b	0.763258	1.02509	0.969784	0.990171	1.19846	0.635338	1.0423	1.34402	0.937075	1.05503
Gm9242	1.10568	1.15003	1.18064	1.07732	1.08932	1.01555	0.952121	0.498918	1.12842	0.888977
Gapdh-ps15	1.31956	1.37188	1.40912	1.18206	-0.0568078	-0.0636316	-0.161823	0.021797	1.32065	-0.0651163
Gm43742	1.14347	1.21697	0.543815	1.39766	0.420313	0.237398	0.139207	1.38352	1.07548	0.545111
Hephl1	1.24038	1.37188	1.32197	0.990171	-0.0568078	1.01555	0.440237	0.498918	1.2311	0.474474
Gm13135	1.29474	1.02509	1.27081	1.03593	0.943192	0.237398	1.01427	0.924887	1.15664	0.779937
Gm20731	0.763258	1.15003	0.844845	1.03593	0.78829	1.05031	1.32954	1.10098	0.948514	1.06728
Gm43815	0.909386	0.769815	0.969784	0.513049	1.08932	1.19164	1.19991	1.27707	0.790509	1.18948
Gm37824	0.967378	1.02509	1.02094	1.07732	0.721343	1.21512	1.25315	0.866895	1.02268	1.01413
Gm11703	1.17823	1.15003	1.02094	1.03593	0.943192	1.05031	0.917359	1.0218	1.09628	0.983165
Txn-ps1	1.17823	1.07085	1.06669	1.11511	1.14731	1.0825	0.741267	0.799948	1.10772	0.942756
4930596I21Rik	0.666348	0.371875	0.668754	0.637988	1.28561	1.2374	1.06863	1.40201	0.586241	1.24841
Gm14154	1.14347	1.24694	1.21282	1.18206	0.943192	0.237398	0.984305	0.799948	1.19632	0.741211
Clcn1	0.84244	1.37188	1.06669	1.14987	1.11928	0.538428	0.616329	1.10098	1.10772	0.843755
Adap2	0.967378	0.915943	0.844845	1.07732	1.34113	0.635338	1.3153	0.799948	0.951372	1.02293
Fcor	1.01853	0.769815	1.10809	0.734898	1.19846	0.839458	0.917359	1.38352	0.907833	1.0847
Gm8213	1.24038	1.30129	1.21282	1.14987	0.420313	0.781466	0.683275	0.924887	1.22609	0.702486
Rab33a	1.06429	1.18479	1.14587	1.24005	0.721343	1.27879	0.79242	0.021797	1.15875	0.703588
Lgi4	0.967378	0.672905	0.844845	0.881026	0.846282	0.890611	1.47165	1.22592	0.841539	1.10861
Gm10644	0.54141	0.672905	0.367724	0.881026	1.30492	1.27879	1.19991	1.22592	0.615766	1.25238
Smpd5	1.40671	1.07085	0.844845	1.24005	0.642162	0.538428	1.0423	0.976039	1.14061	0.799732
RP23-207N2.1	1.06429	0.672905	1.06669	0.939018	1.24422	1.0825	0.838177	1.22592	0.935726	1.0977
Gm20768	0.84244	0.915943	0.969784	0.939018	0.721343	1.35134	1.3153	0.924887	0.916796	1.07822
Rpl31-ps17	1.38651	1.27497	1.21282	0.990171	0.642162	0.890611	0.87957	0.021797	1.21612	0.608535
Gm22358	1.14347	0.672905	0.0666936	0.734898	0.984585	0.977761	1.0423	1.54031	0.654492	1.13624
Gm16253	1.34304	1.18479	0.367724	1.26638	0.943192	0.936368	0.917359	0.799948	1.04048	0.899217
Coch	1.10568	1.37188	1.34545	1.2912	0.244222	0.237398	0.741267	0.498918	1.27855	0.430452
Gm20681	1.01853	0.973935	0.668754	0.734898	0.545252	1.27879	1.38225	1.13574	0.849029	1.08551
Crisp3	0.54141	0.547966	0.543815	1.03593	0.78829	1.49267	0.537147	1.45316	0.66728	1.06782
Myo15	0.84244	1.15003	1.21282	1.41614	0.545252	0.237398	1.26954	0.498918	1.15536	0.637777
Ica1l	1.10568	1.07085	1.18064	1.18206	0.721343	1.0825	1.11693	0.720767	1.1348	0.910384
Gm11839	0.909386	0.915943	0.668754	0.939018	1.17364	0.977761	1.26954	1.25225	0.858275	1.1683
Cpne1	0.763258	1.07085	0.0666936	1.11511	0.984585	1.19164	1.13921	1.30055	0.753977	1.154
4930443O20Rik	0.967378	1.07085	0.765664	0.814079	0.984585	1.14049	0.87957	1.41974	0.904492	1.1061
Gm13578	1.10568	1.32612	0.543815	0.990171	1.14731	1.14049	0.79242	0.976039	0.991446	1.01406
Rundc3b	0.967378	1.11224	1.27081	1.24005	0.897435	0.538428	1.13921	0.866895	1.14762	0.860491
Gm26582	0.666348	0.769815	0.0666936	1.07732	1.14731	0.71452	1.42924	1.32283	0.645044	1.15348
Gm26834	1.14347	1.07085	1.10809	1.11511	0.545252	1.16682	1.25315	0.498918	1.10938	0.866035
Gm43292	0.763258	1.24694	0.765664	1.24005	0.420313	1.0825	1.13921	1.19789	1.00398	0.959976
Gm3052	1.06429	0.371875	0.367724	1.03593	0.721343	0.839458	1.52837	1.25225	0.709954	1.08536
Mfsd6l	1.31956	1.11224	1.06669	1.11511	-0.0568078	0.839458	1.0423	1.13574	1.1534	0.740172
Ccna1	0.365318	0.915943	0.367724	0.734898	1.11928	1.45488	1.42924	0.623857	0.595971	1.15682
Gm7418	0.909386	0.672905	0.765664	0.734898	1.14731	1.16682	1.23612	1.32283	0.770713	1.21827
Tmem236	1.17823	1.02509	0.969784	0.990171	0.846282	1.2374	0.616329	1.25225	1.04082	0.988064
Gm15452	0.54141	0.915943	1.10809	0.734898	1.26541	1.42773	0.984305	0.799948	0.825084	1.11935
Gm26885	0.909386	0.915943	0.668754	1.21202	1.30492	1.14049	0.79242	1.13574	0.926526	1.09339
Gm14057	1.36532	1.11224	1.14587	1.31468	0.897435	0.41349	0.952121	0.021797	1.23453	0.57121
Gm10287	0.54141	0.915943	0.765664	0.814079	1.40559	0.936368	0.838177	1.41974	0.759274	1.14997
Gm43935	0.666348	0.769815	1.14587	1.11511	1.39035	0.890611	1.11693	0.924887	0.924287	1.08069
Gm26590	1.14347	1.18479	1.14587	1.21202	0.846282	0.538428	1.23612	0.623857	1.17154	0.811171
Hist1h2bf	1.21042	1.02509	0.668754	1.24005	1.02237	1.11246	1.06863	0.866895	1.03608	1.01759
Snhg11	1.06429	1.21697	0.765664	1.18206	0.244222	0.635338	1.26954	1.25225	1.05725	0.850337
38231	1.06429	0.848996	1.02094	1.14987	1.11928	0.71452	1.39448	0.720767	1.02102	0.987262
Gm12786	0.967378	0.769815	0.367724	1.03593	1.19846	1.36773	1.25315	0.799948	0.785211	1.15482
Gsg1	1.47926	1.30129	0.543815	1.18206	0.846282	0.635338	0.315299	0.976039	1.12661	0.69324
Dclk1	0.365318	0.915943	1.06669	1.21202	0.545252	0.538428	1.57854	0.924887	0.889994	0.896777
Nwd1	1.14347	0.769815	0.543815	1.21202	0.943192	1.11246	1.25315	1.10098	0.91728	1.10245
Gm16181	0.54141	1.11224	0.367724	0.990171	1.34113	0.71452	1.0423	1.40201	0.752885	1.12499
Atp1b2	0.909386	0.915943	0.0666936	1.14987	1.11928	1.21512	0.87957	1.36422	0.760474	1.14455
4933429H19Rik	1.06429	0.547966	0.844845	0.734898	1.49949	1.21512	0.683275	1.06319	0.797999	1.11527
Gm6368	1.21042	0.769815	1.06669	1.11511	0.943192	1.2374	0.984305	0.976039	1.04051	1.03523
Gm13192	1.10568	1.37188	1.4469	0.990171	0.846282	0.781466	0.440237	0.322827	1.22866	0.597703
Slc17a7	1.06429	1.11224	1.18064	1.03593	0.846282	1.01555	0.917359	1.19789	1.09827	0.99427
Lingo1	0.84244	0.672905	0.911792	0.336958	1.19846	0.936368	1.28534	1.41974	0.691024	1.20998
A130057D12Rik	1.4445	1.27497	0.911792	1.35815	0.244222	-0.0636316	0.537147	0.924887	1.24735	0.410656
Gm20655	1.31956	1.27497	0.668754	1.2912	0.244222	0.890611	1.09345	0.799948	1.13862	0.757058
Gm15560	0.0642883	0.371875	0.543815	0.637988	1.30492	0.977761	1.3153	1.48419	0.404492	1.27054
Gm11946	0.967378	1.21697	0.0666936	0.939018	0.721343	0.781466	1.19991	1.46896	0.797516	1.04292
RP23-375O10.1	1.26841	1.11224	1.14587	1.14987	0.846282	1.0825	0.616329	0.976039	1.1691	0.880287
P4htm	0.763258	0.973935	1.02094	0.881026	1.22195	1.16682	1.32954	0.799948	0.909789	1.12956
RP23-473E20.3	1.01853	1.15003	1.10809	1.18206	0.721343	1.11246	1.0423	1.0218	1.11467	0.974474
RP23-446E13.1	1.10568	1.41327	1.21282	1.2912	0.721343	-0.0636316	0.87957	0.623857	1.25574	0.540285
AI427809	1.14347	1.24694	1.38891	1.07732	0.943192	0.635338	0.917359	0.498918	1.21416	0.748702
Hpx	1.10568	1.32612	0.668754	1.03593	0.897435	1.16682	1.0423	0.976039	1.03412	1.02065
Gm4221	1.17823	1.27497	1.18064	1.18206	0.78829	1.01555	0.87957	0.623857	1.20397	0.826817
Spcs2-ps	1.01853	0.973935	0.911792	0.513049	1.24422	1.36773	0.952121	1.06319	0.854327	1.15682
Asb11	1.14347	1.02509	1.27081	1.2912	1.05714	0.41349	0.984305	0.799948	1.18264	0.81372
Gm22151	0.84244	0.547966	0.0666936	0.939018	1.22195	1.25859	1.26954	1.27707	0.599029	1.25679
Ell3	0.967378	0.769815	1.24278	1.18206	1.26541	0.839458	0.683275	1.16793	1.04051	0.989018
Mir1945	1.10568	0.848996	1.27081	0.990171	1.02237	0.781466	0.838177	1.32283	1.05392	0.991211
Lilr4b	0.967378	1.15003	1.40912	1.52729	0.244222	0.237398	0.741267	0.021797	1.26345	0.311171
Spatc1l	1.01853	1.24694	0.543815	1.11511	0.721343	1.2374	1.11693	1.10098	0.981098	1.04416
Rpl31-ps10	1.34304	1.30129	1.32197	0.990171	0.721343	1.01555	0.537147	0.021797	1.23912	0.573959
Ccdc154	1.06429	0.915943	0.668754	1.03593	1.30492	0.635338	0.838177	1.41974	0.921228	1.04954
Gm26847	0.84244	1.32612	1.36772	1.07732	0.721343	1.11246	0.917359	0.498918	1.1534	0.81252
2610318N02Rik	1.14347	1.07085	1.49806	1.31468	0.244222	0.538428	0.838177	0.498918	1.25676	0.529937
4930438A08Rik	1.17823	0.547966	1.10809	0.734898	1.30492	1.01555	1.11693	1.10098	0.892296	1.13459
Gm29395	1.24038	1.07085	0.844845	1.14987	1.02237	0.781466	1.30058	0.799948	1.07649	0.976091
Gm4925	1.31956	1.15003	1.02094	1.2912	0.984585	0.635338	0.952121	0.720767	1.19543	0.823203
Gm7290	1.34304	1.11224	1.14587	1.07732	0.984585	1.11246	0.741267	0.623857	1.16962	0.865542
Olfr543	0.967378	1.27497	0.969784	1.18206	0.984585	0.890611	1.06863	1.06319	1.09855	1.00175
Gm11274	1.06429	1.32612	0.0666936	1.07732	1.35817	0.635338	1.28534	0.021797	0.883605	0.825159
Lhb	1.01853	0.769815	0.543815	1.03593	0.897435	1.35134	1.1604	1.25225	0.842022	1.16535
0610040F04Rik	1.10568	1.27497	1.10809	1.24005	0.984585	0.635338	0.917359	0.976039	1.1822	0.87833
Gm11964	1.34304	1.18479	0.765664	0.814079	1.14731	1.27879	0.537147	0.866895	1.02689	0.957536
Chrd	0.763258	0.672905	0.0666936	0.513049	0.244222	0.839458	1.68944	1.32283	0.503977	1.02399
Gm9754	1.17823	1.18479	0.765664	0.939018	1.14731	0.635338	0.917359	1.34402	1.01693	1.01101
4933413G19Rik	0.54141	0.0708452	0.367724	0.336958	1.49949	1.05031	1.21839	1.40201	0.329234	1.29255
Gm15697	0.666348	0.848996	0.668754	1.03593	0.984585	1.05031	1.54575	1.0218	0.805007	1.15061
Cfap61	1.01853	0.915943	0.844845	1.26638	0.897435	0.977761	1.21839	1.19789	1.01142	1.07287
RP24-174G2.4	0.967378	0.547966	0.543815	0.734898	1.19846	1.11246	1.32954	1.34402	0.698514	1.24612
Gm43412	1.01853	0.848996	0.668754	0.939018	0.545252	1.14049	1.42924	1.27707	0.868825	1.09801
9930111J21Rik1	1.46223	1.30129	0.911792	1.18206	0.420313	0.237398	0.952121	0.924887	1.21434	0.63368
Gm6104	0.967378	0.915943	0.911792	1.07732	1.19846	1.11246	1.1806	1.10098	0.968108	1.14813
Gm9797	1.17823	1.07085	1.38891	1.18206	0.943192	0.781466	0.741267	0.866895	1.20501	0.833205
Gm15337	1.21042	0.915943	0.367724	0.881026	0.984585	0.890611	1.28534	1.36422	0.843777	1.13119
Gm24045	0.763258	0.547966	0.543815	1.14987	1.14731	1.05031	1.30058	1.34402	0.751228	1.21055
RP24-134N2.1	1.29474	1.21697	1.02094	1.33696	0.984585	0.936368	0.741267	0.322827	1.2174	0.746262
Klrc1	1.06429	1.18479	1.21282	1.2912	1.14731	0.41349	0.741267	0.976039	1.18827	0.819527
Gm14335	1.06429	0.547966	1.02094	1.18206	1.30492	0.890611	1.28534	0.799948	0.953812	1.0702
Gm2199	0.967378	1.15003	1.10809	0.734898	1.11928	1.2374	0.87957	1.16793	0.990097	1.10104
Sult4a1	1.01853	1.27497	1.29714	0.990171	0.984585	0.635338	0.838177	1.16793	1.1452	0.906506
Gm5414	1.42602	1.43257	1.27081	1.11511	0.420313	0.41349	-0.161823	0.498918	1.31113	0.292725
D630024D03Rik	0.54141	0.0708452	0.0666936	0.336958	1.48726	1.35134	1.21839	1.22592	0.253977	1.32073
Gm13552	1.01853	0.672905	1.10809	0.939018	1.05714	1.21512	1.21839	1.13574	0.934635	1.1566
Gm29539	0.365318	0.547966	0.0666936	0.0359281	1.52298	1.31658	1.38225	0.924887	0.253977	1.28667
Gm15614	1.31956	1.41327	1.02094	1.37835	0.642162	0.41349	0.537147	0.498918	1.28303	0.522929
Rps24-ps2	1.40671	0.769815	1.27081	1.18206	0.984585	0.977761	0.616329	0.799948	1.15735	0.844656
Tex11	0.54141	0.0708452	1.21282	0.881026	0.721343	0.936368	1.48163	1.34402	0.676526	1.12084
6430531B16Rik	1.29474	1.18479	1.06669	1.2912	1.08932	0.781466	0.79242	0.623857	1.20935	0.821766
Angptl1	0.763258	0.672905	0.543815	0.814079	-0.0568078	-0.0636316	1.8159	0.866895	0.698514	0.640589
Gm3830	0.666348	1.24694	0.765664	0.990171	1.24422	1.11246	1.1806	1.06319	0.91728	1.15012
Ednra	1.06429	1.43257	1.14587	1.39766	-0.0568078	0.41349	1.11693	0.021797	1.2601	0.373852
Ryr3	0.909386	0.672905	0.765664	1.07732	1.26541	0.890611	1.39448	1.13574	0.856319	1.17156
Atp4a	1.10568	0.672905	0.765664	1.03593	1.30492	1.11246	1.26954	0.976039	0.895044	1.16574
Shcbp1l	1.06429	0.371875	0.765664	0.734898	1.28561	1.05031	1.21839	1.36422	0.734181	1.22963
Gm16160	1.21042	0.973935	1.14587	0.939018	0.943192	1.0825	1.34333	0.623857	1.06731	0.998218
Gm38162	1.06429	0.915943	0.367724	0.990171	1.39035	0.977761	1.30058	0.976039	0.834531	1.16118
Gm37677	0.84244	0.371875	0.367724	0.881026	1.22195	1.46785	1.21839	1.13574	0.615766	1.26098
Larp6	0.365318	0.0708452	0.543815	0.513049	1.17364	1.38353	1.57854	0.924887	0.373257	1.26515
Gm13414	1.31956	0.848996	1.27081	0.734898	1.17364	1.16682	0.683275	0.976039	1.04357	0.999943
Gm43766	0.666348	1.07085	0.543815	0.881026	1.19846	1.14049	1.38225	1.16793	0.790509	1.22228
Piwil2	0.763258	0.915943	1.21282	0.881026	1.05714	0.71452	1.23612	1.38352	0.943262	1.09782
Gm11677	1.14347	1.37188	1.36772	1.26638	0.642162	0.41349	0.537147	0.799948	1.28736	0.598187
Gm6851	1.26841	1.15003	1.29714	1.03593	1.17364	0.635338	0.79242	0.866895	1.18788	0.867074
Trabd2b	0.0642883	0.0708452	0.0666936	0.513049	0.545252	1.14049	1.7676	1.13574	0.178719	1.14727
Rpl31-ps11	1.17823	0.973935	1.27081	1.03593	0.984585	0.71452	1.06863	1.19789	1.11473	0.991405
Tnfrsf26	1.40671	1.32612	1.10809	1.33696	0.244222	0.635338	0.683275	0.623857	1.29447	0.546673
1700069B07Rik	1.38651	1.24694	1.21282	1.31468	0.897435	0.635338	0.616329	0.021797	1.29024	0.542725
Gm12933	1.26841	0.848996	1.21282	1.07732	1.05714	1.2374	0.984305	0.623857	1.10189	0.975674
Gm7114	0.909386	0.672905	1.54381	1.52729	0.244222	0.71452	0.440237	0.720767	1.16335	0.529937
Gm26559	1.29474	1.24694	1.18064	1.18206	0.545252	0.71452	1.13921	0.799948	1.22609	0.799732
Il2rg	1.01853	0.973935	0.969784	0.939018	1.17364	0.936368	1.23612	1.25225	0.975317	1.14959
Gm7936	1.10568	1.24694	1.29714	1.33696	0.545252	0.839458	0.952121	0.720767	1.24668	0.7644
Gm13339	1.24038	0.973935	1.10809	1.03593	1.05714	1.0825	0.952121	1.13574	1.08958	1.05687
Fcnaos	0.967378	0.915943	0.543815	0.814079	1.24422	1.2374	1.21839	1.25225	0.810304	1.23806
Gm12960	1.14347	1.11224	1.10809	1.11511	0.943192	1.05031	0.917359	1.19789	1.11973	1.02719
Slc2a6	0.365318	0.769815	0.668754	0.336958	1.22195	1.16682	1.34333	1.45316	0.535211	1.29631
D930048G16Rik	1.10568	1.21697	0.844845	1.07732	1.08932	0.936368	1.1806	1.10098	1.0612	1.07682
Gm21844	0.909386	0.973935	0.765664	0.990171	1.11928	1.2374	1.26954	1.16793	0.909789	1.19854
Gm5499	0.909386	1.15003	1.18064	0.734898	0.943192	1.19164	1.1806	1.16793	0.993737	1.12084
Trim30b	1.38651	1.32612	1.14587	1.33696	0.420313	-0.0636316	1.01427	0.322827	1.29886	0.423444
Gm14292	1.24038	0.848996	1.10809	1.03593	1.08932	0.936368	1.09345	1.19789	1.05835	1.07926
1700048O20Rik	0.54141	1.18479	0.668754	0.990171	0.897435	1.25859	1.47165	0.924887	0.846281	1.13814
2010001K21Rik	1.14347	0.973935	1.14587	1.21202	0.244222	1.01555	1.25315	1.13574	1.11882	0.912166
Aqp1	0.666348	0.769815	0.668754	0.814079	0.244222	1.01555	1.74127	0.924887	0.729749	0.981482
Gm42635	0.84244	0.672905	0.543815	0.990171	0.78829	1.31658	1.32954	1.38352	0.762333	1.20448
Gm21986	0.54141	0.973935	0.969784	1.03593	1.11928	0.936368	1.1806	1.43677	0.880264	1.16826
Hist1h3a	1.17823	1.37188	1.21282	0.814079	0.78829	1.16682	0.952121	0.799948	1.14425	0.926794
9430037O13Rik	0.666348	1.07085	1.36772	1.26638	0.897435	0.71452	1.30058	0.799948	1.09282	0.928119
Gm9613	0.365318	0.547966	0.0666936	0.734898	1.3234	1.16682	1.34333	1.43677	0.428719	1.31758
Itga9	0.666348	0.0708452	0.367724	0.336958	1.08932	1.0825	1.7015	1.10098	0.360469	1.24357
Gm16234	0.763258	0.848996	0.543815	0.637988	1.26541	1.05031	1.25315	1.46896	0.698514	1.25946
D730045B01Rik	1.10568	1.15003	1.21282	1.07732	0.420313	1.25859	1.21839	0.720767	1.13646	0.904514
Gm7565	1.29474	1.27497	1.10809	1.03593	1.19846	1.0825	0.537147	0.623857	1.17843	0.860491
Gm42757	1.47926	0.973935	1.14587	1.18206	0.721343	0.781466	0.79242	1.06319	1.19528	0.839605
Npb	1.10568	0.915943	0.543815	0.881026	1.02237	0.936368	1.54575	1.06319	0.861616	1.14192
Gm7420	1.17823	0.769815	0.367724	0.513049	1.24422	1.2374	1.45096	0.924887	0.707205	1.21437
Gab3	1.34304	1.24694	1.06669	1.41614	0.420313	0.71452	0.741267	0.866895	1.2682	0.685749
Gm37415	0.909386	0.848996	0.668754	1.03593	1.30492	1.2981	1.13921	1.13574	0.865766	1.21949
Gm5867	1.21042	1.24694	0.668754	0.734898	0.943192	1.27879	0.984305	1.22592	0.965251	1.10805
Gm16372	1.14347	1.3496	1.06669	0.990171	1.26541	1.14049	0.315299	0.799948	1.13748	0.880287
Gm20517	0.84244	0.915943	1.06669	1.07732	1.22195	1.11246	1.11693	1.22592	0.975599	1.16931
Gm6450	1.14347	1.07085	1.32197	1.03593	0.846282	1.16682	0.984305	0.976039	1.14305	0.993361
Gm37108	1.14347	1.24694	1.02094	0.637988	1.22195	1.2374	0.87957	1.0218	1.01233	1.09018
Gm11991	1.29474	1.21697	1.29714	1.26638	0.545252	0.936368	0.537147	0.924887	1.26881	0.735914
Gm14719	1.21042	1.11224	1.14587	1.2912	1.17364	0.538428	0.838177	1.0218	1.18993	0.893011
Gm26672	0.967378	1.18479	1.06669	0.939018	0.943192	1.01555	1.01427	1.38352	1.03947	1.08913
Gm2574	1.46223	1.45106	1.27081	1.03593	0.545252	0.237398	0.537147	0.498918	1.30501	0.454679
B230322F03Rik	0.84244	0.973935	1.02094	1.26638	0.984585	1.19164	1.21839	1.06319	1.02592	1.11445
Gm8925	1.38651	1.24694	1.21282	1.26638	0.545252	0.839458	0.917359	0.498918	1.27816	0.700247
Atp5l-ps1	1.31956	1.15003	1.40912	1.21202	0.545252	0.635338	0.741267	0.924887	1.27268	0.711686
Gm12036	0.666348	0.672905	0.0666936	0.637988	1.47467	1.14049	0.741267	1.54031	0.510984	1.22418
Gm15956	1.26841	1.11224	0.765664	0.990171	0.545252	1.14049	1.3153	1.13574	1.03412	1.03419
Mir7027	0.0642883	0.672905	0.367724	0.513049	1.30492	0.936368	1.3153	1.5781	0.404492	1.28367
Myom2	1.06429	1.3496	1.06669	1.07732	1.05714	0.890611	0.984305	1.10098	1.13948	1.00826
Gm11663	0.909386	1.27497	1.06669	1.11511	0.897435	1.19164	1.09345	1.06319	1.09154	1.06143
RP23-85B15.8	0.763258	1.07085	0.765664	1.26638	1.02237	1.36773	1.23612	0.799948	0.966536	1.10654
4930509E16Rik	1.10568	1.02509	1.21282	0.513049	1.34113	0.41349	1.32954	1.0218	0.96416	1.02649
Ppp1r32	1.40671	1.41327	0.543815	1.18206	0.545252	0.71452	0.917359	1.10098	1.13646	0.819527
Sardh	0.84244	1.32612	1.14587	1.21202	1.30492	0.635338	1.19991	0.021797	1.13161	0.79049
Gm14317	1.29474	0.973935	1.46463	0.939018	0.721343	1.19164	1.0423	0.021797	1.16808	0.74427
Mir1291	0.0642883	0.672905	0.367724	0.637988	1.30492	1.21512	1.40638	1.40201	0.435726	1.33211
Gm14277	1.10568	1.07085	1.10809	0.990171	1.17364	1.11246	1.1604	1.0218	1.0687	1.11707
Mir23a	1.14347	1.02509	0.543815	1.18206	1.11928	0.977761	0.838177	1.43677	0.973607	1.093
Cilp	0.365318	0.0708452	0.367724	0.0359281	0.244222	0.839458	1.8756	0.976039	0.209954	0.983831
Tdrkh	1.17823	0.973935	1.29714	1.11511	0.78829	1.0825	1.1806	0.976039	1.1411	1.00686
Rhag	1.40671	1.39306	1.02094	1.2912	0.244222	0.635338	0.537147	1.0218	1.27798	0.609626
Gm7551	1.01853	1.18479	1.10809	0.939018	0.78829	1.21512	1.25315	1.10098	1.06261	1.08939
RP23-182F18.1	0.84244	0.848996	0.765664	0.734898	1.34113	1.2374	1.06863	1.38352	0.797999	1.25767
Gm43442	1.26841	1.3496	1.02094	1.07732	1.02237	1.11246	0.79242	0.866895	1.17907	0.948537
Gm8428	0.909386	0.769815	0.668754	1.14987	1.34113	1.33431	0.616329	1.30055	0.874457	1.14808
Gm9791	1.26841	1.27497	1.21282	0.939018	1.08932	1.05031	0.917359	0.799948	1.1738	0.964235
Gm7507	1.31956	1.27497	0.969784	1.11511	0.943192	0.781466	1.11693	1.0218	1.16985	0.965847
Gm12925	1.26841	1.27497	0.765664	1.14987	1.24422	1.14049	0.537147	0.924887	1.11473	0.961686
DXBay18	0.365318	0.672905	0.0666936	0.734898	1.62443	1.2374	0.87957	1.30055	0.459954	1.26049
Gm16288	1.21042	1.18479	0.844845	1.18206	1.08932	0.890611	1.0423	1.19789	1.10553	1.05503
Gm11688	0.84244	1.18479	1.27081	0.637988	1.30492	1.05031	1.01427	1.13574	0.984007	1.12631
Gm8991	1.24038	1.18479	1.27081	1.18206	0.984585	0.936368	0.984305	0.799948	1.21951	0.926302
Gm12216	1.06429	1.27497	1.38891	1.4509	0.244222	0.71452	0.87957	0.498918	1.29477	0.584308
Gm10010	1.24038	1.32612	1.21282	1.31468	0.846282	0.71452	1.0423	0.322827	1.2735	0.731482
Gm28551	0.763258	0.371875	0.367724	0.881026	0.846282	1.2981	1.47165	1.41974	0.595971	1.25894
Gm20522	1.21042	1.18479	1.21282	1.21202	-0.0568078	0.635338	1.25315	1.13574	1.20501	0.741855
Gm13651	1.10568	0.915943	1.14587	1.24005	1.22195	1.01555	1.0423	1.0218	1.10189	1.0754
Kcnh6	0.763258	0.769815	0.969784	0.637988	1.49949	-0.0636316	1.57854	0.720767	0.785211	0.933793
Snord65	1.21042	0.769815	0.765664	1.07732	1.05714	0.71452	1.23612	1.43677	0.955804	1.11114
Gm43359	0.0642883	0.915943	0.367724	0.336958	0.984585	1.11246	1.23612	1.67501	0.421228	1.25204
Gm4724	1.24038	1.37188	1.02094	1.33696	0.721343	0.781466	1.09345	0.623857	1.24254	0.805029
Necab1	1.42602	1.11224	1.54381	1.14987	-0.0568078	0.635338	0.79242	0.021797	1.30799	0.348187
Gm11793	1.14347	1.07085	1.46463	0.814079	1.05714	1.0825	0.838177	0.976039	1.12326	0.988462
41153	0.666348	0.672905	0.668754	0.336958	1.19846	1.35134	1.49139	1.19789	0.586241	1.30977
Scube1	1.40671	1.02509	1.48167	1.11511	0.244222	0.635338	0.315299	1.13574	1.25714	0.58265
Rps27a-ps1	0.84244	1.18479	0.668754	1.03593	1.19846	0.781466	1.35669	1.27707	0.932977	1.15342
P4ha3	1.26841	1.11224	0.911792	1.11511	0.642162	1.05031	1.1806	1.25225	1.10189	1.03133
C130023A14Rik	0.365318	0.547966	0.543815	1.07732	0.897435	1.31658	1.30058	1.49892	0.633605	1.25338
Smad9	0.763258	0.769815	0.765664	0.734898	0.244222	1.2374	1.7676	0.021797	0.758409	0.817753
Gm15432	1.26841	1.24694	1.24278	1.18206	0.846282	1.14049	0.683275	0.866895	1.23505	0.884235
Gm7117	1.34304	1.43257	1.32197	1.14987	0.721343	0.839458	0.537147	0.322827	1.31186	0.605194
Gm8251	0.763258	0.848996	1.18064	1.03593	0.846282	0.936368	1.13921	1.52695	0.957205	1.1122
Gm37718	0.365318	0.769815	0.0666936	0.814079	1.08932	1.19164	1.1806	1.63458	0.503977	1.27404
Gm19353	1.17823	1.07085	0.844845	1.24005	1.11928	0.890611	1.1806	1.16793	1.08349	1.0896
Gm11532	0.0642883	0.672905	0.367724	0.637988	1.54525	1.11246	1.1806	1.41974	0.435726	1.31451
Eya4	1.14347	0.915943	0.0666936	0.0359281	0.943192	1.55962	1.30058	1.10098	0.540509	1.22609
Jph3	0.909386	0.769815	0.668754	0.513049	1.35817	0.781466	1.09345	1.59	0.715251	1.20577
Gm15898	0.666348	0.915943	0.543815	0.637988	1.05714	1.0825	1.55418	1.34402	0.691024	1.25946
Gm25259	0.365318	0.371875	0.0666936	0.637988	1.28561	1.14049	1.34333	1.56587	0.360469	1.33382
Gm6967	0.0642883	0.769815	0.0666936	0.0359281	0.721343	1.60847	1.48163	1.22592	0.234181	1.25934
Gm15246	1.17823	0.547966	0.0666936	1.21202	1.28561	1.11246	1.32954	1.10098	0.751228	1.20715
Rgag4	0.666348	0.848996	0.668754	0.734898	1.19846	1.19164	1.48163	1.27707	0.729749	1.2872
Gm15994	1.06429	0.973935	0.0666936	0.637988	1.34113	1.0825	1.09345	1.46896	0.685726	1.24651
B430203G13Rik	1.42602	1.576	0.911792	1.24005	0.721343	0.237398	0.139207	0.623857	1.28846	0.430452
Gm25772	0.365318	0.672905	0.367724	0.513049	1.08932	1.11246	1.51942	1.49892	0.479749	1.30503
C1qtnf3	1.51145	1.21697	0.367724	1.43387	0.545252	0.41349	1.13921	0.623857	1.1325	0.680452
Wfdc17	1.24038	1.27497	0.911792	1.41614	0.420313	-0.0636316	1.23612	1.06319	1.21082	0.663997
Alox8	1.26841	1.30129	1.36772	1.2912	0.545252	0.635338	0.616329	0.976039	1.30716	0.69324
Gm42889	1.06429	0.848996	0.911792	0.336958	1.24422	1.36773	1.0423	1.34402	0.790509	1.24957
Msx3	1.29474	1.21697	1.21282	1.33696	0.545252	1.19164	0.741267	0.623857	1.26537	0.775504
Dact1	0.666348	0.769815	0.367724	0.990171	1.3234	0.237398	1.66425	1.06319	0.698514	1.07206
Rps11-ps3	1.01853	0.848996	0.765664	0.881026	1.34113	1.31658	1.13921	1.19789	0.878554	1.2487
Cxx1c	1.10568	1.15003	1.02094	1.21202	0.984585	0.781466	1.36966	1.0218	1.12217	1.03938
Gm9115	1.17823	0.915943	1.21282	0.881026	1.3234	1.0825	1.09345	1.0218	1.04701	1.13029
Amy1	1.01853	0.915943	0.543815	1.18206	0.846282	1.11246	1.56245	0.976039	0.915086	1.12431
Gm12764	0.763258	0.371875	0.0666936	0.0359281	1.37456	1.36773	1.21839	1.46896	0.309439	1.35741
Gm10171	1.10568	0.547966	0.844845	0.734898	1.24422	1.16682	1.11693	1.46896	0.808348	1.24923
4930519L02Rik	0.54141	0.547966	1.10809	0.637988	1.28561	1.31658	1.28534	1.30055	0.708863	1.29702
Gm6430	1.29474	1.02509	1.4469	1.21202	0.897435	0.890611	0.683275	0.924887	1.24469	0.849052
Nanp	0.909386	0.769815	0.911792	0.939018	1.08932	1.27879	1.1806	1.41974	0.882503	1.24211
Gm17108	1.31956	1.32612	0.969784	0.881026	0.943192	1.01555	0.87957	1.25225	1.12412	1.02264
Gm5145	0.909386	1.15003	0.367724	0.637988	1.17364	1.11246	1.46143	1.25225	0.766281	1.24994
Slc35g3	1.10568	1.24694	1.29714	1.03593	0.642162	1.19164	0.952121	1.13574	1.17142	0.980416
Gm26594	1.01853	0.915943	1.06669	0.881026	1.22195	1.2374	1.32954	1.0218	0.970548	1.20267
Zfp575	0.909386	1.07085	0.765664	0.990171	0.943192	1.35134	1.28534	1.25225	0.934016	1.20803
Gm43372	1.29474	1.30129	1.29714	1.35815	0.846282	0.71452	0.616329	0.720767	1.31283	0.724474
Gm17111	1.17823	1.18479	0.0666936	1.18206	1.08932	0.781466	1.25315	1.32283	0.902942	1.11169
Ap3s1-ps2	1.24038	1.07085	1.14587	1.14987	0.897435	1.14049	0.917359	1.22592	1.15174	1.0453
Wisp3	0.365318	0.973935	0.543815	0.734898	1.17364	1.31658	1.49139	1.22592	0.654492	1.30188
Gm14167	1.21042	1.15003	1.02094	1.11511	1.11928	0.71452	1.1806	1.22592	1.12412	1.06008
2310031A07Rik	0.365318	0.672905	0.367724	0.814079	1.35817	1.19164	1.42924	1.36422	0.555007	1.33582
Gm7061	0.666348	1.02509	0.911792	1.07732	1.14731	1.16682	1.40638	1.16793	0.920137	1.22211
Gm37969	0.763258	1.02509	0.668754	1.07732	1.17364	1.21512	1.30058	1.30055	0.883605	1.24747
Gm37062	1.01853	1.07085	0.765664	0.734898	1.17364	1.21512	1.39448	1.16793	0.897484	1.23779
Klhdc9	0.666348	0.915943	0.969784	0.881026	1.19846	1.39877	1.25315	1.19789	0.858275	1.26207
Slfn5	0.666348	0.371875	0.367724	0.637988	0.897435	0.71452	1.64436	1.52695	0.510984	1.19581
Clhc1	1.06429	1.21697	0.911792	0.881026	0.897435	0.839458	1.35669	1.36422	1.01852	1.11445
Gm5459	0.967378	0.371875	0.668754	1.11511	1.26541	1.2374	1.3153	1.27707	0.780779	1.27379
Gm12791	1.24038	1.27497	1.06669	1.24005	1.17364	0.977761	0.741267	0.976039	1.20552	0.967177
Gm15785	1.42602	1.11224	1.27081	0.990171	1.17364	0.781466	0.79242	0.976039	1.19981	0.930892
Gm27184	1.17823	0.547966	0.543815	0.637988	1.08932	1.05031	1.19991	1.59	0.727	1.23238
Serpinf2	0.666348	0.769815	0.765664	0.881026	1.24422	1.14049	1.25315	1.49892	0.770713	1.28419
Gm11598	1.38651	1.21697	0.969784	1.26638	1.17364	1.01555	0.838177	0.623857	1.20991	0.912806
BC027072	1.38651	1.30129	1.32197	1.14987	1.08932	0.41349	0.984305	0.021797	1.28991	0.627228
Gm5593	0.763258	0.547966	0.969784	0.990171	1.44834	1.36773	1.25315	0.866895	0.817795	1.23403
Snord8	1.06429	0.769815	0.543815	0.814079	1.26541	1.35134	1.38225	1.10098	0.797999	1.27499
Btbd18	0.763258	0.848996	0.844845	0.734898	1.17364	1.31658	1.52837	1.0218	0.797999	1.2601
Notum	1.21042	1.3496	1.34545	1.4509	0.244222	-0.0636316	0.984305	0.623857	1.33909	0.447188
Syn1	1.17823	1.07085	0.543815	1.18206	1.08932	1.05031	1.1604	1.34402	0.993737	1.16101
2010110E17Rik	1.01853	1.07085	0.668754	1.14987	1.24422	1.16682	1.01427	1.34402	0.977	1.19233
Gm8515	1.10568	0.915943	0.911792	0.637988	1.34113	1.21512	0.87957	1.41974	0.892851	1.21389
Gm22009	1.01853	1.18479	0.367724	0.881026	1.05714	1.05031	1.13921	1.52695	0.863017	1.1934
Gm5451	1.17823	1.37188	1.14587	1.11511	0.943192	1.16682	1.01427	0.799948	1.20277	0.981057
Gm10729	1.01853	1.02509	0.367724	0.734898	1.22195	1.0825	1.41796	1.34402	0.78656	1.2666
RP24-269P21.1	0.909386	1.11224	1.10809	0.734898	1.14731	1.36773	1.21839	1.10098	0.966152	1.2086
Gm42551	1.26841	1.18479	1.14587	1.24005	0.984585	0.71452	0.952121	1.22592	1.20978	0.969286
Gm43420	0.666348	0.0708452	0.844845	0.637988	1.05714	1.19164	1.09345	1.69389	0.555007	1.25903
Oit3	1.31956	1.37188	0.911792	1.21202	1.19846	0.977761	0.87957	0.623857	1.20381	0.919913
Gm34882	1.26841	1.21697	1.02094	0.939018	1.34113	1.01555	0.952121	1.0218	1.11133	1.08265
Prrt4	1.17823	1.18479	1.14587	1.26638	1.02237	1.05031	1.23612	0.623857	1.19382	0.983165
Gm26674	1.21042	1.15003	1.14587	1.33696	1.08932	0.890611	0.616329	1.19789	1.21082	0.948537
RP24-74L7.3	1.26841	1.18479	1.21282	0.881026	1.08932	1.11246	1.13921	0.976039	1.13676	1.07926
Cabp4	1.17823	1.21697	0.668754	1.03593	1.24422	1.16682	1.09345	1.16793	1.02497	1.1681
Rab3b	0.84244	1.37188	1.27081	1.60413	0.78829	0.71452	0.440237	0.498918	1.27231	0.610491
Tomt	1.10568	1.15003	1.21282	1.11511	0.846282	0.977761	1.36966	1.0218	1.14591	1.05387
Gm5903	1.14347	1.07085	1.14587	0.990171	1.22195	1.16682	1.21839	0.976039	1.08759	1.1458
4933402D24Rik	0.763258	0.769815	1.32197	1.11511	1.24422	1.11246	1.40638	0.720767	0.992537	1.12096
[truncated: 15,950 more rows]

## Sheet: Tab2
Differential gene expression between esophagus and epithelioids by gene sets																																								Correlation in vivo vs in vitro
Gene groups obtained from Zheng et al scRNAseq data.					(see extended data Fig. 3h and i)
Early differentiation cell genes								Intermediate differentiation cell genes								Stratified cell genes								Quiescent basal cell genes								Proliferative basal cell genes								Pearson r		Proliferative basal cell genes	Quiescent basal cell genes	Stratified cell genes	Intermediate differentiation cell genes	Early differentiation cell genes
	In vivo (log10)		In vitro (log10)						In vivo (log10)		In vitro (log10)						In vivo (log10)		In vitro (log10)						In vivo (log10)		In vitro (log10)						In vivo (log10)		In vitro (log10)					r		0.9395	0.827	0.6544	0.6892	0.7304
Dmkn	5.75483	0.109778	5.13649	4.97038	4.76747	5.006		Dsp	5.68244	0.038541	5.73238	5.68483	5.5015	5.64359		Krt13	6.8522	0.094825	6.70229	6.64993	6.5876	6.63896		mt-Co1	6.24194	0.053952	5.88774	5.86701	5.53107	5.86758		mt-Cytb	5.74491	0.054137	5.42194	5.33912	5.13013	5.32493		95% confidence interval		0.9231 to 0.9525	0.7705 to 0.8705	0.6025 to 0.7008	0.5381 to 0.7974	0.6708 to 0.7806
Aldh3a1	5.66638	0.099108	4.89496	4.56533	4.83507	4.59128		Pkp1	5.5124	0.041479	5.59267	5.57521	5.40333	5.55355		Krt4	6.76848	0.106105	6.59886	6.55846	6.44924	6.51429		Eef1a1	6.01709	0.041612	5.8517	5.82843	5.91241	5.83739		mt-Nd5	5.55033	0.056312	5.21272	5.19051	4.92049	5.15616		R squared		0.8826	0.6839	0.4283	0.475	0.5335
Fabp5	5.52582	0.127608	5.30776	5.26589	5.09843	5.26851		Sdc1	4.99381	0.032073	5.23419	5.23813	5.16331	5.23843		Asprv1	5.97818	0.131689	4.83794	4.61327	4.46725	4.82081		Krt5	5.70713	0.059722	6.08215	6.07585	6.06281	6.05317		mt-Nd1	5.47022	0.069853	5.19258	5.11945	4.96884	5.09748
Ada	5.4872	0.203854	3.13099	2.96902	3.07869	2.81624		Ctnnb1	4.95892	0.014777	5.19776	5.20463	5.14433	5.20781		Sprr3	5.70317	0.151504	5.74615	5.64432	5.57402	5.61938		Hsp90ab1	5.48606	0.059564	5.35338	5.33742	5.38469	5.3341		Hspa8	5.32981	0.152671	5.00678	4.98785	5.18217	5.00703		P value (2 tailed)		6.43e-109	1.14e-42	1.04e-64	9.56e-11	1.57e-47
Krtdap	5.52882	0.112871	3.78378	2.85689	2.27081	3.04665		Dsg3	4.75226	0.05975	5.18295	5.16854	4.96935	5.15649		Tgm3	5.70984	0.103834	5.01718	4.84326	4.82129	4.6918		Lgals7	5.40536	0.063769	4.62991	4.59359	4.48275	4.61842		mt-Nd4	5.25531	0.04986	4.94551	4.88208	4.65558	4.88534
Sfn	5.42066	0.110656	5.48336	5.45454	5.40708	5.45276		Cdh1	4.74952	0.063079	5.12752	5.14925	4.99457	5.15914		Slpi	5.66846	0.139281	3.96329	3.93298	3.61076	3.83104		Krt14	5.35959	0.090319	5.89014	5.85963	5.79868	5.82745		mt-Nd2	5.23163	0.058298	4.95826	4.90317	4.77144	4.90056
S100a16	5.24485	0.071838	5.19674	5.18592	5.18182	5.18468		Itm2b	5.03818	0.043706	5.08818	5.08601	5.03626	5.09221		Crct1	5.63227	0.109991	5.06308	4.94005	4.90965	5.02569		Krt15	5.48837	0.056461	5.59201	5.60036	5.64392	5.5682		Lmna	5.10637	0.03518	4.88119	4.83823	4.87452	4.83629
Ptgr1	5.17435	0.075772	4.73061	4.5112	4.67986	4.54266		Emp2	4.97909	0.032158	5.08513	5.04634	4.95365	5.07268		Perp	5.59055	0.048941	5.56243	5.50403	5.46289	5.5125		Pabpc1	5.31517	0.027186	5.20955	5.23605	5.26012	5.25287		Ptma	5.09013	0.034031	4.83937	4.79205	5.02215	4.8156
Gsta4	5.2224	0.051779	5.45116	5.3822	5.37998	5.39764		Anxa8	4.64378	0.063642	5.07797	4.88725	5.07234	5.05516		Ppl	5.51623	0.093415	5.39359	5.36691	5.17989	5.3812		Rpsa	5.16904	0.025685	5.13484	5.13219	5.23935	5.13484		Hsp90aa1	4.78134	0.169413	4.68034	4.66927	4.86814	4.72901
Eif5a	5.19108	0.038285	5.04489	5.0202	5.12338	5.02641		Aqp3	4.91787	0.108324	5.06291	4.98357	4.93424	4.91623		Ahnak	5.48715	0.053334	5.36433	5.31707	5.18134	5.30973		Gja1	5.1985	0.034949	5.04854	5.09903	4.97951	5.06831		Hnrnpa2b1	4.83046	0.0185	4.87159	4.88961	4.96278	4.87799
Dstn	5.11357	0.069118	4.72026	4.70394	4.68879	4.70934		Gltp	5.08195	0.06127	4.96019	4.86641	4.90657	4.89485		S100a14	5.40861	0.07529	5.23806	5.20519	5.1852	5.23417		Col17a1	5.12361	0.058204	5.49359	5.55712	5.33939	5.54607		Eif5	4.7929	0.062053	4.55491	4.55677	4.60067	4.61106
Atp5b	5.12915	0.017475	5.15447	5.11569	5.23765	5.11858		Tacstd2	4.74102	0.079341	4.94136	4.91917	4.84674	4.95846		Cnfn	5.3459	0.137478	5.27332	5.09875	4.9742	5.15338		Ptprf	5.06655	0.018459	5.07468	5.07576	4.91441	5.07621		Ncl	4.82587	0.027383	4.85915	4.8369	5.05701	4.84549
Mt4	5.09244	0.032995	3.19623	2.43257	1.96432	2.54243		Net1	4.74463	0.030106	4.91722	4.93414	4.88727	4.95184		Ecm1	5.26494	0.141861	5.7772	5.86812	5.59087	5.85528		Rpl13	5.01921	0.018647	4.88342	4.88918	4.94385	4.87983		Crip2	4.76821	0.031859	4.34729	4.31062	4.44041	4.28001
Krt6a	4.66216	0.301952	5.91194	5.87829	5.7509	5.87728		Csnk1a1	5.0187	0.055743	4.87949	4.87374	4.88381	4.88528		Ctsd	5.34603	0.083845	5.35457	5.29584	5.20751	5.35032		Rpl3	5.01285	0.018233	5.05297	5.05095	5.12516	5.05527		H3f3b	4.85952	0.042615	4.86506	4.87354	4.93303	4.92538
Ldha	5.06977	0.043493	5.61352	5.6228	5.61418	5.61775		Klf4	5.08065	0.103601	4.83392	4.75812	4.7321	4.76933		Fam57a	5.38264	0.101586	4.83342	4.70455	4.57524	4.81477		Rpl17	4.99521	0.032625	4.80203	4.81546	4.84299	4.81624		Tagln2	4.71129	0.057432	4.79044	4.7833	4.87854	4.78167
Pkm	5.01922	0.02017	5.64293	5.67321	5.53776	5.65412		Esd	4.64035	0.03725	4.80137	4.77321	4.94395	4.81767		P4hb	5.31908	0.080288	5.0585	5.08019	5.0436	5.08599		Plec	4.73881	0.096927	4.75352	4.7682	4.53971	4.72858		Slc25a3	4.71888	0.036003	4.69031	4.68501	4.7498	4.68445
Adh7	5.11134	0.050246	4.03658	3.66424	4.37942	3.63646		Cdkn1a	4.84191	0.083232	4.79571	4.76663	4.67175	4.80493		Calml3	5.32955	0.083158	5.34509	5.32252	5.2756	5.34764		Neat1	4.73934	0.10177	5.12696	5.21101	4.62122	5.27115		Hsp90b1	4.70821	0.064503	4.54524	4.59325	4.61077	4.61463
Calm1	4.98837	0.060727	4.92705	4.91564	4.91486	4.89937		Cldn4	4.27009	0.125318	4.77334	4.78736	4.66777	4.83728		Evpl	5.3022	0.059464	5.29161	5.27405	5.11098	5.28466		Rps26	4.8257	0.022968	4.81477	4.81845	4.87499	4.78917		Hnrnpa3	4.6951	0.024843	4.70856	4.73644	4.82265	4.75284
Serpinb5	4.949	0.050916	4.84416	4.84895	4.90721	4.84702		Irf6	4.59343	0.049153	4.73878	4.75875	4.67439	4.75744		Gsto1	5.34205	0.045483	6.63585	6.64286	6.58789	6.66921		Atp1a1	4.89233	0.0618	5.23632	5.23378	5.20686	5.20261		Ybx1	4.69845	0.003725	4.8753	4.87919	4.98672	4.87541
Eif4a1	4.93292	0.072923	4.98016	4.97303	5.06876	4.96626		Tmod3	4.40071	0.051153	4.70726	4.70602	4.72554	4.72613		Spink5	5.22467	0.111654	5.43642	5.45858	5.15307	5.28989		Npm1	4.78618	0.01911	4.88507	4.89051	5.08082	4.88792		Hnrnpk	4.68069	0.018564	4.87937	4.88687	4.92184	4.88465
Atp5a1	4.97852	0.016728	4.92669	4.90143	5.01625	4.91527		Kif21a	4.52125	0.036967	4.69735	4.68989	4.69167	4.73436		Jup	5.23876	0.061345	5.4504	5.42186	5.29563	5.41054		Eif3a	4.72832	0.034981	4.67607	4.67613	4.69559	4.65227		Slc25a5	4.6716	0.016721	4.7146	4.68509	4.85077	4.70067
Nfe2l2	4.81992	0.096768	4.55691	4.51301	4.54871	4.50476		Lypd3	4.92801	0.11086	4.68143	4.63567	4.47084	4.66227		Actb	5.15836	0.10139	5.29105	5.28447	5.23739	5.28389		Itgb4	4.72569	0.059645	4.92533	5.00149	4.70829	4.97174		Eif1	4.61753	0.081668	4.67908	4.68396	4.70263	4.75504
Elovl1	4.81277	0.11175	4.31454	4.23552	4.22279	4.24838		Atp11b	4.67951	0.072108	4.60015	4.5875	4.48461	4.61176		Ide	5.18123	0.114828	4.51072	4.47233	4.41692	4.5083		Tns4	4.4653	0.184544	4.68243	4.73809	4.66414	4.72112		Rsrp1	4.57961	0.092099	4.35234	4.40524	3.97459	4.40282
Tuba4a	4.79041	0.0752	4.672	4.58973	4.58697	4.6038		Zfp750	4.46872	0.072863	4.57817	4.55121	4.44164	4.53715		Ly6d	5.1811	0.072291	4.9927	4.89259	4.73034	4.89148		Itga6	4.57619	0.111143	4.93293	4.9941	4.86474	4.96974		Psap	4.73316	0.035465	4.73442	4.73905	4.7017	4.73229
Tubb4b	4.86343	0.028022	4.96138	4.92594	4.96372	4.96462		Plk2	3.82808	0.103707	4.5736	4.5683	4.56771	4.5898		Fth1	5.22492	0.071544	5.93103	5.91127	5.94681	6.01658		Tkt	4.78676	0.02068	5.12504	5.12366	5.16899	5.10557		Ptms	4.73712	0.041282	4.52969	4.48226	4.56785	4.49678
Gstm1	4.88186	0.027776	3.86549	3.59107	3.82651	3.65324		Zfand5	4.41608	0.070438	4.56057	4.54024	4.42167	4.61295		Hspa5	5.08504	0.138187	4.96682	4.96996	5.04652	5.01148		Malat1	4.54824	0.112571	4.48073	4.55006	4.15273	4.6325		Oxct1	4.69857	0.03993	4.68283	4.63784	4.75245	4.67744
Dynll1	4.80541	0.065545	4.67769	4.59367	4.62671	4.59351		Dynlt3	4.64591	0.053878	4.51344	4.54362	4.51256	4.5569		Dsc2	5.1316	0.057869	5.32721	5.28526	5.12019	5.26942		Igfbp2	4.71127	0.024869	3.29011	3.2841	3.57563	3.49184		Hspd1	4.58446	0.063726	4.38306	4.34767	4.61062	4.3695
Gpx2	4.8295	0.065417	4.80036	4.75668	4.97471	4.78919		Atp2b1	3.96852	0.080708	4.48954	4.50761	4.40601	4.52107		Hspb1	5.08512	0.133361	4.69918	4.57919	4.678	4.57004		Srsf5	4.59857	0.121274	4.53945	4.58772	4.38419	4.58867		Hspa9	4.62499	0.012866	4.64267	4.62231	4.81946	4.66353
Prdx1	4.79388	0.028296	4.76867	4.71834	4.89019	4.74002		Klf5	4.59559	0.035511	4.48829	4.46122	4.40299	4.49449		Emp1	5.20527	0.06613	5.91658	5.87076	5.74341	5.91405		Eif4b	4.74882	0.040694	4.7918	4.79589	4.81241	4.80234		Ppia	4.60011	0.011268	4.95855	4.93574	5.05945	4.9452
Rab25	4.74324	0.069333	4.53586	4.46932	4.46503	4.47905		Kctd11	4.54336	0.139785	4.44446	4.49108	4.22267	4.50979		Fam129b	5.1118	0.072226	5.22035	5.17338	5.10303	5.19708		App	4.68378	0.019183	5.15861	5.16784	5.08658	5.17802		Ran	4.56253	0.012413	4.4421	4.4092	4.63004	4.43056
Tpi1	4.78282	0.069569	5.23665	5.26487	5.21134	5.27921		Gsta1	3.79462	0.079483	4.44059	4.28057	4.29047	4.35013		Klk10	5.08715	0.123058	5.1117	4.92768	4.60223	4.89409		Tmsb4x	4.61687	0.043948	4.92841	4.94826	4.93992	4.94683		Cct2	4.55633	0.021789	4.55826	4.54231	4.65602	4.54
Hmgcs1	4.74484	0.06747	4.82064	4.87556	4.77767	4.87636		Klf6	4.54323	0.062068	4.42108	4.39362	4.32819	4.43496		Sprr1a	5.12633	0.12416	5.63894	5.55537	5.35361	5.57642		Entpd5	4.71215	0.038027	4.54021	4.5169	4.65046	4.50785		Hmgn1	4.57735	0.019867	4.58177	4.58765	4.75666	4.58
Cd9	4.74653	0.015374	4.79204	4.76272	4.71873	4.77562		Mpzl2	4.5164	0.08441	4.41479	4.36507	4.37114	4.40526		Gsn	5.06551	0.042781	4.72832	4.67963	4.69666	4.67894		Slc38a2	4.51124	0.058204	4.60725	4.63242	4.53476	4.64417		Tubb5	4.606	0.036576	4.81386	4.83269	4.97759	4.84875
Sptssb	4.80935	0.064005	3.667	3.39161	3.59702	3.29216		Dsc3	4.75875	0.020997	4.40734	4.35258	4.32646	4.40882		Anxa1	4.9704	0.097713	5.91351	5.86963	5.85057	5.89446		Rps27	4.57896	0.025007	4.64728	4.67773	4.7064	4.68448		Srsf3	4.51596	0.014612	4.28048	4.28255	4.40708	4.29497
Eif6	4.66882	0.07838	4.45944	4.4169	4.47661	4.41227		Ppp2r5a	4.56189	0.043422	4.3384	4.30186	4.29107	4.32236		Anxa2	5.07387	0.034491	5.69966	5.69924	5.66729	5.72762		Nedd4	4.66474	0.06235	4.97396	4.99575	4.97998	4.97541		Eif3c	4.47532	0.030445	4.71425	4.70094	4.72921	4.72571
Atp1b3	4.80225	0.046354	4.78569	4.74089	4.76743	4.70887		Ostf1	4.19759	0.054349	4.31925	4.33382	4.27376	4.35585		Alox12b	5.02726	0.126655	4.30266	4.02179	3.69945	4.08557		Anxa5	4.53774	0.012027	4.19462	4.22179	4.18986	4.2499		Rbm39	4.47326	0.020395	4.32965	4.34996	4.33307	4.36437
Pgd	4.70886	0.06052	4.84961	4.83911	4.81625	4.85573		Trib1	3.71751	0.115484	4.27047	4.27224	4.15586	4.31896		Actg1	5.03198	0.107757	5.10721	5.05988	5.07262	5.08906		Rpl15	4.5182	0.016095	4.65013	4.66259	4.75579	4.66655		Hnrnpa0	4.50864	0.024036	4.56129	4.57101	4.64076	4.55936
Ndufa4	4.57059	0.119833	4.28382	4.19264	4.34074	4.24202		Rhov	3.9138	0.06884	4.22983	4.23825	4.16854	4.23213		Nccrp1	4.97954	0.135181	5.33653	5.31794	5.21523	5.38004		Jag2	4.44509	0.048027	4.34804	4.37261	4.30996	4.32998		Set	4.46898	0.011341	4.46652	4.44265	4.64351	4.44935
Eno1	4.66637	0.036717	5.25006	5.27855	5.16178	5.26815		2610528A11Rik	4.0824	0.048533	4.18252	4.32977	3.94228	4.32694		Lad1	5.01868	0.05352	5.02332	4.95023	4.94343	4.94902		Eif3f	4.48491	0.020398	4.54579	4.57863	4.54088	4.58103		Hnrnpa1	4.45637	0.034528	4.54582	4.58765	4.62364	4.56617
Barx2	4.63522	0.052771	4.17383	4.22031	4.22448	4.22816		Phlda1	3.3454	0.198402	4.17599	4.17687	4.02089	4.20897		Tgm1	4.91602	0.140591	4.91181	4.89817	4.82155	4.90559		Gpi1	4.46398	0.013384	4.89781	4.92434	4.83721	4.92668		Atf4	4.37701	0.084934	4.48381	4.49309	4.56491	4.61692
Txn1	4.67564	0.027896	4.73213	4.70219	4.86371	4.7398		Hsd17b2	4.22183	0.102683	4.17461	4.17011	4.12965	4.20487		Calr	4.991	0.043912	4.9055	4.9229	4.94412	4.91303		Cct4	4.46221	0.03394	4.41792	4.40646	4.51791	4.41354		Ubb	4.41461	0.040613	4.50652	4.4866	4.53744	4.5029
Pfn1	4.61615	0.04343	4.73506	4.72607	4.80727	4.71678		Bag2	3.89837	0.058688	4.17174	4.16093	4.19344	4.17596		Ybx3	5.01002	0.053142	4.82991	4.76067	4.8296	4.78418		Pgrmc1	4.44813	0.046803	4.26806	4.27008	4.32703	4.29188		G3bp1	4.44726	0.022347	4.49281	4.47592	4.61761	4.47276
Msmo1	4.53595	0.134326	4.56904	4.63665	4.52292	4.66561		Mast4	4.17903	0.064192	4.10592	4.10915	3.91722	4.11515		Sbsn	4.94223	0.08867	4.1525	3.77697	3.64188	3.79264		Ptprs	4.46598	0.07096	4.50584	4.55	4.47318	4.57726		Eef1d	4.36889	0.035312	4.23686	4.19704	4.33469	4.20313
Clic1	4.66254	0.031762	4.83247	4.81222	4.82565	4.84164		Ovol1	4.35271	0.127543	4.03917	3.93707	3.77333	3.97445		Dgat2	4.93507	0.108579	4.37112	4.40067	4.1969	4.39945		Itga3	4.2592	0.112275	4.49472	4.65483	4.46489	4.6437		Mbnl2	4.40503	0.013261	4.44259	4.48466	4.40325	4.49747
Teddm3	4.5408	0.129983	3.56699	3.37318	3.15836	3.44298		Krt18	1.03048	0.733647	4.03612	4.08427	3.89114	4.07491		Ezr	4.93196	0.065652	4.95505	4.93686	4.84266	4.94017		Hnrnpc	4.39806	0.024684	4.42296	4.4279	4.51605	4.43956		Nap1l1	4.41208	0.005678	4.24413	4.2565	4.44817	4.27065
Fkbp4	4.62362	0.087178	4.2964	4.24858	4.49654	4.27042		Ank3	3.64369	0.020116	4.02366	4.04582	4.04465	4.04512		Scel	4.90845	0.101882	4.9801	4.96328	4.87489	5.01441		Ctsl	4.37228	0.111149	4.76795	4.8046	4.66033	4.86273		Ddx39b	4.34245	0.052989	4.21135	4.21861	4.18677	4.1978
Ywhab	4.59827	0.036673	4.52948	4.5142	4.54673	4.5238		Upp1	3.10895	0.078158	4.00446	4.00786	3.93192	4.0097		Gjb2	4.89993	0.150292	4.46375	4.43747	4.20332	4.42594		Myc	4.09517	0.189998	4.21131	4.21545	4.18416	4.24461		Mt2	4.45221	0.050555	4.04055	3.88549	3.96261	3.97239
Prelid1	4.60858	0.04935	4.78459	4.78428	4.76988	4.78087		Ikzf2	3.78864	0.058654	3.97293	4.03231	3.89984	4.0024		Fam25c	4.86783	0.115133	3.61292	3.16286	3.50046	3.45835		Eif3e	4.38455	0.02502	4.36078	4.36106	4.44929	4.37687		Ghitm	4.37672	0.035588	4.45212	4.45877	4.51408	4.5064
Cdc37	4.5657	0.05265	4.38429	4.34907	4.40371	4.35135		Cldn7	1.45379	0.104618	3.96037	4.01126	3.95075	4.01223		Pkp3	4.88626	0.049198	4.78517	4.73946	4.68422	4.747		Trp63	4.5668	0.12073	4.69384	4.71734	4.73305	4.72039		Rbm3	4.33477	0.035212	4.23326	4.22987	4.37705	4.20873
Hnrnpab	4.59226	0.0347	4.6277	4.60287	4.75638	4.61597		Ccdc71l	3.49622	0.10012	3.92451	3.93417	3.83102	4.0053		Actn4	4.89766	0.041463	5.34559	5.33331	5.26827	5.32601		Itgb1	4.33739	0.027604	4.75565	4.79112	4.67233	4.81461		Arl6ip1	4.43736	0.062167	4.25758	4.22591	4.31991	4.29077
S100a11	4.50968	0.052199	5.13922	5.14508	5.13349	5.16573		Metrnl	4.13658	0.109085	3.90945	3.87328	3.76627	3.9133		Ube2d3	4.87047	0.07552	4.58849	4.60168	4.60493	4.6383		Krt17	3.31417	0.617873	4.70315	4.70044	4.47108	4.63011		Top2a	4.47259	0.063558	4.08303	4.07979	4.39885	4.15131
Aldh3b2	4.56273	0.059802	4.2749	4.19538	4.12961	4.16027		Mid1ip1	4.19767	0.129202	3.88337	3.81058	3.87049	3.85243		Ablim1	4.88225	0.075155	4.83566	4.79724	4.69912	4.83329		Vmp1	4.16681	0.118103	4.13867	4.17802	4.0085	4.19592		Anp32b	4.38545	0.014632	4.25392	4.23707	4.42556	4.25932
Slc9a3r1	4.51588	0.107755	4.66691	4.66054	4.62332	4.69792		Pycard	4.08215	0.015224	3.8347	3.75009	3.73171	3.68135		Cysrt1	4.8332	0.105475	4.2382	4.1546	4.09257	4.19005		Car12	4.46709	0.090167	3.48803	3.52217	3.1823	3.59584		Srsf7	4.29721	0.032145	4.07666	4.0833	4.22106	4.07228
Ppp1ca	4.55874	0.025684	4.55655	4.5228	4.59143	4.50672		Fam110c	3.52113	0.122007	3.75146	3.8202	3.7641	3.82748		Ly6g6c	4.81831	0.111849	4.35332	4.14096	3.86237	4.15535		Cebpb	4.14339	0.14658	3.54559	3.47138	3.51447	3.51521		Dnaja1	4.14009	0.229963	4.01858	4.00108	4.14191	4.03623
Hprt	4.48382	0.068107	4.21581	4.1769	4.28413	4.20516		Il1f9	4.61296	0.155266	3.75083	3.70953	3.56514	3.67432		Prdx5	4.80722	0.10598	4.46861	4.44873	4.40565	4.48041		Cpe	4.09225	0.20047	4.22023	4.24222	4.17735	4.26204		Cacybp	4.2956	0.103157	3.87573	3.82741	4.08912	3.84603
Cct3	4.47587	0.042693	4.41131	4.37605	4.55136	4.37265		Blvrb	3.82249	0.09738	3.72382	3.73407	3.61471	3.774		Wnt4	4.93815	0.046727	4.86223	4.77494	4.87827	4.74732		Zfp36l2	4.29878	0.062295	4.25296	4.29889	4.22442	4.28011		Cfl1	4.31189	0.02081	4.69843	4.6853	4.77022	4.67457
Phlda3	4.39377	0.099666	4.61649	4.56025	4.63379	4.58242		Gclc	4.06677	0.063096	3.68296	3.66832	3.81231	3.75393		Pof1b	4.87731	0.071511	4.60443	4.58239	4.50796	4.59638		Lima1	4.26032	0.043714	4.58126	4.63252	4.59779	4.60789		Prrc2c	4.29489	0.03482	4.36499	4.38694	4.29167	4.34789
Gstp1	4.51016	0.055141	4.21446	4.07817	4.25842	4.10891		Akr1b8	3.88269	0.039058	3.51098	3.71361	3.55959	3.7536		AI661453	4.848	0.095742	4.99148	4.98848	4.92076	5.04622		Gas5	4.23339	0.052213	3.97288	4.00464	3.99113	4.02524		Rbm25	4.21781	0.072745	4.18298	4.2047	4.16225	4.20631
Akr1a1	4.53853	0.034157	4.74066	4.72692	4.78343	4.73886		Mien1	2.87539	0.049423	3.4348	3.41327	3.31047	3.44772		Plxnb2	4.7956	0.063144	5.11341	5.12906	5.03495	5.12969		Dst	4.59276	0.173609	5.10961	5.08095	4.93636	4.97475		Calm2	4.40442	0.054181	4.3339	4.33377	4.44822	4.33999
Cct8	4.47588	0.028853	4.45432	4.43176	4.57551	4.43895		Creg1	4.43311	0.098662	3.41628	3.31388	3.42234	3.35711		Arpc2	4.86225	0.049475	5.01471	5.02869	5.02561	5.04547		Oat	4.38134	0.053318	4.19243	4.19564	4.30864	4.20398		Srsf2	4.23663	0.071834	4.21816	4.23552	4.29327	4.21554
Cct6a	4.47035	0.037631	4.41834	4.39368	4.57035	4.38736		Hs3st1	3.39288	0.102215	3.30559	3.25525	3.05122	3.29168		Elovl4	4.81526	0.123822	3.4205	2.93536	2.6961	3.11475		Jun	4.33507	0.081536	4.43703	4.50524	4.33604	4.50757		Hnrnpdl	4.24935	0.062912	4.03769	4.06565	4.0274	4.06128
Ucp2	4.54699	0.021503	4.71799	4.80178	4.74897	4.78402		Kitl	3.46374	0.083299	2.99879	2.87019	3.16326	2.92914		Hspa1b	4.54279	0.384197	4.36869	4.35833	4.29709	4.34556		Slc2a1	4.27667	0.049741	4.85566	4.88955	4.76025	4.85959		Glrx3	4.26238	0.045797	4.1789	4.15147	4.27298	4.15591
Cyp51	4.43443	0.116156	4.5793	4.64794	4.50785	4.66133		Gipc2	2.39248	0.1128	2.92998	2.93118	3.05969	2.8248		Ggh	4.76996	0.116108	4.02007	3.99081	4.06325	4.07188		Hspe1	4.16303	0.088473	3.84345	3.81639	4.10164	3.83651		Mki67	4.4515	0.093778	4.23578	4.20757	4.43096	4.22345
Atp5f1	4.47557	0.035325	4.39509	4.36379	4.49224	4.38838		Lipa	2.75677	0.090456	2.92642	2.98253	2.92583	3.01548		Ppp2ca	4.78829	0.08965	4.90626	4.87578	4.89278	4.94289		Sgk1	4.24274	0.013406	4.15655	4.11542	4.13466	4.11939		Hmgb2	4.36042	0.046702	3.93854	3.92155	4.23596	3.97694
Dbi	4.42926	0.073238	4.31044	4.29739	4.31521	4.28708		Fetub	5.09515	0.131697	2.54285	2.5608	2.65776	2.61342		Me1	4.79174	0.098941	4.25797	4.26377	4.17356	4.27495		Sdc4	4.32434	0.045419	4.50902	4.57652	4.42103	4.60852		Ptges3	4.21839	0.075991	4.11533	4.1118	4.28111	4.13719
Chchd2	4.43513	0.049546	4.31302	4.29372	4.38115	4.29305		Dbndd2	2.46885	0.088341	2.50045	2.46001	2.48167	2.48772		Ppp1cb	4.81271	0.064561	4.81223	4.82325	4.77305	4.83354		Ftl1	4.3439	0.063876	4.7574	4.73322	4.85845	4.77096		Hspa4l	4.24958	0.126863	4.21289	4.26749	4.27417	4.25643
Cstb	4.36681	0.071325	4.46558	4.47854	4.48441	4.49024		Krt12	1.19512	0.45903	2.06429	2.1353	2.08788	2.10039		Ces2g	4.72127	0.080685	4.71627	4.69691	4.5008	4.64968		Nfat5	4.02838	0.13068	4.30638	4.35878	4.21177	4.34705		Tra2a	4.19905	0.061362	4.08191	4.07106	4.07063	4.06879
Selenbp1	4.51275	0.068865	4.40511	4.56099	4.32003	4.48041										Arf1	4.82071	0.045225	4.93447	4.9171	4.96905	4.92953		Tnfrsf12a	3.71221	0.360998	3.98431	4.03454	3.98635	4.07252		Sec62	4.23257	0.054472	4.15465	4.16914	4.18658	4.21025
Atp5d	4.43253	0.030433	4.47866	4.43541	4.47646	4.44839										Glrx	4.76499	0.111172	3.87754	3.84544	3.71661	3.88694		Abcc1	4.19262	0.030252	4.28988	4.28247	4.24087	4.30633		Psma3	4.1925	0.045388	4.14358	4.1268	4.24899	4.14202
Fdft1	4.38828	0.097385	4.40951	4.45435	4.36285	4.46959										2300002M23Rik	4.80316	0.101398	5.06905	5.02243	4.98282	5.18709		Ktn1	4.17222	0.025548	4.3831	4.42704	4.33802	4.45835		Tmpo	4.34048	0.046247	4.37923	4.40496	4.5303	4.40401
Mdh2	4.418	0.023362	4.52751	4.50511	4.59067	4.49943										Epn3	4.7827	0.083943	4.75713	4.75049	4.61535	4.77751		Wnt10a	4.07548	0.065059	3.93387	3.91495	4.06114	3.93317		Hnrnpf	4.21786	0.041032	4.13296	4.13143	4.24339	4.162
Psma7	4.38755	0.054738	4.21004	4.16114	4.2861	4.17492										Tmem123	4.78524	0.071743	4.35555	4.33613	4.33828	4.36153		Sfr1	4.12756	0.024925	4.28082	4.28656	4.29092	4.28769		Odc1	4.14078	0.065872	4.14578	4.09848	4.34318	4.13159
Sult2b1	4.34048	0.110575	3.87566	3.64488	3.43591	3.71789										Ehf	4.81576	0.056555	5.0914	5.11937	5.08593	5.12599		Slc16a11	4.01455	0.120582	3.85161	3.87341	3.82787	3.94735		Clta	4.24558	0.043314	4.45674	4.45875	4.49844	4.46571
Scd2	4.41478	0.062149	5.58159	5.67542	5.5253	5.69984										Gapdh	4.79802	0.016333	5.49417	5.54486	5.47248	5.54236		Gclm	4.30135	0.080518	4.25635	4.25542	4.37847	4.28159		Srp72	4.22816	0.012022	4.36525	4.36987	4.37898	4.36231
Bag1	4.41494	0.044263	4.16949	4.14416	4.2169	4.148										Tmprss11a	4.86704	0.065093	3.92265	3.88456	3.90003	3.96253		Tsc22d1	4.30353	0.08778	4.2693	4.30285	4.23283	4.348		Ssrp1	4.25602	0.033496	4.38927	4.3793	4.55808	4.38085
Fam162a	4.38684	0.055743	4.90748	4.90439	4.75766	4.90923										Grhl3	4.71788	0.093307	4.51784	4.46189	4.31184	4.47142		Plek2	4.01599	0.073409	3.87439	3.86832	3.84859	3.86427		Reep5	4.30101	0.050283	4.48312	4.44673	4.56455	4.45847
Atp5g3	4.38801	0.025466	4.3989	4.36048	4.51113	4.36982										H2-D1	4.71587	0.084537	4.71933	4.72887	4.69413	4.75298		Stom	3.91452	0.125904	4.24078	4.2376	4.11958	4.25567		Srrm1	4.17892	0.030868	4.39628	4.42988	4.33445	4.42237
Oaz1	4.44236	0.0281	4.5005	4.48795	4.5631	4.49916										Klk11	4.5944	0.126916	3.99109	4.01528	3.65831	3.97853		Ccnd2	4.23645	0.080172	4.39687	4.44844	4.40591	4.47274		Cdk4	4.21103	0.013789	4.35063	4.35069	4.49185	4.34248
Metap2	4.41596	0.019622	4.5388	4.52119	4.58139	4.50185										Serp1	4.72224	0.09027	4.44298	4.44697	4.51571	4.48164		Cbr2	4.11795	0.065902	4.69656	4.82169	4.47846	4.73231		Nudc	4.17119	0.035566	3.95123	3.91345	4.14147	3.93356
Eif3i	4.36617	0.038884	4.2261	4.17907	4.34159	4.19426										Pcdh1	4.70891	0.119616	4.70735	4.72333	4.55197	4.74821		Slc7a11	3.71242	0.243584	2.62419	2.62835	2.64762	3.01593		Smc4	4.26346	0.050191	4.00125	3.97933	4.26295	4.02932
Plbd1	4.36188	0.038427	3.83344	3.79117	3.67415	3.67262										Rnh1	4.72189	0.055295	4.62607	4.57808	4.61819	4.57218		Nsa2	4.13067	0.043539	4.00356	4.02145	4.04969	4.03471		Vdac2	4.15321	0.022422	4.24593	4.23143	4.34536	4.23022
Mdh1	4.39739	0.010603	4.53622	4.51226	4.6276	4.52134										Nkpd1	4.63922	0.12897	3.31324	3.10708	2.85979	3.18175		Ccnd1	4.0898	0.016301	4.49498	4.47582	4.58513	4.45684		Raly	4.15745	0.017427	4.18996	4.20406	4.29834	4.22065
Ppp1r14b	4.38969	0.00741	4.34944	4.29714	4.43626	4.30851										1810037I17Rik	4.68782	0.09392	4.51615	4.52363	4.46784	4.59642		Pcbp2	4.09019	0.011102	4.2535	4.27783	4.28688	4.26701		Tpr	4.17643	0.015513	4.32329	4.31152	4.29458	4.28393
Hras	4.38915	0.038087	4.35363	4.28364	4.39483	4.28798										Rab10	4.74687	0.046903	4.76766	4.74858	4.74589	4.75203		Ppp2cb	4.05097	0.073014	4.2839	4.26525	4.30007	4.29168		Hmgb1	4.26778	0.053549	4.23101	4.22752	4.45504	4.23066
Fgfbp1	4.26779	0.080619	4.37202	4.42255	4.24607	4.46004										Actr3	4.73172	0.06511	4.78119	4.77888	4.80173	4.7874		Tspo	4.10807	0.025742	4.34446	4.33479	4.38086	4.32496		Smc1a	4.17163	0.021527	4.11074	4.11069	4.14829	4.11041
Acaa2	4.40649	0.030346	4.01407	3.93518	4.06465	3.88146										Cast	4.71743	0.063508	5.01508	5.04008	4.95375	5.06618		Paics	4.17516	0.068244	4.1737	4.16657	4.37359	4.17713		Tuba1b	4.25873	0.056491	4.2231	4.21298	4.43199	4.2359
Tuba1c	4.25766	0.093978	4.49186	4.49189	4.52266	4.52163										Spns2	4.69006	0.119682	4.78546	4.73286	4.65303	4.84556		Golim4	4.21227	0.100968	4.63268	4.64906	4.74667	4.67077		Txnl1	4.12593	0.055003	4.08684	4.0759	4.19745	4.11253
Rab24	4.25893	0.068655	4.1923	4.22086	3.94842	4.20197										Chit1	4.63213	0.078768	4.12199	4.03108	3.90441	4.06328		C1qbp	4.02175	0.026824	3.98831	3.96048	4.18697	3.97154		Smarca5	4.14938	0.017439	4.21431	4.20041	4.35559	4.20484
Psmc5	4.31739	0.045044	4.27794	4.23203	4.3634	4.24216										Arf6	4.70302	0.063802	4.66372	4.63373	4.58525	4.66315		Ly6a	4.06899	0.04327	4.58906	4.55473	4.70719	4.73184		Impdh2	4.16718	0.029604	4.0699	4.03933	4.29979	4.0718
Cbr3	4.3453	0.031771	3.67697	3.52767	3.75538	3.55193										Sytl1	4.73819	0.054015	4.39969	4.30476	4.18776	4.32964		Tgif1	3.69424	0.195526	3.67728	3.68889	3.54265	3.75026		Anln	4.30097	0.088864	3.89301	3.88702	4.13883	3.98341
Map2k2	4.30892	0.07448	4.23449	4.2031	4.21428	4.2036										Rtn4	4.731	0.030654	4.81048	4.86032	4.75077	4.85408		Slc4a7	3.51927	0.305334	3.74571	3.84317	3.79634	3.83815		Hint1	4.15069	0.016097	4.09131	4.06287	4.27222	4.08418
Mrfap1	4.37718	0.027011	4.35996	4.33368	4.49725	4.3419										Hopx	4.65308	0.136081	4.92081	4.89195	4.8846	4.89311		Fscn1	3.79237	0.150634	4.65066	4.68412	4.73952	4.66632		Csrp1	4.18522	0.032855	4.58032	4.50562	4.52382	4.5228
Psma6	4.28795	0.04802	4.16092	4.15338	4.23445	4.16889										Cdc42	4.73289	0.05262	4.78571	4.78302	4.80083	4.78775		Tpm1	4.03987	0.04667	4.64771	4.64721	4.67883	4.66282		Tomm20	4.10949	0.022967	4.07238	4.04738	4.12751	4.05413
Uchl3	4.26437	0.095221	3.93452	3.8892	4.01432	3.90151										Tmbim6	4.70074	0.047308	4.75627	4.77067	4.69756	4.80183		Slc3a2	3.93511	0.038422	4.12597	4.16734	4.12592	4.26643		H2afz	4.17283	0.031938	4.14682	4.14376	4.38327	4.16806
Cyc1	4.30643	0.018742	4.15907	4.11259	4.25971	4.11929										4833423E24Rik	4.61653	0.111958	4.69504	4.66241	4.62211	4.65537		Arpc1b	3.84697	0.075751	4.43609	4.4876	4.4834	4.49042		Phgdh	4.09261	0.044655	3.8912	3.82266	4.16755	3.9288
Eif1ax	4.28613	0.037206	4.10159	4.07435	4.19201	4.08266										2610507B11Rik	4.68003	0.050266	4.78832	4.78154	4.7431	4.80713		Tgfbi	4.12326	0.114285	4.58889	4.74606	4.36165	4.6962		Bok	4.00557	0.058972	3.63178	3.605	3.74119	3.62116
Cox6a1	4.29974	0.037358	4.34249	4.29755	4.3685	4.31585										Mall	4.6503	0.08256	4.88618	4.85307	4.78204	4.86805		Ifitm3	3.9129	0.057411	4.08199	4.15631	4.06145	4.1987		Ass1	4.04189	0.036257	4.0882	4.03463	4.17529	3.99473
Pomp	4.27815	0.057234	4.17863	4.15888	4.24619	4.1695										Rab1a	4.6489	0.065493	4.63126	4.66204	4.64049	4.6791		Mgst1	3.97118	0.045785	3.64464	3.53474	3.71583	3.54968		Slc25a4	4.11634	0.041883	4.24312	4.20214	4.43558	4.20976
Gipc1	4.34825	0.043422	4.40165	4.38018	4.35011	4.3872										Klf3	4.66288	0.051953	4.64718	4.62289	4.54352	4.63621		Sap30	3.75847	0.090576	3.75342	3.77155	3.80721	3.80368		Dek	4.14241	0.045777	4.06154	4.0449	4.333	4.07292
Tecr	4.29355	0.027308	4.34318	4.34772	4.19953	4.35637										Cd24a	4.63725	0.081031	4.41275	4.36421	4.45383	4.38971		Vegfa	3.72819	0.102428	4.56875	4.69797	4.24699	4.7634		Dnmt1	4.07984	0.072883	4.11852	4.10153	4.27859	4.08023
Psmb4	4.28039	0.033584	4.27362	4.24737	4.35862	4.2582										Ckmt1	4.64867	0.023483	4.79728	4.79828	4.77202	4.78049		Vsnl1	3.9604	0.047645	4.47122	4.46872	4.59598	4.45177		Atrx	4.05348	0.041555	4.1189	4.13467	4.08892	4.10076
Cope	4.23186	0.052317	4.24344	4.24467	4.21705	4.24611										Nudt4	4.64235	0.095807	4.11598	4.08796	4.07657	4.12784		Foxq1	3.79756	0.056058	4.41271	4.40034	4.39546	4.40701		Hes1	4.03183	0.019864	4.24231	4.2317	4.16906	4.2036
Ube2m	4.22383	0.054028	4.25498	4.23928	4.28988	4.24375										Nbeal2	4.51739	0.107965	4.77105	4.74858	4.60546	4.71953		Ier3	3.689	0.122691	4.20533	4.26575	4.09274	4.29428		Pdlim1	4.09258	0.0353	4.37226	4.43051	4.43106	4.37959
Nhp2	4.22455	0.053492	3.902	3.81896	4.04465	3.82853										Capg	4.5646	0.065247	4.95275	4.95149	4.86937	4.93679		Txnip	4.03195	0.133662	4.32026	4.30605	4.40791	4.48533		Ranbp1	4.00321	0.019039	3.96252	3.91799	4.23472	3.92326
Ndufv1	4.25851	0.006408	3.98965	3.931	4.12713	3.94129										Pitpna	4.6444	0.073046	4.51666	4.48324	4.53575	4.51439		P4ha1	3.80981	0.094709	3.99437	4.07517	3.90554	4.14273		Cdc20	4.1493	0.076384	3.83063	3.72924	4.1117	3.83403
Higd1a	4.19288	0.097714	4.27605	4.32472	4.20616	4.32936										Mcl1	4.56837	0.090449	4.75753	4.77567	4.71244	4.77696		Snhg1	3.74092	0.054646	3.53836	3.5116	3.60752	3.54446		Shmt2	4.01507	0.057034	4.25079	4.25531	4.40397	4.3229
Psmb6	4.20564	0.041224	4.18245	4.15013	4.24814	4.16131										Zdhhc5	4.64754	0.080119	4.87598	4.87219	4.77595	4.89737		Cd63	3.80217	0.011602	3.886	3.91352	3.81317	3.90002		Pcna	3.96594	0.062377	4.07472	4.06287	4.37881	4.07447
H2afy	4.28716	0.024301	4.33522	4.33453	4.39065	4.32648										Tmbim1	4.63068	0.035463	4.91165	4.91399	4.7665	4.91159		Ahr	3.74891	0.062313	4.03436	4.07318	3.88512	4.10917		Nfib	3.98337	0.076454	3.99818	4.00922	4.02224	4.0091
Idh1	4.31797	0.058475	4.4542	4.44556	4.40517	4.44723										Egln3	4.72107	0.065983	5.23804	5.33375	5.06397	5.35499		Fkbp1a	3.79906	0.020885	3.94516	3.96355	4.0723	3.96718		Srpk2	3.98439	0.031137	4.10044	4.09377	4.05445	4.11016
Nqo1	4.31156	0.058144	4.0839	3.98977	4.25452	4.03939										Cltb	4.61628	0.070108	4.48352	4.44171	4.49125	4.46239		Igfbp7	3.88165	0.064514	3.71702	3.68257	3.74676	3.68468		Bub3	3.98039	0.022405	4.02395	4.01255	4.16043	4.04359
Bod1	4.24405	0.042917	4.12487	4.05582	4.11029	4.08332										Endod1	4.62283	0.08959	4.47283	4.4943	4.35216	4.50429		Ptges	3.75562	0.057771	4.34146	4.46215	4.26112	4.55372		Rps27l	3.96477	0.012598	3.92773	3.90768	4.03405	3.9107
Snrpb	4.21742	0.020049	4.32849	4.31887	4.46127	4.31232										Pdlim2	4.60316	0.075955	4.34249	4.23923	4.1792	4.21731		Wfdc2	3.92001	0.096706	4.20605	4.24257	4.31226	4.2753		Hnrnpu	3.83421	0.095412	3.79459	3.82855	3.75989	3.8231
S100a9	3.67132	0.359137	2.48424	2.36088	2.37845	2.30075										Crabp2	4.62737	0.1163	4.25198	4.03923	4.09899	4.07704		Fam49b	3.66658	0.049217	3.94823	4.0197	4.09147	4.02515		Nucks1	4.01228	0.039353	4.08216	4.09071	4.2404	4.08839
Cox7b	4.18474	0.038142	4.16224	4.14037	4.24005	4.16995										Cers3	4.59452	0.108718	4.21914	4.16973	4.11233	4.20666		Gpnmb	3.84845	0.129681	3.76525	3.78626	3.95403	3.8851		Rrm1	4.01125	0.064137	4.3935	4.41775	4.65985	4.41124
Capns2	4.25108	0.047821	3.78766	3.57803	3.56196	3.53438										Mknk2	4.63194	0.024772	4.73098	4.73893	4.68221	4.74251		Ptprz1	3.67486	0.048239	2.73453	2.67182	2.70518	2.73577		Sdhd	3.95393	0.016909	4.01781	3.9774	4.17711	4.00906
Swi5	4.20233	0.028683	4.24499	4.23952	4.31826	4.24836										Lgals3	4.62196	0.013286	5.22606	5.20391	5.21272	5.1937		Igfbp4	3.68912	0.026539	2.37178	2.47568	2.21591	2.42153		Cbx5	4.02823	0.072976	4.15125	4.17561	4.37002	4.15492
Ppa1	4.17387	0.054615	3.80748	3.75344	4.03797	3.76208										Pdzk1ip1	4.53452	0.10005	4.47651	4.4137	4.31879	4.5041		Oaf	2.91749	0.441887	2.84244	2.98466	2.97998	2.95133		Topbp1	3.97885	0.062981	4.01094	4.01011	4.31711	3.98336
Edf1	4.19905	0.046934	4.20025	4.17914	4.19953	4.17125										Rac1	4.62684	0.040139	4.96394	4.98283	4.96495	4.99716		Bri3	3.73245	0.044846	3.69907	3.68097	3.69303	3.70319		Incenp	4.03306	0.076099	3.67313	3.66612	3.97162	3.72256
Atp5h	4.18071	0.026941	4.14169	4.09533	4.1841	4.11835										Taldo1	4.59814	0.058362	4.87676	4.86571	4.94289	4.91965		Tmem176b	3.70495	0.039878	3.92433	3.91095	4.03588	3.99094		Lsm4	3.91632	0.019043	3.78063	3.72752	3.91402	3.74162
Cox6b1	4.17747	0.037974	4.30411	4.28465	4.35263	4.30319										Rab3d	4.6664	0.042771	4.63509	4.60377	4.52845	4.6106		2410006H16Rik	3.62179	0.038593	3.30832	3.33543	3.26037	3.3542		Alyref	3.85885	0.023512	3.81871	3.77198	4.03152	3.77889
Sub1	4.17592	0.057442	4.06964	4.06941	4.1239	4.06632										Hebp2	4.57366	0.07935	4.33912	4.25466	4.21186	4.2882		Igf1r	3.59933	0.036716	4.17605	4.20655	4.07801	4.2164		Ero1l	3.81357	0.076182	4.46706	4.61603	4.28834	4.702
Psmd13	4.15175	0.038514	4.11928	4.08318	4.21806	4.08627										Xbp1	4.50287	0.108845	4.32512	4.34287	4.31611	4.37613		1110038B12Rik	3.451	0.076685	3.46292	3.466	3.44436	3.48602		Ilf2	3.87872	0.010535	3.78651	3.78492	3.98056	3.78775
Kctd1	4.19593	0.010933	4.02094	3.93725	3.93598	3.98634										Chp1	4.57083	0.08754	4.86835	4.84859	4.77362	4.9034		Htra1	3.57156	0.044847	4.47319	4.50683	4.39083	4.53147		Stmn1	4.00519	0.077827	3.73444	3.68648	4.05836	3.73905
Krt16	3.41089	0.528784	4.23986	4.2105	3.76042	4.02808										Slk	4.54596	0.051217	4.86071	4.83974	4.71431	4.8656		Dlk2	3.61532	0.065948	3.84955	3.82862	3.94967	3.81682		Ube2c	3.91652	0.054168	3.78955	3.73652	4.08121	3.84636
Atp5o	4.16943	0.023523	4.04538	4.00088	4.10508	3.99896										Serpinb11	4.46755	0.145849	4.50315	4.47161	4.34798	4.529		Nradd	3.25378	0.161633	3.27138	3.36795	3.20657	3.32796		Smc3	3.91012	0.032655	3.96103	3.95919	4.09159	3.96217
Uqcrq	4.147	0.042626	4.12317	4.06225	4.17016	4.08414										Plekhn1	4.43265	0.113242	4.2206	4.17523	3.87294	4.18305		Rell1	3.50683	0.040074	3.82494	3.90482	3.85929	3.96335		Smc6	3.90553	0.033345	3.90194	3.90558	4.08718	3.92016
Mtch2	4.14286	0.032209	4.13035	4.09897	4.1994	4.11634										Grhl1	4.56886	0.072863	4.4184	4.32677	4.23792	4.36883		Tmem176a	3.55127	0.052701	3.73398	3.72867	3.79171	3.80825		Taf10	3.85114	0.0159	3.96694	3.94288	4.05645	3.95459
Cox6c	4.15517	0.040043	4.10076	4.1008	4.15861	4.11745										Arg1	4.53505	0.143323	5.63861	5.68433	5.47565	5.75905		Eva1c	3.30917	0.166827	3.42639	3.50285	3.56141	3.48138		Cenpa	3.94985	0.072312	3.57389	3.55056	3.73759	3.61583
Psma2	4.17526	0.039452	4.276	4.25859	4.36158	4.27996										Qsox1	4.51099	0.094278	4.66579	4.73987	4.52013	4.7338		Knstrn	3.6778	0.133849	4.05119	4.13064	4.14144	4.12328		Phf3	3.87216	0.036867	4.04406	4.03108	4.03751	4.05554
H3f3a	4.12417	0.036595	4.35423	4.31894	4.3435	4.33114										Cyp4f39	4.50131	0.09337	4.08249	3.96737	3.68348	3.98336		Klf9	3.35177	0.045658	3.60773	3.60665	3.59394	3.63231		Fxr1	3.78792	0.083354	3.89833	3.93082	3.98635	3.93613
Atp5j2	4.13347	0.031785	4.10635	4.07085	4.17705	4.07949										Tmem40	4.51444	0.100073	4.15327	4.10943	4.03876	4.12956		Atpif1	3.39738	0.009778	3.91658	3.90284	3.96195	3.88914		Ccnb1	3.99273	0.102778	3.58634	3.54302	3.88742	3.65887
Tuba1a	4.13625	0.050107	4.16172	4.04976	3.97103	4.05024										Dhcr24	4.51223	0.075878	4.73921	4.73211	4.806	4.72038		Pold4	3.43672	0.060782	3.71692	3.78054	3.66406	3.82993		Fundc2	3.84796	0.024242	3.71914	3.72329	3.82997	3.72515
Agpat3	4.14441	0.005171	3.88737	3.84653	3.85081	3.83863										Mpzl3	4.52472	0.121457	4.38304	4.36985	4.26754	4.40533		Scmh1	3.55208	0.102036	3.83646	3.87512	3.83629	3.88096		Serpinb6a	3.87084	0.050459	4.10781	4.11141	4.14908	4.13464
Mt1	4.19	0.029508	4.16645	4.18325	4.1522	4.22418										Crot	4.5269	0.06988	4.34247	4.32886	4.27819	4.31022		Krtcap3	3.32136	0.063664	3.47185	3.51971	3.45886	3.53161		Prc1	3.94108	0.080102	3.65301	3.64441	3.94389	3.74418
Psmc4	4.09043	0.042622	4.12268	4.08423	4.20525	4.08943										Dnajb1	4.54282	0.144249	4.48778	4.4444	4.46486	4.48559		Pigp	3.31273	0.011851	3.39185	3.39943	3.42234	3.40866		Snrpd2	3.77778	0.016	3.72931	3.70783	3.89458	3.68721
Ddx39	4.05998	0.060148	3.93493	3.90105	4.08871	3.87295										Gba	4.50577	0.090232	4.05631	4.00681	3.8886	4.05943		Nrg1	3.11509	0.112216	3.28701	3.4908	3.30924	3.44451		Cenpf	4.04467	0.144909	3.64533	3.60829	3.77976	3.67292
Psmd6	4.09814	0.042301	4.06032	4.02398	4.14304	4.03519										S100a7a	4.51721	0.112661	4.47821	4.4049	4.36288	4.47864		Cadm1	3.38379	0.054584	4.25383	4.30989	4.24919	4.33077		Hmgn2	3.88438	0.059523	3.74607	3.73792	4.03471	3.73255
Tmprss4	3.93903	0.139941	4.06883	4.09067	3.9447	4.13134										Rab11a	4.53797	0.082978	4.52421	4.51989	4.47722	4.51671		Gsr	3.46623	0.101335	4.26718	4.29835	4.46111	4.32227		Lyar	3.69342	0.064003	3.51623	3.47242	3.79691	3.48664
Txn2	4.11312	0.015172	3.98379	3.93423	4.13298	3.93268										Serpinb1a	4.49208	0.121834	4.71164	4.65394	4.60113	4.66668		2200002D01Rik	3.20044	0.082492	3.99376	3.96765	3.94372	3.95897		Smc2	3.8592	0.055305	3.61635	3.62156	3.99698	3.6504
Atp5e	4.07151	0.037704	3.91297	3.89627	3.95052	3.91606										Gng12	4.57133	0.062681	4.45002	4.41473	4.41652	4.40537		Rapgef5	3.19925	0.037613	3.22894	3.16004	3.3007	3.19339		Dynll2	3.89435	0.090131	4.17468	4.15499	4.30343	4.16352
Ift20	4.05681	0.051726	3.53426	3.49064	3.55057	3.51247										Prdx2	4.51295	0.064258	4.40273	4.39184	4.42266	4.36691		Eid1	3.35501	0.091465	3.27434	3.3697	3.34545	3.38169		Tpx2	3.88384	0.081817	3.76508	3.74516	4.04742	3.80107
D8Ertd738e	4.05063	0.073104	3.92325	3.88616	3.97033	3.91542										Mapk13	4.48019	0.067505	4.18338	4.22624	4.08805	4.2353		Slc50a1	3.22061	0.04788	3.28882	3.30053	3.36314	3.27523		Cdk1	3.80966	0.043383	3.6726	3.65097	4.05725	3.73758
Slc25a11	4.09541	0.036608	4.05347	4.01695	4.05761	4.03161										Myl6	4.54725	0.042876	4.74245	4.72749	4.75368	4.72565		Upk3bl	3.35609	0.104495	4.30404	4.1959	4.32983	4.13263		Ccna2	3.91623	0.107449	3.72827	3.70552	4.11366	3.76396
Ndufv2	4.06777	0.027482	3.97459	3.94376	4.06977	3.94129										Mat2a	4.32612	0.144725	4.12773	4.123	4.26417	4.11717		Col18a1	3.29283	0.084936	4.57221	4.65532	4.48706	4.60722		Hat1	3.67769	0.044951	3.60612	3.62642	3.90308	3.6301
Sod2	4.09672	0.03741	4.01747	3.96261	4.04829	3.96062										Tcf25	4.48956	0.056111	4.5043	4.51065	4.43059	4.52254		Rras	3.13689	0.008303	3.81955	3.89059	3.73443	3.88041		Snrpd1	3.71162	0.024136	3.76491	3.76024	3.99637	3.78682
Tomm22	4.061	0.038167	4.04379	4.01101	4.12154	4.03384										Mal2	4.52328	0.116614	4.93626	4.95328	4.88535	4.96908		Gsta3	3.17072	0.080698	4.51244	4.43659	4.73145	4.52998		Taf1d	3.64148	0.060061	3.29011	3.32467	3.34476	3.30051
Atp5j	4.05816	0.034607	4.09541	4.088	4.18377	4.09553										Rab27b	4.52839	0.08824	4.15257	4.0929	4.08222	4.16037		Lmo1	3.11543	0.035911	3.4971	3.47294	3.63266	3.48772		Snrpe	3.70231	0.022106	3.78503	3.78735	3.94493	3.78905
Smdt1	4.03277	0.055714	3.90546	3.88543	3.91365	3.87289										S100a10	4.51177	0.038505	4.97507	5.01053	5.01584	5.05253		Id3	3.02936	0.394574	3.66417	3.59938	3.80053	3.51392		Bax	3.6981	0.024576	3.74353	3.68553	3.82937	3.71107
H2afj	3.97021	0.052267	3.36249	3.26508	3.24911	3.26587										Sqle	4.4636	0.106018	4.63782	4.68971	4.6185	4.72037		Calcb	2.64318	0.075637	3.78783	3.73076	3.50126	3.92478		Mcm7	3.75167	0.103352	3.98841	3.98003	4.26193	3.96967
Cox5b	4.00945	0.023734	4.21911	4.17444	4.314	4.15854										Chmp4b	4.51077	0.069728	4.53862	4.53107	4.51512	4.55966		Atf3	2.94865	0.239341	2.85947	2.94358	3.0022	3.05504		Ckap2l	3.92833	0.130439	3.56685	3.53474	3.85245	3.59929
Gale	4.00445	0.034456	3.97958	4.02116	3.98968	4.04919										Rbp2	4.49933	0.109363	4.07873	3.94218	3.97389	3.94043		Col12a1	2.80084	0.072811	3.02571	3.10787	2.85202	2.91099		Nasp	3.69645	0.034124	3.88007	3.84287	4.14944	3.83236
Prmt1	4.0328	0.024345	4.0376	4.00701	4.25099	4.01707										Atp6v1e1	4.50273	0.087782	4.35747	4.33025	4.30346	4.37659		Ly6c1	2.49276	0.235942	1.93935	1.82672	2.29458	2.21202		Sf3b5	3.70475	0.030007	3.66602	3.62967	3.78387	3.65471
Psmb3	3.99817	0.023746	4.07645	4.03036	4.16353	4.03667										Rdh12	4.48616	0.058594	4.11424	3.93446	3.84967	3.97043		Sox9	2.55765	0.059852	4.21905	4.3259	4.1721	4.31055		Mcm6	3.76129	0.11118	4.0181	4.01016	4.37458	3.9634
Cyb5a	4.01823	0.04429	4.08386	4.0493	4.19412	4.07925										Uaca	4.53383	0.090106	4.61287	4.61267	4.45307	4.65502		Sox4	3.08974	0.347679	3.89998	3.93214	3.86271	3.92646		Tk1	3.7361	0.085209	3.61292	3.62388	3.93375	3.63723
Mtx1	3.91061	0.080896	3.41917	3.39759	3.45621	3.38656										Serpinb2	4.5136	0.137493	4.33	4.27737	4.28381	4.30169		Rpl24	2.04184	0.17809	1.31956	1.45106	1.27081	1.35815		Cdca8	3.75637	0.049702	3.56589	3.52752	3.846	3.58123
Lamtor1	4.00666	0.05235	4.03347	4.02252	4.06977	4.03143										Arpc5	4.48546	0.064064	4.67234	4.67779	4.65065	4.70146		9530034E10Rik	1.48001	0.436237	2.02333	1.88376	1.76566	2.14314		Phf5a	3.66377	0.024872	3.70546	3.68033	3.88353	3.69888
Psma4	3.98971	0.025508	4.06667	4.06919	4.17231	4.06283										Plcd1	4.4952	0.042849	4.53686	4.49363	4.40387	4.44432		Car2	1.80009	0.173025	3.56108	3.63669	3.77384	3.58945		Tacc3	3.72808	0.046942	3.62491	3.5942	3.87954	3.65114
Rexo2	3.95232	0.043985	3.63623	3.56402	3.81122	3.59235										Wfdc5	4.45976	0.122164	3.61793	3.41504	3.1371	3.43802		Vkorc1	1.36752	0.205799	2.17823	2.19142	2.2868	2.19429		Nudcd2	3.67632	0.022958	3.59449	3.58645	3.77384	3.61651
Nedd8	4.02239	0.041533	4.03291	4.01882	4.13784	4.01393										Junb	4.47056	0.037833	4.7327	4.73888	4.6195	4.7701		mt-Atp6	1.06737	0.076501	1.72705	1.54797	1.44691	1.48309		Mad2l1	3.7274	0.050707	3.4877	3.49376	3.8632	3.54768
Erp29	3.9807	0.022653	3.85682	3.80444	3.86014	3.81732										Spint1	4.45949	0.098179	4.7314	4.70131	4.61141	4.73641										Morf4l1	3.72808	0.058463	4.09464	4.10443	4.17674	4.10633
Tomm40	3.9361	0.044719	3.84719	3.81247	4.0131	3.80582										Epha2	4.28996	0.142644	4.99748	5.00534	4.86009	5.05061										Imp3	3.63374	0.015324	3.66515	3.64557	3.73759	3.65617
Park7	4.02467	0.021913	4.0984	4.09864	4.21198	4.11846										Tgfa	4.26641	0.172473	4.16634	4.1593	3.99952	4.21928										Nsmce4a	3.69615	0.03895	3.70754	3.67225	3.87463	3.69727
Idh3a	4.00691	0.023699	4.04197	3.99975	4.14264	4.02324										Mapk3	4.4471	0.080949	4.46533	4.43978	4.29138	4.45761										Cenpe	3.77124	0.092377	3.53923	3.52615	3.71739	3.56983
Glo1	4.03482	0.030008	4.26126	4.25417	4.31996	4.24598										Dgka	4.33787	0.095711	4.56503	4.56111	4.43002	4.54261										Prim1	3.57045	0.033704	3.46912	3.44413	3.74008	3.45107
Cotl1	3.96156	0.019419	4.2455	4.33481	4.24547	4.29552										Otop3	4.37222	0.089925	3.63483	3.34868	3.55142	3.47872										Ccnb2	3.77719	0.109654	3.61793	3.58645	3.86878	3.62116
Tmem14c	3.98258	0.02645	3.94869	3.94971	4.06609	3.9755										Scnn1a	4.41613	0.084069	4.33466	4.27929	4.09449	4.32038										Snrnp48	3.4966	0.072566	3.23514	3.24723	3.25478	3.2807
Timm13	3.98179	0.026795	3.81871	3.76694	3.92063	3.79294										Tpd52	4.45577	0.064044	4.40203	4.42129	4.42791	4.46065										Dtymk	3.5929	0.059973	3.45593	3.4354	3.68526	3.44383
Phb	3.9352	0.045924	3.85682	3.79961	4.03457	3.80832										Eps8l2	4.3892	0.073245	4.4415	4.43348	4.33101	4.47182										Nbl1	3.7667	0.114235	3.52141	3.55042	3.4815	3.54162
Gsta2	3.97695	0.086326	3.71808	3.56708	3.57198	3.55641										Ndufa4l2	4.59417	0.077859	4.97562	5.03965	4.68038	5.01134										Ube2s	3.59093	0.028128	3.7536	3.72962	3.95188	3.76102
Atp5g1	3.94774	0.012711	3.99376	3.94954	4.11989	3.95422										Gabarap	4.43771	0.070977	4.57143	4.57624	4.53491	4.6003										Gpx4	3.62135	0.042402	3.98665	3.95677	3.99962	3.97634
Sox15	3.8944	0.061923	3.65591	3.69564	3.73879	3.70608										Tnk2	4.46985	0.020114	4.34766	4.37598	4.29185	4.39609										Ezh2	3.63374	0.066005	3.55607	3.56611	3.76705	3.57638
Uqcr11	3.94597	0.027818	3.90169	3.86415	3.97054	3.88847										Aldh1a7	4.37878	0.151826	4.26667	4.18755	4.13566	4.14605										Cbx3	3.63662	0.055885	3.71895	3.72222	3.85929	3.74554
Mvk	3.94965	0.040965	4.00763	4.00686	3.95544	3.9683										Il33	4.44063	0.146951	3.04384	3.16741	3.45833	3.17644										Hmmr	3.74541	0.118098	3.51098	3.45286	3.77613	3.57888
Ndufs6	3.91362	0.045556	3.81557	3.7725	3.90479	3.77936										Ehd1	4.37088	0.100568	4.41054	4.39937	4.38178	4.40229										H2afv	3.68809	0.089778	3.68909	3.67507	3.79456	3.7128
Tomm5	3.89191	0.044431	3.45292	3.39595	3.55538	3.40477										F11r	4.40463	0.042478	4.70459	4.72645	4.60873	4.75131										Mcm4	3.57346	0.086941	4.0001	4.01335	4.27476	3.95834
Uqcc2	3.89731	0.043596	3.78938	3.74211	3.789	3.75135										Atp6v0d1	4.38813	0.077251	4.1885	4.13579	4.08548	4.15778										Mcm3	3.52159	0.124265	3.91634	3.91786	4.24914	3.88288
Psmb2	3.92173	0.025784	4.01319	4.00373	4.075	4.03126										Shroom3	4.32783	0.149802	4.31194	4.31894	4.25232	4.31142										Ndufab1	3.43444	0.064336	3.40374	3.40247	3.49402	3.38462
Psma5	3.90922	0.030384	3.95264	3.93547	4.08084	3.95871										Tjp1	4.38173	0.068065	4.83164	4.8068	4.63383	4.82178										Rrm2	3.5596	0.103325	3.79345	3.76606	4.15202	3.79529
H13	3.85857	0.051301	3.96252	3.90476	3.91123	3.91029										Ephx3	4.35563	0.124082	4.13039	4.04268	3.90048	4.04678										Rp9	3.57387	0.041597	3.69247	3.69523	3.762	3.72041
Psme2	3.91202	0.021061	3.93205	3.92357	4.00084	3.92646										Rbms1	4.36645	0.048585	4.3959	4.42436	4.32165	4.4606										Dnajc9	3.58475	0.062393	3.53455	3.45609	3.83615	3.51247
Atox1	3.93597	0.04092	3.89928	3.85231	3.91813	3.86407										Chmp2a	4.36457	0.073364	4.25397	4.24461	4.23024	4.26574										Lig1	3.53957	0.122372	3.78824	3.80652	4.08105	3.77975
Gss	3.95429	0.033399	4.13481	4.09738	4.22923	4.10322										Sdcbp2	4.35152	0.100345	3.99864	4.04012	3.97955	4.09606										Lsm8	3.52483	0.018585	3.58738	3.61813	3.80381	3.62003
Ccdc124	3.88784	0.050414	3.79004	3.77034	3.83311	3.73498										Sh3glb1	4.38751	0.040326	4.4098	4.41911	4.39646	4.43479										Aurkb	3.62963	0.083452	3.36029	3.30562	3.73999	3.41287
Dcun1d5	3.88655	0.064236	3.76326	3.74726	3.81805	3.73568										Gstm2	4.44255	0.054161	3.57777	3.5389	3.52154	3.49366										Rad50	3.59269	0.070304	3.73062	3.76659	3.78916	3.7375
Tma7	3.91496	0.036562	3.91793	3.8966	3.99437	3.90902										Llgl2	4.3507	0.078289	4.49449	4.43854	4.40207	4.46416										Birc5	3.64767	0.098642	3.45892	3.4067	3.78303	3.4732
Denr	3.93237	0.041014	3.82524	3.80292	3.89471	3.77763										Plk3	4.31798	0.119199	3.42865	3.43125	3.23224	3.47352										Rfc2	3.55189	0.073686	3.69124	3.72512	3.90962	3.69944
Pgam1	3.89947	0.030494	4.58384	4.59171	4.56224	4.61049										Zdhhc13	4.35758	0.059661	4.10564	4.06727	3.96465	4.08893										Exosc8	3.43877	0.038557	3.2467	3.2414	3.47999	3.25157
Slc25a51	3.91226	0.004525	4.19703	4.24676	4.21996	4.2478										Napa	4.33556	0.060316	4.2205	4.20378	4.18014	4.22336										Cdca3	3.64647	0.104885	3.56094	3.53756	3.85943	3.59977
Vps29	3.8739	0.031126	3.81833	3.8046	3.89393	3.80531										Cmpk1	4.34533	0.082554	4.30626	4.28786	4.28207	4.32241										Snrpg	3.44032	0.012941	3.48259	3.4823	3.67501	3.45786
Sec61b	3.84909	0.057236	3.99006	3.98508	4.03095	4.00019										Baiap2	4.37409	0.056545	4.35778	4.30989	4.27193	4.31523										Krtcap2	3.4321	0.015294	3.48226	3.49163	3.60989	3.54794
Timm17a	3.85231	0.054317	3.73943	3.74873	3.81743	3.74392										Phactr4	4.33555	0.111975	4.44407	4.42361	4.24101	4.45978										Nudt21	3.49117	0.032612	3.58148	3.56819	3.69231	3.56356
Lars2	4.02544	0.109955	5.30107	5.26266	5.28902	5.27752										Erp44	4.31963	0.073011	4.0994	4.10246	4.06136	4.13894										Kif20b	3.62665	0.129593	3.40513	3.38598	3.68369	3.43456
Idi1	3.79865	0.089954	3.8989	3.95314	3.98388	3.9617										Csta1	4.35909	0.103564	4.73403	4.6677	4.60087	4.72604										Tyms	3.40699	0.063679	3.26541	3.22497	3.67436	3.21634
Polr2f	3.85271	0.020833	3.73416	3.69296	3.83784	3.71061										Chmp2b	4.35926	0.075672	4.26168	4.27886	4.26532	4.28336										Fam92a	3.44043	0.036335	3.38651	3.38933	3.57388	3.37179
Ndufb10	3.85177	0.010405	3.85097	3.805	3.92871	3.79522										Tmem154	4.33531	0.079565	4.28799	4.21289	4.16837	4.24064										Snhg12	3.2502	0.079894	2.97491	2.94706	2.95431	2.98532
Sdhb	3.89207	0.020629	3.87854	3.83554	4.00875	3.82026										Cdc42se1	4.35641	0.038547	4.51563	4.49977	4.5604	4.49613										Pbk	3.47558	0.05837	3.20636	3.21728	3.68704	3.24971
Pmvk	3.76427	0.117342	3.90808	3.96721	3.88919	3.99502										Mxd1	4.32658	0.114701	4.86656	4.81606	4.64947	4.90153										Ppih	3.38603	0.038208	3.21042	3.16392	3.44907	3.22288
Tmem147	3.83175	0.019753	3.75572	3.69564	3.81052	3.70534										Ube2h	4.33713	0.08106	4.38911	4.3923	4.28061	4.41234										Dut	3.42294	0.053965	3.55914	3.53727	3.90504	3.51665
Psmb7	3.84295	0.049442	3.87081	3.85986	3.97368	3.85626										Plekhb2	4.29767	0.069776	4.62354	4.62895	4.60786	4.66878										Ccdc34	3.48894	0.074976	3.47219	3.43333	3.62648	3.45439
Ndufa8	3.85049	0.024439	4.01231	4.01464	4.10432	3.99243										Prss27	4.22914	0.161807	4.42129	4.44239	4.34861	4.51913										Cks2	3.438	0.050456	3.38172	3.38828	3.64796	3.44417
Gcat	3.87584	0.022334	3.64794	3.59028	3.80666	3.57863										Clic3	4.31874	0.106333	4.28838	4.25149	4.07393	4.26709										Cks1b	3.436	0.054666	3.48622	3.48179	3.80428	3.5198
Srsf9	3.81444	0.042934	3.91087	3.89608	3.95549	3.90186										Klk8	4.31177	0.097514	3.11544	3.00433	2.74155	3.08747										Hells	3.42041	0.102723	3.64098	3.6361	4.03973	3.59739
Ndufs8	3.83701	0.019234	3.74499	3.70833	3.84917	3.69831										Tubb2a	4.25987	0.091411	3.98712	3.88801	3.77136	3.86895										Orc6	3.32788	0.03682	3.28098	3.26868	3.6125	3.28951
Suclg1	3.83247	0.018755	3.89449	3.86881	3.9786	3.8669										Map2k1	4.33652	0.075894	4.51699	4.52953	4.44427	4.56615										Sumo2	3.32342	0.005164	3.45892	3.46354	3.56224	3.42933
Mrpl20	3.7614	0.044897	3.77373	3.71262	3.91092	3.7393										Avpi1	4.28563	0.056889	4.31444	4.30402	4.36231	4.34081										Impa2	3.50289	0.112166	3.22144	3.1986	3.31906	3.23787
Snrpd3	3.80075	0.004898	3.85724	3.85418	4.05	3.87578										Tmem50b	4.27679	0.10466	4.25913	4.19564	4.21748	4.19771										Dctpp1	3.3232	0.007394	3.19301	3.14199	3.4773	3.15749
Mrpl28	3.76075	0.030019	3.63448	3.60841	3.71015	3.61227										Shb	4.23365	0.138137	3.85968	3.83202	3.69159	3.88768										Rnaseh2c	3.33664	0.02917	3.40294	3.33825	3.52609	3.37199
Prdx3	3.72909	0.090368	3.91475	3.86359	4.00441	3.87885										Trabd	4.31949	0.057075	4.22443	4.19827	4.18545	4.21757										Trmt112	3.32436	0.038421	3.39632	3.38154	3.50158	3.40496
Ndufb7	3.76185	0.031105	3.76912	3.72809	3.82386	3.72904										Srp68	4.35211	0.05277	4.29964	4.29968	4.27664	4.31039										Osr2	3.52536	0.155267	3.74832	3.73407	3.68641	3.76888
Ifitm2	3.80623	0.027248	4.09835	4.11421	4.08552	4.10726										Tst	4.35524	0.044522	3.80983	3.70371	3.76357	3.83596										Spc24	3.36514	0.05927	3.09245	3.04903	3.4615	3.08747
Aurkaip1	3.77491	0.04185	3.74734	3.71656	3.80261	3.73698										Pea15a	4.30916	0.080076	4.21017	4.1371	4.16637	4.18733										Rdm1	3.36662	0.062801	3.02094	2.99719	3.05525	3.07455
Ndufc2	3.79082	0.024158	3.76134	3.73341	3.86933	3.75277										Pinlyp	4.30758	0.088148	3.6493	3.45663	3.31147	3.44076										Tipin	3.32197	0.057949	3.43108	3.42245	3.74439	3.40626
Trappc4	3.74491	0.041514	3.76612	3.72685	3.81612	3.73991										Zfand6	4.29851	0.09226	4.0179	4.02802	3.94193	4.06681										Lsm2	3.2696	0.020482	3.28256	3.24111	3.4773	3.22598
Uqcrb	3.72709	0.044934	3.97122	3.96946	4.03825	3.9654										Acox1	4.28662	0.09036	4.31493	4.30907	4.20858	4.329										Nubp1	3.22236	0.025508	3.28045	3.26425	3.43684	3.2602
Cbr1	3.78591	0.019099	3.53777	3.53129	3.54584	3.54257										Clint1	4.32706	0.056905	4.60053	4.6327	4.53258	4.61732										Ddit3	3.1752	0.060962	3.3098	3.31661	3.26037	3.38637
Glrx5	3.77352	0.023093	3.71148	3.64244	3.81231	3.62799										Proser2	4.24805	0.128257	4.14466	4.16458	4.04442	4.21499										4930523C07Rik	3.21467	0.071966	3.13691	3.23311	3.24307	3.29433
Mvd	3.69332	0.105599	3.90004	4.00756	3.88287	4.00441										F3	4.40982	0.068205	4.51485	4.49657	4.39895	4.50379										Isg20	3.10675	0.070616	3.48176	3.57259	3.43813	3.57034
Hagh	3.72186	0.028045	3.75021	3.72492	3.80253	3.71042										Lpin2	4.2378	0.099382	4.77264	4.78203	4.57278	4.85616										Siva1	3.25582	0.044836	3.32626	3.32175	3.5736	3.34364
Erh	3.74488	0.017985	3.76989	3.74424	3.93751	3.7271										Prr13	4.21526	0.090166	4.47129	4.49062	4.36781	4.49645										Dnph1	3.36584	0.103795	3.05992	2.97448	3.43702	3.05836
Nt5c	3.73801	0.016257	3.57884	3.54521	3.62118	3.50442										Rer1	4.28885	0.05525	4.26382	4.2402	4.29079	4.25362										Prdx4	3.25479	0.039917	3.1347	3.15183	3.32124	3.13836
Exosc7	3.76825	0.018487	3.65267	3.59886	3.78669	3.59332										Arpc1a	4.26415	0.075134	4.30022	4.30351	4.2831	4.3084										Snhg8	3.13092	0.036239	3.09852	3.11851	3.05257	3.10411
Nsdhl	3.69185	0.063577	4.21618	4.26341	4.167	4.29062										Tmprss11b	4.22297	0.083876	4.78212	4.80545	4.62918	4.85962										Gmnn	3.27193	0.05939	3.41259	3.42012	3.6886	3.43698
Nop10	3.71543	0.039765	3.71108	3.64684	3.80761	3.66707										Tmed9	4.29747	0.048004	4.33366	4.34354	4.36112	4.3647										Mrpl23	3.14538	0.011615	3.04882	3.06823	3.15376	3.06531
1110008P14Rik	3.67891	0.073746	3.53367	3.46495	3.47831	3.46163										Rassf7	4.36045	0.048013	4.38291	4.35163	4.31926	4.39977										Gfer	3.16262	0.019706	3.37583	3.39141	3.37505	3.24598
Pin1	3.7131	0.029809	3.68139	3.63834	3.82681	3.62632										Capns1	4.25837	0.035121	4.79485	4.81338	4.73506	4.83223										Nrm	3.24966	0.094027	3.22655	3.23875	3.45212	3.27272
Akr1b3	3.73629	0.035691	3.94304	3.96693	4.04171	3.96871										Epb41	4.30368	0.076902	4.33054	4.32802	4.24971	4.29125										Gadd45a	3.06574	0.10149	3.12385	3.15827	3.02764	3.16465
Nudt5	3.71568	0.013454	3.70188	3.69821	3.83206	3.70803										Lmo7	4.28564	0.048336	5.12716	5.09461	4.95828	5.15133										Rfc4	3.16556	0.054701	3.06298	3.03792	3.42767	3.06653
Mrpl54	3.6911	0.042116	3.63704	3.57532	3.65384	3.57185										Ubxn1	4.29155	0.057171	4.25395	4.23784	4.2539	4.26227										5430416N02Rik	2.88578	0.138601	2.47253	2.54941	1.99097	2.49982
Mrpl57	3.68976	0.023592	3.52156	3.4653	3.56679	3.45687										Camk1d	4.24487	0.081848	4.05795	4.00052	4.00456	3.97395										Lsm5	3.04119	0.029549	2.9781	2.99461	3.18858	3.01502
Ndufa11	3.67898	0.031451	3.74408	3.72454	3.76817	3.73568										Rab11fip1	4.23797	0.104959	4.71166	4.68157	4.63021	4.72508										Lsm3	3.03855	0.047906	2.94166	2.97772	3.2847	2.93739
Cycs	3.66088	0.033349	3.75986	3.70583	3.96383	3.70282										H2-K1	4.21581	0.059302	4.57889	4.63856	4.54848	4.65627										Mpc1	3.04185	0.045243	2.97969	2.91221	3.08664	2.93245
Ndufa12	3.67262	0.037991	3.66439	3.62919	3.7913	3.65272										Arl1	4.28189	0.035802	4.18637	4.2055	4.2192	4.22559										Ube2t	3.03728	0.09558	2.5385	2.61862	2.92342	2.71536
Mrps14	3.69248	0.038531	3.62919	3.6108	3.73293	3.60213										Kdm5b	4.25538	0.039312	4.51367	4.50187	4.2963	4.46076										Cdkn3	3.04716	0.112057	3.02523	2.94937	3.21251	2.99782
Mrpl51	3.67873	0.029867	3.79596	3.77259	3.9364	3.79241										Ube2n	4.23167	0.084842	4.03184	4.02485	4.05863	4.05712										Dcxr	2.92201	0.114214	3.52534	3.54214	3.53163	3.53506
Sarnp	3.66383	0.017176	3.70527	3.71745	3.85964	3.73577										Atp6v1d	4.26014	0.086454	4.25563	4.22797	4.22358	4.25407										Cenpm	2.81395	0.06374	3.00926	2.99461	3.24911	3.00581
Acat2	3.57985	0.078412	4.06663	4.12115	4.0778	4.12197										Ereg	4.28549	0.227928	3.66722	3.68479	3.73898	3.70132										Dynlt1f	2.76115	0.029782	2.8148	2.83577	2.98156	2.84279
Bad	3.65982	0.021351	3.72449	3.68129	3.73814	3.69375										Sc5d	4.2275	0.094717	4.40153	4.44667	4.32822	4.48607										Fuom	2.78034	0.0693	3.20196	3.26591	3.3776	3.27372
Mrps24	3.64242	0.013472	3.53175	3.48964	3.62215	3.46163										Dusp22	4.265	0.060761	3.84143	3.77474	3.73134	3.78326										Cenpw	2.74015	0.04271	2.59063	2.61117	2.84194	2.61913
Glrx2	3.61502	0.007601	3.41357	3.38408	3.42691	3.39195										Atp6v0b	4.19406	0.076552	3.96596	3.93232	3.81449	3.95485										Syce2	2.67761	0.090997	2.89359	2.98519	3.15554	2.97294
Tmem238	3.60178	0.040265	3.54958	3.47892	3.64568	3.48107										Arpc3	4.24682	0.050014	4.47619	4.48235	4.49195	4.48357										Stbd1	2.58213	0.048498	3.16397	3.24953	3.09851	3.1967
Timm23	3.5649	0.051659	3.57644	3.54287	3.71544	3.56626										Arpc5l	4.20682	0.067709	4.0382	3.993	4.06526	4.01072										Adm	2.39504	0.067526	3.83092	3.99045	3.70717	3.9759
Pop5	3.54795	0.025559	3.42279	3.37962	3.53857	3.36837										Hook3	4.21877	0.05473	4.08869	4.11874	4.00401	4.13287										Nme2	1.8917	0.185089	1.92761	1.79512	1.93002	1.77629
Psmb5	3.54875	0.042261	3.63635	3.60411	3.72432	3.61239										Sdf2	4.1992	0.084363	3.9781	3.957	3.85224	3.99664										Hist1h1e	2.02166	0.008541	2.513	2.41524	2.49483	2.53424
Coa3	3.60108	0.015653	3.77534	3.7961	3.88696	3.79514										Bspry	4.22606	0.06572	4.09168	4.03003	3.98346	4.04796										Dbp	2.00761	0.160488	3.57524	3.63338	3.53445	3.66011
Ndufc1	3.56641	0.047055	3.62646	3.60854	3.69036	3.59977										Tmem125	4.21318	0.10719	3.78766	3.72464	3.69559	3.78682										Aarsd1	1.64492	0.176792	1.17823	1.32612	0.969784	1.26638
Cox5a	3.56033	0.02759	3.80694	3.77697	3.89696	3.78813										Map1lc3b	4.26544	0.051812	4.33354	4.35453	4.32279	4.41404										Snrpf	1.46558	0.279258	1.89036	1.82672	2.00621	1.82126
Gcsh	3.55595	0.021056	3.54127	3.51065	3.71768	3.49833										Ap1m2	4.19815	0.055315	4.11304	4.08591	4.08323	4.10132										mt-Nd3	1.56239	0.274543	0.84244	0.769815	0.765664	1.35815
Trappc1	3.55877	0.048926	3.59628	3.61813	3.62768	3.61981										Abhd5	4.187	0.06811	3.97757	3.94683	3.8867	3.97083										Hist1h1b	1.68517	0.191446	1.47926	1.15003	1.10809	1.37835
Nrarp	3.47936	0.080512	3.41162	3.41188	3.28549	3.37498										Errfi1	4.11489	0.120005	4.05742	4.00509	3.93598	4.10722										mt-Co3	1.33852	0.064425	1.86363	1.85617	1.55805	1.68914
Dnajc15	3.47917	0.040583	3.23893	3.22618	3.33784	3.22654										Cept1	4.20373	0.057283	4.14979	4.17561	4.06	4.19751										mt-Co2	1.23482	0.054803	1.73639	1.75209	1.38891	1.55444
Rpl22l1	3.45372	0.045948	3.82958	3.82435	3.88147	3.80501										Dhrs1	4.19202	0.059707	4.20228	4.17856	4.11459	4.19444										Snhg11	0.850337	0.433262	1.06429	1.21697	0.765664	1.18206
Mrpl36	3.53881	0.029751	3.61732	3.56486	3.73302	3.57097										Mtus1	4.26188	0.032213	4.16493	4.12672	4.10749	4.13719										Hist1h2ae	1.14569	0.14748	1.21042	1.45106	1.40912	1.43387
Atp5k	3.48174	0.03503	3.73997	3.71509	3.84795	3.72674										Anp32a	4.26466	0.063079	4.35081	4.36861	4.35492	4.35221
Lamtor4	3.5396	0.039087	3.59806	3.58473	3.63301	3.56957										Kctd5	4.20258	0.093831	4.03235	4.02965	4.05414	4.03926
Isyna1	3.48839	0.086674	3.56425	3.54302	3.72346	3.49653										Palld	4.21341	0.055303	4.32233	4.29535	4.03634	4.26847
Chchd10	3.47058	0.031578	3.25434	3.09779	3.26287	3.05629										Fam107b	4.31	0.061619	4.53687	4.53805	4.56993	4.56126
Ndufb6	3.44214	0.035937	3.4348	3.37253	3.54957	3.38482										Reep3	4.22508	0.034664	4.51142	4.5123	4.50217	4.5247
Romo1	3.4272	0.047835	3.63155	3.60703	3.66175	3.61215										Gpr87	4.21448	0.080714	4.16057	4.15097	4.13942	4.18665
Ndufa1	3.44599	0.039099	3.49307	3.45574	3.56583	3.50354										Derl1	4.17199	0.058686	4.10052	4.09966	4.11296	4.12693
Mrpl41	3.42512	0.025568	3.30434	3.25011	3.41984	3.27019										Tmem183a	4.1974	0.037994	4.17068	4.15205	4.13532	4.16138
Mrps12	3.46177	0.027863	3.40135	3.38048	3.52699	3.39234										AA986860	4.1728	0.082505	4.49758	4.4773	4.43613	4.54192
Urah	3.26454	0.10587	3.7681	3.83195	3.7796	3.81955										Map3k6	4.07927	0.097643	3.72686	3.64162	3.55567	3.65513
Mrps25	3.43648	0.02765	3.35543	3.31164	3.50618	3.32126										Bscl2	4.17026	0.072804	3.67707	3.66546	3.73777	3.66021
Grhpr	3.47836	0.033416	3.76603	3.78054	3.71642	3.7684										Polr1d	4.18814	0.038674	4.20303	4.19866	4.22291	4.22286
Nme1	3.33058	0.066173	3.41628	3.36751	3.65238	3.35483										Slc31a1	4.15435	0.074059	4.03287	4.07249	3.98378	4.07779
Ndufs5	3.40838	0.039774	3.37307	3.34639	3.47932	3.38695										Chmp5	4.20172	0.066489	4.23414	4.24342	4.21089	4.28554
Mrpl12	3.46084	0.023257	3.42545	3.35256	3.61619	3.35939										Atp6v1g1	4.19107	0.050845	4.13929	4.14122	4.1364	4.17179
Psph	3.37806	0.013907	3.4895	3.5097	3.77239	3.68321										Ubtd1	4.13825	0.09826	3.86156	3.82112	3.79651	3.89036
Gstp2	3.32123	0.103742	3.32484	3.28754	3.38684	3.31009										Myl12b	4.17988	0.045067	4.48247	4.40846	4.47231	4.45197
Bola3	3.32383	0.018027	3.28753	3.23727	3.47101	3.23651										Ier2	4.18986	0.013891	3.93749	3.92339	3.90955	3.974
Fdps	2.99921	0.101024	3.33659	3.40751	3.19218	3.37796										Sar1b	4.12444	0.081949	3.88958	3.8953	3.91049	3.90686
Mrps34	3.13595	0.037828	3.07839	3.03084	3.14876	3.01319										Gid8	4.20057	0.043134	4.1305	4.08955	4.11676	4.10199
Atp6v0c	2.91689	0.083618	3.61963	3.60829	3.54381	3.59715										Vamp8	4.17265	0.053139	4.29497	4.28253	4.30874	4.29305
Naa38	3.02404	0.018159	3.22655	3.19698	3.29329	3.21375										Fis1	4.16318	0.063369	4.05007	4.02354	4.01226	4.01987
Ndufb2	2.93971	0.107765	2.8117	2.72018	2.84267	2.71536										Cst6	4.09189	0.105509	2.96026	2.8526	2.64533	2.78334
Syngr1	3.08267	0.055396	2.99012	2.90463	2.83236	3.0227										Atp6v0e	4.14114	0.044765	4.16628	4.14672	4.16322	4.15818
Nt5dc2	3.09459	0.0927	3.36401	3.34036	3.56279	3.36897										Prnp	4.1785	0.043123	3.9463	3.98819	3.77749	4.01058
Apex1	2.77722	0.03015	3.15384	3.18546	3.42176	3.18699										Tmem79	4.15353	0.086352	3.94143	3.89314	3.86486	3.88944
Etfb	2.37397	0.061635	2.7861	2.72694	2.82104	2.6901										Tsg101	4.12664	0.052608	4.13547	4.13067	4.11804	4.14243
Mt3	2.4616	0.155714	2.53558	1.68363	1.46463	1.7435										Tmem134	4.16086	0.015666	4.203	4.18415	4.13134	4.20345
Slc25a31	1.00686	0.126654	0.909386	2.04397	0.543815	0.734898										Cyp3a13	4.01518	0.127185	3.75093	3.74589	3.69087	3.74016
S100a4	0.57121	0.222466	3.11156	3.16706	3.20214	3.07534										Srxn1	4.10957	0.095493	4.08853	4.07245	4.15145	4.12211
																Trp53inp2	4.18522	0.058571	5.16771	5.13492	5.01997	5.21512
																N4bp3	4.05199	0.108934	3.92797	3.87485	3.81997	3.9264
																Ube2f	4.10175	0.096616	4.13628	4.1182	4.11092	4.15788
																Lrrc28	4.11556	0.108504	3.95616	3.85482	3.75653	3.89338
																Lpcat4	4.1576	0.05376	4.49189	4.45514	4.29753	4.46479
																Trim16	3.9144	0.179624	4.22138	4.25409	4.19015	4.29147
																Smagp	4.10752	0.087898	3.69573	3.61936	3.65485	3.66899
																Arrdc4	4.11651	0.072082	4.0219	4.08076	4.02349	4.08754
																Pdcd10	4.03995	0.080472	3.86128	3.85051	3.88194	3.88078
																Tprg	4.09039	0.114403	4.09432	4.05447	3.9918	4.09062
																Btg2	4.08962	0.058342	4.35891	4.31057	4.20326	4.35643
																Acadl	4.13747	0.044689	4.32269	4.26744	4.16353	4.31801
																Stap2	4.05531	0.059105	4.16888	4.20956	4.0174	4.19784
																Hsd17b7	4.03285	0.125206	4.06067	4.11366	4.00691	4.10426
																Mocs2	4.10682	0.053221	3.78865	3.79216	3.80926	3.81365
																Rala	4.13032	0.038579	4.08861	4.08008	4.09151	4.09477
																Smox	3.93412	0.138563	4.19052	4.19063	3.94349	4.24526
																Sec11c	4.01836	0.082671	3.5987	3.61454	3.56734	3.62251
																Ebp	4.07953	0.058617	3.81139	3.81089	3.76731	3.81854
																Ufm1	4.09165	0.045318	3.9291	3.91283	3.95132	3.93983
																Ndrg1	4.04	0.088132	4.85561	4.92429	4.63819	5.00607
																Slc31a2	4.05438	0.070552	3.74171	3.70924	3.62684	3.77597
																Cmas	4.09784	0.079991	4.08249	4.08805	4.11377	4.11031
																Dusp1	4.14318	0.043395	4.09021	4.1101	4.08298	4.20177
																Sat1	3.96777	0.077178	4.44145	4.48373	4.37519	4.50646
																Snrnp25	3.99488	0.080349	3.13099	3.10306	3.09363	3.06
																Scp2	4.09852	0.0386	4.14198	4.13914	4.15159	4.14321
																Arpc4	4.05555	0.053206	4.11744	4.11975	4.13706	4.10737
																Krt6b	3.50464	0.365425	5.15588	5.09282	4.7397	5.04033
																Dlg3	4.11301	0.087716	4.09127	4.06849	4.06539	4.10348
																Cyp27a1	3.92226	0.129748	3.92767	3.94271	3.71466	3.93695
																Pim1	4.00907	0.077834	4.1251	4.06534	3.87443	4.11366
																Fcho2	4.06328	0.029991	4.16214	4.17492	4.10036	4.20795
																Mdfi	3.98151	0.137692	3.91161	3.90938	3.80658	3.9044
																Ypel3	3.94288	0.094729	3.88815	3.8605	3.56001	3.90768
																Dynlrb1	4.06409	0.039603	4.23455	4.21392	4.24859	4.23675
																Chic2	3.97812	0.070056	3.90345	3.90195	3.86327	3.94969
																Vps53	4.01786	0.05023	4.27963	4.25177	4.18097	4.25577
																Gabarapl2	3.98129	0.107579	3.8772	3.88121	3.8826	3.9197
																Scamp2	4.00702	0.026911	4.22356	4.22163	4.15977	4.22869
																Pacsin3	4.012	0.064717	4.16573	4.12231	4.09971	4.13499
																Hsbp1	4.0103	0.051331	4.006	3.98418	3.9888	3.99981
																Klk12	3.93668	0.124603	3.43257	3.18009	2.5467	3.25446
																Hbegf	3.94647	0.142567	4.26792	4.27545	4.11931	4.34267
																Polb	3.99074	0.078912	3.76369	3.75927	3.77808	3.77017
																Pdcd6	3.989	0.039764	4.19859	4.21666	4.22339	4.22488
																Rhod	3.97338	0.106231	3.82734	3.78559	3.78561	3.82161
																Tmem9b	3.99075	0.058816	3.98748	4.00129	3.92882	4.01274
																Snap29	3.95572	0.093441	3.83315	3.77431	3.82636	3.80516
																Stard10	4.04427	0.030268	4.17703	4.16845	4.15405	4.20345
																Ap2s1	3.99944	0.044785	4.12108	4.10696	4.15245	4.10895
																Sri	3.99982	0.034429	3.96965	4.02668	3.99232	4.00688
																Ctsc	3.847	0.093192	4.2683	4.26377	4.15977	4.28444
																Pfdn1	3.96566	0.067275	4.01236	4.02663	4.04851	4.03458
																Vps37a	3.92447	0.048162	3.95649	3.9532	3.94996	3.98356
																Dusp5	3.91396	0.16856	4.35468	4.30934	4.29849	4.41619
																Hspa1a	3.65129	0.380213	3.4184	3.4552	3.33691	3.49997
																Necap2	3.99218	0.029338	4.2152	4.20858	4.17499	4.20569
																Map1lc3a	3.98501	0.030438	3.84417	3.79479	3.75875	3.85237
																Leprotl1	3.90364	0.080894	3.84295	3.83793	3.78127	3.87484
																Gde1	3.89429	0.097985	4.07476	4.10651	4.07397	4.16793
																Arc	2.97109	0.633543	3.83352	3.77986	3.63278	3.90351
																Kdelr2	3.92524	0.059771	4.05142	4.07413	4.09608	4.08351
																Pttg1ip	3.96959	0.035663	4.66451	4.64897	4.6226	4.73545
																Rhou	3.91597	0.103372	3.91346	3.95773	3.79424	3.9527
																Gjb4	3.89126	0.096041	3.8914	3.9331	3.86451	3.95506
																Plin2	4.00598	0.065729	3.89146	3.90963	3.84564	3.92016
																Elf5	4.0128	0.104005	4.01964	4.02014	3.89101	4.01643
																Gdpd1	3.96481	0.091181	3.8804	3.80851	3.75981	3.8814
																Id1	3.86267	0.053296	4.05276	3.95103	4.14725	3.92354
																Hcfc1r1	3.9371	0.059071	4.18466	4.22295	4.11896	4.25019
																Coq10b	3.81158	0.133388	3.98158	3.97594	3.93827	4.03397
																Stx7	3.96275	0.051695	4.30301	4.34761	4.31432	4.36829
																Carhsp1	3.97324	0.04199	4.1716	4.20362	4.16896	4.21525
																Tmem248	3.90174	0.054939	4.06119	4.02461	4.07653	4.04453
																Sptssa	3.91764	0.031603	3.89082	3.90201	3.86299	3.90375
																Rit1	3.90346	0.052928	3.92017	3.90616	3.90099	3.9205
																Tmem167	3.90739	0.052436	3.84726	3.84258	3.92942	3.86831
																Ggt6	3.93567	0.034256	3.62192	3.51661	3.49709	3.50663
																Acp5	4.00872	0.054198	4.11779	4.21267	4.08643	4.23552
																Gadd45b	3.95292	0.082448	4.12875	4.10767	4.18114	4.19093
																Cblc	3.86924	0.060454	4.10374	4.09771	4.01949	4.13145
																Nt5e	3.89151	0.072495	4.44871	4.50564	4.37766	4.51909
																Zfp36	4.01382	0.067045	4.13436	4.11625	3.94262	4.176
																Dapp1	3.85449	0.090009	3.74652	3.78651	3.73461	3.81205
																Gm14137	3.91099	0.115119	4.18232	4.16942	3.95251	4.21231
																Agpat2	3.71597	0.115326	3.85196	3.83142	3.72566	3.85927
																Ifi202b	3.60123	0.214403	4.22834	4.30009	4.19159	4.34643
																Lamtor2	3.87729	0.052508	3.75634	3.72972	3.80452	3.73939
																Adtrp	3.88834	0.141836	3.32388	3.24636	3.31393	3.24598
																Dram2	3.83475	0.075102	3.98976	4.0057	3.94146	4.07343
																Ndufa6	3.84923	0.053365	3.82727	3.84813	3.85796	3.87597
																Mpst	3.8842	0.048064	3.85189	3.82976	3.78834	3.82204
																Ceacam1	3.24611	0.380143	5.22729	5.23885	5.11547	5.23081
																Ubl5	3.86004	0.041243	4.09172	4.09933	4.12019	4.11735
																Ssna1	3.8572	0.007715	3.8067	3.80796	3.82401	3.81833
																Sh3bgrl3	3.82176	0.067129	3.94333	3.95581	3.95951	3.96222
																Gng5	3.77772	0.058039	4.19581	4.23026	4.20541	4.2339
																Cript	3.78231	0.06747	3.79813	3.80484	3.79228	3.81299
																Hist1h1c	3.91853	0.068992	4.43683	4.41181	4.3854	4.47192
																Slc25a1	3.81737	0.042746	4.33597	4.4154	4.33553	4.39276
																AI413582	3.76652	0.04668	3.27353	3.24578	3.1566	3.28781
																Gm16136	3.89955	0.042716	4.11191	4.03094	3.99432	4.05504
																Trappc11	3.81149	0.0111	3.96422	3.96071	3.92227	3.95506
																Dad1	3.79102	0.039536	4.03015	4.0424	4.09007	4.06267
																Maf	3.79036	0.027033	4.00525	4.08004	3.83318	4.0396
																Serinc2	3.74485	0.057108	4.64737	4.68434	4.53798	4.69288
																Ccdc12	3.82285	0.04961	4.12833	4.1381	4.09044	4.16131
																Uap1	3.75936	0.063663	4.19401	4.2338	4.19205	4.24367
																Commd6	3.76791	0.054714	3.52713	3.51301	3.52488	3.52108
																Ly6g6e	3.80592	0.060048	3.57025	3.46019	3.415	3.49607
																Sra1	3.76913	0.026103	3.87047	3.89223	3.83858	3.91111
																Tmprss11g	3.69093	0.146555	4.66512	4.68777	4.51317	4.70943
																Smpdl3a	3.83328	0.022236	3.71731	3.81569	3.61002	3.86888
																Areg	3.04989	0.481365	3.47608	3.57816	3.47646	3.60635
																Gfpt1	3.71303	0.073198	4.52111	4.52082	4.36655	4.5963
																Rhog	3.72574	0.08353	4.02666	4.05248	3.93628	4.0358
																Hist1h2bc	3.75581	0.0533	4.00882	3.96511	3.99825	3.98248
																Nfe2l3	3.75223	0.097051	3.84883	3.83733	3.72346	3.87352
																Oser1	3.71041	0.077815	3.37879	3.38408	3.38119	3.44654
																Pdxk	3.75525	0.059428	3.88324	3.8988	3.88703	3.95762
																Ppp1r15a	3.74141	0.076887	4.20218	4.17502	4.23057	4.28127
																Tmem41a	3.73756	0.068231	3.56753	3.51614	3.44871	3.51651
																Acss2	3.69636	0.096542	4.15051	4.24615	3.95823	4.2575
																Pdzd11	3.6939	0.07075	3.58135	3.59446	3.63945	3.60577
																Psenen	3.71132	0.061686	3.85366	3.83756	3.83221	3.88553
																Ctnnd1	3.64977	0.064279	4.09537	4.11346	4.01068	4.09424
																Ppp1r11	3.66322	0.078895	3.88073	3.89367	3.94659	3.91726
																Stx19	3.64605	0.12021	3.13506	3.05582	3.09729	3.08242
																Crb3	3.61491	0.090492	3.68909	3.66777	3.57401	3.71271
																Oit1	3.62357	0.143566	3.99073	3.96071	3.9551	4.01475
																Tm7sf2	3.64858	0.06494	3.63832	3.67475	3.4751	3.67312
																Sprr2i	2.7425	0.585583	1.78856	1.99513	1.38891	1.76832
																Rmnd5b	3.69742	0.0292	3.78229	3.76308	3.73068	3.77328
																Gmppb	3.5938	0.114749	3.59551	3.62618	3.64773	3.62476
																Mrpl14	3.62281	0.071185	3.65031	3.65856	3.64989	3.65481
																Ap3s1	3.64339	0.0816	3.69278	3.69862	3.64705	3.71988
																Capn5	3.71879	0.033092	4.75744	4.7522	4.55476	4.80762
																Cwh43	3.6123	0.038167	4.29512	4.28638	4.18549	4.32371
																Ccng2	3.75587	0.057953	4.3935	4.39691	4.2729	4.49946
																Tmem45b	3.54808	0.184553	3.41454	3.4476	3.0087	3.51464
																Trappc6a	3.65371	0.051136	3.7449	3.78492	3.57103	3.77818
																Bnip3	3.66259	0.093497	4.51411	4.63761	4.36785	4.67002
																Mgat4a	3.54072	0.105101	4.55552	4.61244	4.45428	4.62987
																Cd81	3.69405	0.028459	4.41697	4.4292	4.35031	4.44802
																Adamtsl4	3.5976	0.147495	4.63512	4.69376	4.41402	4.68269
																Lynx1	3.65433	0.033711	3.95224	3.91439	3.88174	3.92958
																Bace2	3.68827	0.061961	3.96981	3.96233	3.88194	3.9892
																1810058I24Rik	3.62533	0.052787	3.72629	3.74165	3.73768	3.78007
																Ube2l3	3.62079	0.032769	3.8213	3.8403	3.89322	3.8475
																Tmbim4	3.55856	0.06553	3.73472	3.71745	3.68922	3.74621
																Sprr2a3	3.28088	0.307149	4.46138	4.5921	4.47225	4.34872
																2610528J11Rik	3.56349	0.047406	3.50315	3.49914	3.39303	3.53369
																3830406C13Rik	3.63572	0.027123	3.63646	3.66347	3.62636	3.66421
																Ndufv3	3.6333	0.0221	3.90251	3.93238	3.81797	3.89585
																Map3k8	3.52873	0.055864	3.20542	3.19665	3.06886	3.23842
																Il1a	3.46198	0.177469	4.01451	4.10334	3.82439	4.12686
																Ubc	3.52855	0.058402	3.84662	3.96946	3.83644	3.9122
																Tmem205	3.60356	0.048023	3.71148	3.71331	3.65631	3.74858
																Melk	3.65422	0.052447	3.99803	3.98661	4.13324	4.03011
																Fxyd3	3.57177	0.023032	4.34806	4.36878	4.35753	4.39394
																Cldn1	3.46481	0.063547	4.00376	4.07024	3.83348	4.12654
																Pgm1	3.39456	0.079684	3.84776	3.89039	3.83651	3.90604
																Yipf1	3.52595	0.026438	3.58241	3.57039	3.57076	3.57626
																Prss22	3.45101	0.106844	3.9772	4.02398	3.80642	4.06665
																Rnf152	3.41861	0.115269	3.7941	3.84492	3.62021	3.85829
																Cdc42ep5	3.49648	0.024869	3.93604	3.90425	3.90124	3.93052
																Cmtm8	3.41054	0.145867	3.0767	3.04212	2.9687	3.12157
																Kcnk7	3.50165	0.046604	3.23864	3.21852	3.08912	3.24329
																Ormdl2	3.47646	0.048594	3.45186	3.43783	3.43758	3.43456
																Ndufa3	3.45168	0.022427	3.74967	3.74341	3.80404	3.72781
																Grid2ip	3.3779	0.06888	3.5799	3.57122	3.10052	3.55824
																Mrps21	3.43788	0.032261	3.66483	3.65597	3.67884	3.66747
																Tubb2b	3.41352	0.044922	3.92343	3.83375	3.72404	3.76037
																Nupr1	3.42574	0.057533	4.37942	4.37779	4.29092	4.543
																Cmtm4	3.54874	0.059262	4.26754	4.26832	4.21418	4.29267
																Aldoc	3.4222	0.066986	4.02576	4.10067	3.68994	4.08951
																Anxa3	3.25829	0.145354	4.76908	4.80731	4.79651	4.84222
																0610009B22Rik	3.45216	0.047474	3.42279	3.42973	3.46809	3.45803
																Pnkd	3.45962	0.028449	3.32863	3.28009	3.35248	3.31582
																Tmprss11e	3.31617	0.138464	4.19084	4.21345	4.01871	4.27072
																Adam28	3.34293	0.063661	4.55914	4.63174	4.39491	4.67268
																Defb14	3.30885	0.079971	4.21959	4.14923	4.0218	4.27747
																Tmem256	3.33387	0.028956	3.40215	3.39657	3.38871	3.40921
																Pet100	3.2614	0.057288	3.19074	3.18679	3.1065	3.1961
																Elf3	3.36573	0.056746	4.65956	4.71818	4.57059	4.75754
																Trappc2l	3.29312	0.045598	3.27648	3.23371	3.22986	3.2589
																Phlda2	3.20332	0.103327	3.07246	2.98147	3.01949	2.96535
																Echdc1	3.24108	0.068682	3.38005	3.41089	3.38601	3.41214
																Insl6	3.17825	0.077042	2.8725	2.92938	2.73879	2.94118
																Pradc1	3.19458	0.049981	3.20824	3.25554	3.35292	3.25446
																Serf2	3.20544	0.034852	3.37858	3.37035	3.32581	3.39803
																Myzap	3.17538	0.087916	3.39103	3.40349	3.29994	3.42225
																Psca	3.31921	0.070932	5.82985	5.77405	5.71305	5.8817
																Mal	3.47355	0.216832	5.45553	5.41553	5.35983	5.46757
																Cd68	3.10738	0.122052	3.37349	3.42992	3.27081	3.44485
																Sprr2h	2.51105	0.478305	3.23426	3.22375	2.6266	3.02135
																S100a1	3.17888	0.017056	3.64316	3.66402	3.59432	3.72878
																Hint3	3.14372	0.055214	3.29525	3.30232	3.21684	3.31055
																Card19	3.16401	0.051365	3.60736	3.58193	3.56994	3.61169
																Pcbd2	3.16731	0.045452	3.16912	3.14712	3.18496	3.16433
																Gnas	3.09154	0.037635	3.42865	3.45232	3.30624	3.39973
																Oasl1	3.15889	0.223867	4.17228	4.1689	4.12554	4.19468
																Fam131c	3.0812	0.020503	3.30683	3.24896	3.10412	3.20882
																Cdkn2b	3.22904	0.089483	4.1589	4.11578	4.0174	4.19226
																Gch1	2.92132	0.141203	3.43702	3.49146	3.32629	3.53561
																Gabrp	2.88834	0.13674	5.13282	5.19834	5.09418	5.16166
																Ost4	2.88896	0.03018	3.33752	3.32756	3.38559	3.32752
																Gprc5a	1.91467	0.653769	4.65265	4.73572	4.60036	4.73512
																Cystm1	2.89329	0.096419	3.67281	3.67518	3.59651	3.74933
																Pmaip1	2.70808	0.152824	4.40469	4.43747	4.27011	4.49216
																Soat2	2.87906	0.064346	2.39874	2.34731	2.39098	2.3519
																Rbp1	2.70075	0.075254	4.1043	4.11754	4.17241	4.26882
																Car5b	2.88319	0.083253	3.81402	3.8345	3.74694	3.81234
																Lurap1l	2.72276	0.025827	3.63354	3.6394	3.59919	3.68565
																Tnfrsf23	2.7048	0.053733	3.93697	3.97756	3.7399	4.00071
																Apol7a	2.72151	0.059881	3.98436	4.06216	3.86431	4.10803
																Ankrd37	2.70855	0.03686	3.23806	3.39078	3.08456	3.36695
																Gm5617	2.65419	0.064922	2.67495	2.64022	2.57455	2.68233
																Sprr2a1	2.39592	0.340497	2.88449	2.9147	2.83311	2.7602
																AA467197	2.31163	0.034965	4.44529	4.52185	4.28383	4.60945
																Sprr2f	1.67251	0.578123	4.68337	4.62485	3.93967	4.41981
																Gpr137b	2.33138	0.078941	3.52788	3.54927	3.45248	3.59655
																Pglyrp1	1.78181	0.428017	3.42715	3.70168	3.28286	3.63176
																Kctd12	2.23385	0.100199	2.59449	2.65518	2.65103	2.66838
																Grasp	2.04513	0.173827	3.28778	3.29017	3.21929	3.45006
																Dusp4	1.69082	0.335703	4.12657	4.24178	3.84361	4.2483
																Bik	2.37307	0.153618	2.93703	2.94649	2.84267	2.99735
																2810408I11Rik	2.12543	0.056589	2.36314	2.45466	2.55099	2.45588
																Fabp2	2.02394	0.103161	1.92761	1.99513	2.04442	2.07732
																Irf7	2.15161	0.132845	3.68411	3.82741	3.90073	4.0218
																Eaf2	2.02462	0.070516	2.47591	2.53623	2.50286	2.6088
																Rnf183	1.61066	0.274949	2.32674	2.40126	2.10809	2.5028
																Bambi	1.00706	0.463548	2.81092	2.8167	2.67735	2.7956
																Rnasek	1.43592	0.129746	1.47926	1.576	1.24279	1.49833
																Gm13056	1.18575	0.146758	2.86843	2.86324	2.64989	2.95969
																Aldh1a3	1.23077	0.20655	4.88781	4.96632	4.60701	4.95489
																Pthlh	1.29984	0.205372	3.25713	3.32394	3.1319	3.38984
																Arhgap27os1	0.800633	0.25307	1.10568	1.24694	0.844845	0.881026
																Ifi204	0.553073	0.62789	4.2354	4.25528	4.05351	4.2753
																Cdh11	1.01293	0.235544	1.81248	1.75209	1.64648	1.64871
																Alox15	1.28157	0.32012	4.79146	4.88387	4.79296	4.91761

## Sheet: Tab3
Gene Ontogeny analysis of differential gene expression: esophagus vs epithelioids
DE analysis using ShinyGO and the curated reactome gene sets		FDR cutoff 10E-4
UP in vivo
Pathway	Enrichment FDR	nGenes	Pathway Genes	Fold Enrichment	FC	Genes
Keratinization	2.5388e-06	22	217	3.88632	3.88632	Casp14 Krt23 Krt10 Lipk Pcsk6 Cdsn Kazn Rptn Dsc1 Klk12 Klk14 Lce3c Krt32 Sprr1b Krt78 Klk13 Lipm Dsc3 Krt79 Klk8 Dsg1a Krt76
Formation of the cornified envelope	2.5388e-06	22	122	3.88632	3.88632	Casp14 Krt23 Krt10 Lipk Pcsk6 Cdsn Kazn Rptn Dsc1 Klk12 Klk14 Lce3c Krt32 Sprr1b Krt78 Klk13 Lipm Dsc3 Krt79 Klk8 Dsg1a Krt76
Biological oxidations	0.000440126	26	213	2.67139	2.67139	Sult2b1 Gstm5 Mgst1 Fdxr Aldh3a1 Oplah Cbr3 Mgst3 Aadac Gstm4 Cyp4b1 Cyp3a13 Gclc Fmo2 Ggt6 Gstm2 Cyp2s1 Abhd14b Ptgs1 Cyp2f2 Adh7 Ces1d Gstp1 Cyp4f39 Cyp26b1 Aoc2
UP in vitro
Pathway	Enrichment FDR	nGenes	Pathway Genes	Fold Enrichment	FC	Genes
ECM proteoglycans	0.000122091	9	48	6.8795	-6.8795	Itga2 App Itgb1 Fn1 Itgb6 Itgav Tnc Serpine1 Dag1
Laminin interactions	0.000272026	9	26	5.89671	-5.89671	Col18a1 Lamb1 Itga2 Lama3 Itgb1 Lamb3 Itga6 Col4a6 Col4a5
MET activates PTK2 signaling	0.000672425	8	27	5.64471	-5.64471	Lamb1 Met Itga2 Lama3 Itgb1 Fn1 Lamb3 Src
Non-integrin membrane-ECM interactions	0.000284622	10	36	5.09592	-5.09592	Pdgfb Tgfb1 Itga2 Itgb1 Pdgfa Fn1 Itgav Itga6 Col4a6 Col4a5
Assembly of collagen fibrils and other multimeric structures	0.000284622	10	58	5.09592	-5.09592	Col18a1 Ctsl Lama3 Col17a1 Loxl4 Dst Lamb3 Itga6 Col4a6 Col4a5
Integrin cell surface interactions	0.000204017	12	77	4.78574	-4.78574	Itga5 Col18a1 Itga2 Itgb1 Fn1 Itgb6 Itgav Itga6 Tnc Col4a6 Col4a5 Thbs1
MET promotes cell motility	0.000672425	11	38	4.20414	-4.20414	Rac1 Lamb1 Met Itga2 Tns3 Lama3 Itgb1 Fn1 Lamb3 Src Dock7
Degradation of the extracellular matrix	0.000272026	14	129	4.01304	-4.01304	Mmp14 Col18a1 Htra1 Timp2 Ctsl Lama3 Adam8 Fn1 Capn2 Lamb3 Col4a6 Col4a5 Mmp15 Capn5
O-linked glycosylation	0.000184162	16	111	3.86217	-3.86217	Adamtsl4 Sema5a Adamts1 Galnt3 Galnt7 St3gal2 St3gal4 Adamts15 Spon2 Galnt18 Galnt12 Dag1 Thbs1 Adamts17 B3gnt8 Galnt4
Cell junction organization	0.000272435	15	67	3.71865	-3.71865	Actn1 Lama3 Col17a1 Itgb1 Dst Lamb3 Rsu1 Itga6 Pxn Cadm1 Ctnnd1 Ctnna1 Krt14 Cdh3 Krt5
Extracellular matrix organization	1.58309e-10	38	284	3.63085	-3.63085	Pdgfb Itga5 Mmp14 Col18a1 Tgfb1 Lamb1 Htra1 Itga2 Timp2 P4ha2 Ctsl App Lama3 Efemp2 Col17a1 Loxl4 Adam8 Itgb1 Pdgfa Dst Fn1 Capn2 Lamb3 Itgb6 Itgav Itga6 Bmp2 Tnc Pcolce Col4a6 Col4a5 Mmp15 Plod2 Capn5 Serpine1 Dag1 Thbs1 Ceacam1
Cell-Cell communication	0.000672425	16	89	3.19049	-3.19049	Actn1 Lama3 Col17a1 Itgb1 Dst Lamb3 Rsu1 Itga6 Pxn Cadm1 Ctnnd1 Ctnna1 Sirpa Krt14 Cdh3 Krt5
Cell surface interactions at the vascular wall	0.000272026	19	182	3.16874	-3.16874	Itga5 Esam Tgfb1 Glg1 Tnfrsf10b Slc16a3 Itgb1 Fn1 Fcamr Itgav Itga6 Src Slc7a6 Mif Sirpa Pik3r1 Lyn Ppia Ceacam1
GPCR ligand binding	0.000800445	18	408	2.89663	-2.89663	Xk Cxcl16 Edn1 F2rl1 App Gabbr1 Anxa1 Gpr39 Cd55 Calcb Adm P2ry2 Hebp1 Ackr3 Gpr68 F2r Ucn2 Gng5
Metabolism of carbohydrates	0.00036247	35	226	2.16921	-2.16921	Gys1 Pgam1 Galns Aldoc Pfkl Pygl Tkt Tpi1 Slc37a1 Papss2 Gusb Pgm1 Pfkfb3 Manba B4galt1 Slc2a1 Man2b2 Pgm2 Gpc4 St3gal2 St3gal4 Slc37a4 Pkm Chpf Phka1 Gpi1 Chpf2 Dcxr Dse Pck2 Arsb Gapdh Ext1 Pgk1 Eno1
Axon guidance	0.000352661	39	269	2.07985	-2.07985	Itga5 Efnb2 Rac1 Epha2 Ubc Met Vav2 Ntn4 Sptbn1 Rock2 Sema4d Pdlim7 Arhgef28 Mapk8 Sema5a Enah Myl12a Vldlr Itgb1 Unc5a Epha4 Itgav Src Pfn2 Sdcbp Pik3r3 Arpc1b Pak1 Msn Col4a5 Rras Dag1 Rap1gap Pik3r1 Lyn Tubb2b Fes Tubb3 Dok1
Developmental Biology	0.000284622	52	532	1.89277	-1.89277	Itga5 Efnb2 Rac1 Epha2 Ubc Met Vav2 Ntn4 Sptbn1 Rock2 Sema4d Pdlim7 Arhgef28 Mapk8 Sema5a Enah Krt6b Myl12a Smad4 Vldlr Itgb1 Unc5a Epha4 Itgav Src Pfn2 Sdcbp Pik3r3 Arpc1b Pak1 Prss8 Msn Col4a5 Ctnna1 Rras Dag1 Rap1gap Pik3r1 Lyn Dsg2 Tubb2b Krt14 Sprr1a Tchh Fes Dsg3 Krt6a Krt5 Tubb3 Dok1 Sprr2a2 Sprr2a3
Metabolism	0.000446841	161	1696	1.37249	-1.37249	Gmpr Alox12 Prkar2b Slc25a1 Gys1 Etfb Mthfd2 Pdk1 Neu1 Fads1 Adssl1 Pgam1 Galns Arnt2 Adss Chdh Aldoc Pip4k2b Arg1 Slc5a8 Osbpl8 Pfkl Upp1 Tcn2 Lpin1 Rrm2 Galc Pygl Tpmt Srd5a1 Btd Tkt Ephx2 Arsa Parp9 Serinc2 Tpi1 Acat2 Slc37a1 Lpin2 Prkd3 Cyp1b1 Nudt12 Me2 Gnaq Fads2 Papss2 Aldh18a1 Nt5c2 Gsto1 Pycr1 Slc16a3 Scd2 Hexa Sat1 Acot9 Inpp5a Gusb Pgm1 Adhfe1 Gsta3 Scly Glul Pfkfb3 Ak1 Cers6 Chac1 Acs…

## Sheet: Tab4
ID	Sample	chromosome	start	end	width	value	*p_value_gain	*p_value_loss	*p_value_gain_adj	*p_value_loss_adj	classification	len	purity	overall_purity	assumed_ploidy
MD6727b	Insert-C-4m	10	3100001	130600000	127500000	0.0913541	1.30284e-07	1	2.73597e-06	1	gain	127.5	0.13	1	2
MD6728b	Insert-A-8m	16	3000001	98150000	95150000	-0.101261	1	1.469e-36	1	3.67249e-35	loss	95.15	0.14	1	2
MD6728b	Insert-A-8m	9	27650001	124500000	96850000	-0.106715	1	9.61056e-42	1	2.40264e-40	loss	96.85	0.14	1	2
MD6728b	Insert-A-8m	15	3050001	103950000	100900000	-0.109803	1	3.13591e-49	1	7.83977e-48	loss	100.9	0.15	1	2
MD6728b	Insert-A-8m	2	3050001	182050000	179000000	-0.11704	1	8.01449e-63	1	2.00362e-61	loss	179	0.16	1	2
MD6728b	Insert-A-8m	10	3100001	130600000	127500000	0.196508	4.73836e-204	1	1.18459e-202	1	gain	127.5	0.29	1	2
MD6729b	Insert-B-8m	10	3100001	130600000	127500000	0.137632	6.9874e-82	1	1.53723e-80	1	gain	127.5	0.2	1	2
MD6730b	Insert-C-8m	10	3100001	130600000	127500000	0.116593	1.62519e-39	1	3.4129e-38	1	gain	127.5	0.17	1	2

## Sheet: Tab5
		Area (pixel2) of each single-coloured area at different time points.												Area relative to each SCA maximmum size
		Imagig week (starting by week 1)												Imagig week (starting by week 1)
Animal	SCA	5	7	9	10	11	12	14	15	16	18	20		5	7	9	10	11	12	14	15	16	18	20	Pattern			% clones
Animal 1	1	14908	17839	2581										83.5697	100	14.4683	0	0	0	0	0	0	0	0	Decay 1		Decay	80.0578
Animal 1	2	26858	33422	38589	41597	22793	30375	23471	20793	27125	33632	24955		64.5672	80.3471	92.7687	100	54.7948	73.0221	56.4247	49.9868	65.209	80.852	59.9923	Steady		Hill	12.1387
Animal 1	3	17999	57571	68627	118838	122100	144784	191478	190746	166836	197808	224304		8.02438	25.6665	30.5955	52.9808	54.4351	64.5481	85.3654	85.0391	74.3794	88.1875	100	Growing		Valley	1.44509
Animal 1	4	24581	9632	5441	2529									100	39.1847	22.135	10.2884	0	0	0	0	0	0	0	Decay 2		Growing	6.35838
Animal 1	5	14395	16143	25208	7922	618								57.1049	64.0392	100	31.4265	2.4516	0	0	0	0	0	0	Decay 2
Animal 1	6	9686		38657	69107	60685	71556	78050	57901	80576	49161	67721		12.0209	0	47.9758	85.7662	75.314	88.8056	96.8651	71.8589	100	61.012	84.0461	Biphasic
Animal 1	7	4602	11542	1182										39.8718	100	10.2409	0	0	0	0	0	0	0	0	Decay 1
Animal 1	8	14528	15017	17579	10414	493								82.6441	85.4258	100	59.2411	2.80448	0	0	0	0	0	0	Decay 2
Animal 1	9	15637	24148	14061	2369									64.7548	100	58.2284	9.81034	0	0	0	0	0	0	0	Decay 2
Animal 1	10	97817	66638	31167	2291	3942								100	68.1252	31.8626	2.34213	4.02997	0	0	0	0	0	0	Decay 2		Mann Whitney test
Animal 1	11	5636	7771	18504	25121	38175	70205	135513	189865	117015	253128	272259		2.07009	2.85427	6.79647	9.22688	14.0216	25.7861	49.7736	69.7369	42.9793	92.9732	100	Growing			Decay1 T12		Decay2 T12	Decay2 T20	Decay2 T20		Decay3 T12	Decay3 T20	Decay3 T20		Biphasic T12	Biphasic T20	Biphasic T20		Steady T12	Steady T20	Steady T20		Growing T12	Growing T20	Growing T20
Animal 1	12	111874	311463	498266	649469	756948	1804399	1791520	1224741	1336625	1486788	1687747		6.20007	17.2613	27.614	35.9936	41.9501	100	99.2862	67.8753	74.0759	82.398	93.5351	Growing			vs.		vs.	vs.	vs.		vs.	vs.	vs.		vs.	vs.	vs.		vs.	vs.	vs.		vs.	vs.	vs.
Animal 1	13	38098	39053	52259	52337	79894	24019	2148						47.6857	48.881	65.4104	65.508	100	30.0636	2.68856	0	0	0	0	Decay 2			Decay1 T5		Decay2 T5	Decay2 T12	Decay2 T5		Decay3 T5	Decay3 T12	Decay3 T5		Biphasic T5	Biphasic T12	Biphasic T5		Steady T5	Steady T12	Steady T5		Growing T5	Growing T12	Growing T5
Animal 1	14	7756	13881	941										55.8749	100	6.77905	0	0	0	0	0	0	0	0	Decay 1
Animal 1	15	5935	1122											100	18.9048	0	0	0	0	0	0	0	0	0	Decay 1
Animal 1	16	32191	77425	118963	124079	114784	144401	182180	159078	104091	95046	98258		17.6699	42.4992	65.2997	68.1079	63.0058	79.2628	100	87.3191	57.1363	52.1715	53.9346	Biphasic		P value	<0.0001		<0.0001	<0.0001	<0.0001		0.0463	<0.0001	<0.0001		<0.0001	<0.0001	0.2326		0.3095	0.0317	0.2857		<0.0001	<0.0001	<0.0001
Animal 1	17	62716	56875	72535	63909	70818	41364	27261	16786	10072				86.4631	78.4104	100	88.1078	97.6329	57.0263	37.5832	23.1419	13.8857	0	0	Decay 3		Exact or approximate P value?	Exact		Approximate	Approximate	Approximate		Exact	Exact	Exact		Exact	Exact	Exact		Exact	Exact	Exact		Exact	Exact	Exact
Animal 1	18	8592	22488	9210	12857									38.207	100	40.9552	57.1727	0	0	0	0	0	0	0	Decay 2		P value summary	****		****	****	****		*	****	****		****	****	ns		ns	*	ns		****	****	****
Animal 1	19	11278	12086											93.3146	100	0	0	0	0	0	0	0	0	0	Decay 1		Significantly different (P < 0.05)?	Yes		Yes	Yes	Yes		Yes	Yes	Yes		Yes	Yes	No		No	Yes	No		Yes	Yes	Yes
Animal 1	20	77483	248651	370735	444364	458793	447611	576191	486722	466148	610658	477940		12.6884	40.7185	60.7107	72.7681	75.1309	73.2998	94.3558	79.7045	76.3354	100	78.2664	Growing		One- or two-tailed P value?	Two-tailed		Two-tailed	Two-tailed	Two-tailed		Two-tailed	Two-tailed	Two-tailed		Two-tailed	Two-tailed	Two-tailed		Two-tailed	Two-tailed	Two-tailed		Two-tailed	Two-tailed	Two-tailed
Animal 1	21	61685	85725	79241	93762	78980	92181	94912	87859	78243	109083	121972		50.5731	70.2825	64.9665	76.8717	64.7526	75.5755	77.8146	72.0321	64.1483	89.4328	100	Growing		Sum of ranks in column C,D	14751 , 4950		25350 , 9630	21648 , 13332	26202 , 8778		2924 , 2330	3812 , 1441	3830 , 1423		1004 , 2399	2367 , 1036	1831 , 1572		33 , 22	17 , 38	22 , 33		305 , 776	348 , 733	291 , 790
Animal 1	22	19232	8411	14892	8706	3944								100	43.7344	77.4334	45.2683	20.5075	0	0	0	0	0	0	Decay 2		Mann-Whitney U	0		852	4554	0		1004	115	97		143	175	711		7	2	7		29	72	15
Animal 1	23	24775	9267	6253	2168	1782								100	37.4046	25.2392	8.75076	7.19273	0	0	0	0	0	0	Decay 2
Animal 1	24	11814	7367	4038										100	62.3582	34.1798	0	0	0	0	0	0	0	0	Decay 1
Animal 1	25	6452	1200											100	18.5989	0	0	0	0	0	0	0	0	0	Decay 1
Animal 1	26	20426	9072	6175	1202									100	44.414	30.2311	5.88466	0	0	0	0	0	0	0	Decay 2
Animal 1	27	8269	957											100	11.5733	0	0	0	0	0	0	0	0	0	Decay 1
Animal 1	28	16140	20380	19411	12959	8219	522							79.1953	100	95.2453	63.5868	40.3288	2.56133	0	0	0	0	0	Decay 2
Animal 1	29	11569	7869	6479	7482									100	68.018	56.0031	64.6728	0	0	0	0	0	0	0	Decay 2
Animal 1	30	17522	16203	37090	36375	30931	40236	40895	53096	47367	76786	6709		22.8193	21.1015	48.3031	47.3719	40.2821	52.4002	53.2584	69.148	61.687	100	8.73727	Growing
Animal 1	31	15043	6109	22764	23121	32054	12635	21593	9437	3044	2262			46.9302	19.0585	71.0177	72.1314	100	39.4179	67.3644	29.4409	9.49647	7.05684	0	Biphasic
Animal 1	32	9600	16981	7166	1019									56.5338	100	42.2001	6.00082	0	0	0	0	0	0	0	Decay 2
Animal 1	33	3802	6120	4935	7073	1112								53.7537	86.5262	69.7724	100	15.7218	0	0	0	0	0	0	Decay 2
Animal 1	34	21888	48351	50450	51915	50609	55988	60997	78138	97828	57567	61460		22.374	49.4245	51.5701	53.0676	51.7326	57.2311	62.3513	79.8728	100	58.8451	62.8245	Growing
Animal 1	35	12840	4550											100	35.4361	0	0	0	0	0	0	0	0	0	Decay 1
Animal 1	36	14851	13406	9380	1033									100	90.27	63.1607	6.95576	0	0	0	0	0	0	0	Decay 2
Animal 1	37	79600	82206	84435	54191	84791	67072	29151	1074					93.8779	96.9513	99.5801	63.9113	100	79.1027	34.3798	1.26664	0	0	0	Decay 2
Animal 1	38	24742	10694	16817	16863	13046	11825	4940						100	43.2221	67.9694	68.1554	52.7282	47.7932	19.966	0	0	0	0	Decay 2
Animal 1	39	42362	74031	57202	59722	28344	27565	23201	12044	1254				57.222	100	77.2676	80.6716	38.2867	37.2344	31.3396	16.2689	1.69388	0	0	Decay 3
Animal 1	40	22274	6420											100	28.8228	0	0	0	0	0	0	0	0	0	Decay 1
Animal 1	41	29689	8641											100	29.1051	0	0	0	0	0	0	0	0	0	Decay 1
Animal 1	42	14668	5522											100	37.6466	0	0	0	0	0	0	0	0	0	Decay 1
Animal 1	43	77879	62651	103760	107737	96448	128198	94339	67462	81190	65283	44499		60.749	48.8705	80.9373	84.0395	75.2336	100	73.5885	52.6233	63.3317	50.9236	34.7111	Biphasic
Animal 1	44	12055	14182	12319	9238	5959	6839	416						85.0021	100	86.8636	65.1389	42.0181	48.2231	2.9333	0	0	0	0	Decay 2
Animal 1	45	18935	37288	38137	46417	22984	505							40.7932	80.3326	82.1617	100	49.5163	1.08796	0	0	0	0	0	Decay 2
Animal 1	46	14321	14394	16988	12383	15436	17973	16426	10772	14839	5760	1208		79.6806	80.0868	94.5196	68.8978	85.8844	100	91.3926	59.9343	82.5627	32.0481	6.72119	Decay 3
Animal 1	47	14402	20232	13777	16546	24472	12434	21509	34922	20471	15214	11125		41.2405	57.9348	39.4508	47.3799	70.0762	35.6051	61.5915	100	58.6192	43.5657	31.8567	Biphasic
Animal 1	48	22863	4586											100	20.0586	0	0	0	0	0	0	0	0	0	Decay 1
Animal 1	49	28383	18891	9094	10928	6321	2374							100	66.5574	32.0403	38.5019	22.2704	8.36416	0	0	0	0	0	Decay 2
Animal 1	50	32122	29631	27095	30292	25562	33502	40105	58516	82190	65272	153053		20.9875	19.36	17.703	19.7918	16.7014	21.8891	26.2033	38.2325	53.7004	42.6467	100	Growing
Animal 1	51	68110	21775											100	31.9703	0	0	0	0	0	0	0	0	0	Decay 1
Animal 1	52	22090	9101	40942	29202	43692	26384	13808	26063	40489	6433	2994		50.5585	20.8299	93.7059	66.836	100	60.3863	31.603	59.6517	92.6691	14.7235	6.85251	Biphasic
Animal 1	53	4642	5122	3413	198									90.6287	100	66.6341	3.86568	0	0	0	0	0	0	0	Decay 2
Animal 1	54	17951	21166	19692	37926	41768	24486	28190	20259	13684	19429	12105		42.9779	50.6752	47.1461	90.8016	100	58.6238	67.4919	48.5036	32.7619	46.5165	28.9815	Biphasic
Animal 1	55	16335	21069	11092	1398									77.531	100	52.6461	6.63534	0	0	0	0	0	0	0	Decay 2
Animal 1	56	11183	6851	4793	9444	4079	382							100	61.2626	42.8597	84.4496	36.475	3.4159	0	0	0	0	0	Decay 2
Animal 1	57	14525	25186	8813	5206									57.6709	100	34.9917	20.6702	0	0	0	0	0	0	0	Decay 2
Animal 1	58	43464	22915											100	52.7218	0	0	0	0	0	0	0	0	0	Decay 1
Animal 1	59	28923	25192	18998	17843	3443								100	87.1002	65.6847	61.6914	11.904	0	0	0	0	0	0	Decay 2
Animal 2	1	13771	11324	9796	9465	7563	5896	3812	1932	431				100	82.2308	71.135	68.7314	54.9198	42.8146	27.6814	14.0295	3.12977	0	0	Decay 3
Animal 2	2	10588	9994	8965	5690	5022	1678	481						100	94.3899	84.6713	53.7401	47.4311	15.8481	4.54288	0	0	0	0	Decay 2
Animal 2	3	52862	43979	31931	18203	17052	16008	13378	1138	2974				100	83.1959	60.4044	34.4349	32.2576	30.2826	25.3074	2.15278	5.62597	0	0	Decay 3
Animal 2	4	3189	5456	971	311									58.4494	100	17.7969	5.70015	0	0	0	0	0	0	0	Decay 2
Animal 2	5	9935	12717	16707	14042	14922	8076	7597	4398	5290	5719	628		59.4661	76.1178	100	84.0486	89.3159	48.339	45.472	26.3243	31.6634	34.2312	3.7589	Decay 3
Animal 2	6	11277	12400	11023	5536	4591	4976							90.9435	100	88.8952	44.6452	37.0242	40.129	0	0	0	0	0	Decay 2
Animal 2	7	13331	9714	6659	13045	12282	11346	16344	8508	13711	6399	7863		81.5651	59.4347	40.7428	79.8152	75.1468	69.42	100	52.0558	83.8901	39.152	48.1094	Biphasic
Animal 2	8	8666	6610	2780										100	76.2751	32.0794	0	0	0	0	0	0	0	0	Decay 1
Animal 2	9	12431	10420	14945	7210	6135	6534	2336						83.1783	69.7223	100	48.2436	41.0505	43.7203	15.6306	0	0	0	0	Decay 2
Animal 2	10	3596	7436	6734	7842	3079	4584							45.8556	94.8227	85.871	100	39.2629	58.4545	0	0	0	0	0	Decay 2
Animal 2	11	3526	3112	538										100	88.2587	15.2581	0	0	0	0	0	0	0	0	Decay 1
Animal 2	12	10337	8804	9446	7389	1392								100	85.1698	91.3805	71.4811	13.4662	0	0	0	0	0	0	Decay 2
Animal 2	13	10146	8162	7876	6690	7308	8229	5801	3083	2370	952			100	80.4455	77.6267	65.9373	72.0284	81.1059	57.1752	30.3864	23.359	9.38301	0	Decay 3
Animal 2	14	5267	5221	4291	7994	5282	37							65.8869	65.3115	53.6778	100	66.0746	0.462847	0	0	0	0	0	Decay 2
Animal 2	15	16533	31811	38032	39852	27878	29254	22094	22479	21134	26587	25207		41.486	79.8228	95.4331	100	69.9538	73.4066	55.4401	56.4062	53.0312	66.7143	63.2515	Decay 3
Animal 2	16	6527	15129	13223	12224	17413	13154	10000	3378	3116	2151	230		37.4835	86.8834	75.9375	70.2004	100	75.5413	57.4284	19.3993	17.8947	12.3528	1.32085	Decay 3
Animal 2	17	20756	14510	9456	9944	9181	8509	5774	3719	1796	156			100	69.9075	45.5579	47.909	44.233	40.9954	27.8185	17.9177	8.65292	0.75159	0	Decay 3
Animal 2	18	22820	18323	13066	9711	7781	6043	6380	4505	3048	486			100	80.2936	57.2568	42.5548	34.0973	26.4812	27.9579	19.7415	13.3567	2.12971	0	Decay 3
Animal 2	19	6332	8663	7025	7230	5266	1481	8615	6380	7800	11464	15241		41.5458	56.8401	46.0928	47.4378	34.5515	9.71721	56.5252	41.8608	51.1777	75.2182	100	Steady
Animal 2	20	1802	2128	992	854	697	1056	1622	1348					84.6805	100	46.6165	40.1316	32.7538	49.6241	76.2218	63.3459	0	0	0	Decay 2
Animal 2	21	2150	3443											62.4455	100	0	0	0	0	0	0	0	0	0	Decay 1
Animal 2	22	27100	31738	46858	23043	33127	33739	30083	43478	37517	54764	70394		38.4976	45.0862	66.5653	32.7343	47.0594	47.9288	42.7352	61.7638	53.2957	77.7964	100	Steady
Animal 2	23	3980	4414	4882	3955	4410	4280	2600	1062	3134	114			81.524	90.4138	100	81.0119	90.3318	87.669	53.2569	21.7534	64.195	2.33511	0	Decay 3
Animal 2	24	8563	7564	6262	5804	3212	2161	3470	94					100	88.3335	73.1286	67.78	37.5102	25.2365	40.5232	1.09775	0	0	0	Decay 2
Animal 2	25	7106	6256	4107	4773	1526								100	88.0383	57.7962	67.1686	21.4748	0	0	0	0	0	0	Decay 2
Animal 2	26	11728	18348	11701	7420	4069								63.9198	100	63.7726	40.4404	22.1768	0	0	0	0	0	0	Decay 2
Animal 2	27	4685	5317	3458	3383	1595	135							88.1136	100	65.0367	63.6261	29.9981	2.53903	0	0	0	0	0	Decay 2
Animal 2	28	17824	13747	15161	11011	12457	10016	9318	17913	10686	8248	4267		99.5032	76.7431	84.6369	61.4693	69.5417	55.9147	52.0181	100	59.655	46.0448	23.8207	Decay 3
Animal 2	29	4494	9992	3872	10373	9504	2401							43.324	96.327	37.3277	100	91.6225	23.1466	0	0	0	0	0	Decay 2
Animal 2	30	24748	23813	27916	26494	45462	25122	30120	36440	27226	23526	11827		54.4367	52.38	61.4051	58.2772	100	55.2593	66.2531	80.1549	59.8874	51.7487	26.0151	Biphasic
Animal 2	31	27923	32526	15145	13602	13429	24202	12345	12512	10887	10995	9755		85.8482	100	46.5627	41.8189	41.287	74.4082	37.9543	38.4677	33.4717	33.8037	29.9914	Decay 3
Animal 2	32	38932	37920	23859	33111	23570	32672	11260	8006	2049	394			100	97.4006	61.2838	85.0483	60.5415	83.9207	28.9222	20.5641	5.26302	1.01202	0	Decay 3
Animal 2	33	38932	37920	23859	33111	23570	32672	11260	8006	2049	394			100	97.4006	61.2838	85.0483	60.5415	83.9207	28.9222	20.5641	5.26302	1.01202	0	Decay 3
Animal 2	34	27232	54989	37425	33728	34573	58222	30806	39898	39176	23470	34200		46.7727	94.4471	64.2798	57.93	59.3813	100	52.9113	68.5274	67.2873	40.3112	58.7407	Decay 3
Animal 2	35	7825	16095	17597	18539	19974	18326	23376	7917	3706	3628			33.4745	68.8527	75.2781	79.3078	85.4466	78.3966	100	33.8681	15.8539	15.5202	0	Biphasic
Animal 2	36	13723	16104	7399	8849	8769	5261	2155	456					85.2149	100	45.9451	54.9491	54.4523	32.6689	13.3818	2.83159	0	0	0	Decay 2
Animal 2	37	40449	110061	158023	213345	249994	289505	330923	328995	373473	422343	415770		9.57729	26.0596	37.4158	50.5146	59.1922	68.5474	78.3541	77.8976	88.4288	100	98.4437	Growing
Animal 2	38	23220	23957	22572	21791	16640	14832	9051	1208					96.9237	100	94.2188	90.9588	69.4578	61.9109	37.7802	5.04237	0	0	0	Decay 2
Animal 2	39	9812	13971	9350	7510	7977	4980	3393	1409					70.2312	100	66.9243	53.7542	57.0968	35.6453	24.286	10.0852	0	0	0	Decay 2
Animal 2	40	10787	17255	8994	9607	8265	7644	6071	3539	5550	2964			62.5152	100	52.124	55.6766	47.8992	44.3002	35.184	20.51	32.1646	17.1776	0	Decay 3
Animal 2	41	10208	9019	5374	6695	3026	276							100	88.3523	52.645	65.5858	29.6434	2.70376	0	0	0	0	0	Decay 2
Animal 2	42	1799	2081	3012	4152	4514	2203							39.8538	46.101	66.7257	91.9805	100	48.8037	0	0	0	0	0	Decay 2
Animal 2	43	4722	10914	4115	4748	2535								43.2655	100	37.7039	43.5038	23.227	0	0	0	0	0	0	Decay 2
Animal 2	44	4617	3877	2652	3283	672								100	83.9723	57.4399	71.1068	14.5549	0	0	0	0	0	0	Decay 2
Animal 2	45	6649	7625	137										87.2	100	1.79672	0	0	0	0	0	0	0	0	Decay 1
Animal 2	46	4612	7261	11558	12327	11482	8169	3747	1695	526				37.4138	58.9032	93.7617	100	93.1451	66.2692	30.3967	13.7503	4.26706	0	0	Decay 3
Animal 2	47	7502	2071											100	27.606	0	0	0	0	0	0	0	0	0	Decay 1
Animal 2	48	19825	17879	11428	9785	10332	11467	2917	1609	1604	729			100	90.1841	57.6444	49.3569	52.116	57.8411	14.7137	8.11602	8.09079	3.67718	0	Decay 3
Animal 2	49	2077	4648	1811	2538	2127	5964	8620	5404	7261	1520	590		24.0951	53.9211	21.0093	29.4432	24.6752	69.1879	100	62.6914	84.2343	17.6334	6.84455	Biphasic
Animal 2	50	17024	31598	40990	36255	43420	37799	43186	35183	51329	7427	2340		33.1664	61.5597	79.8574	70.6326	84.5916	73.6406	84.1357	68.5441	100	14.4694	4.55883	Biphasic
Animal 2	51	12289	21615	35275	26050	20309	22073	13429	8206	6116	8903	1864		34.8377	61.2757	100	73.8483	57.5734	62.5741	38.0695	23.2629	17.3381	25.2388	5.2842	Decay 3
Animal 2	52	36058	40868	28260	24069	16951	8464	1666						88.2304	100	69.1495	58.8945	41.4774	20.7106	4.07654	0	0	0	0	Decay 2
Animal 2	53	27929	29139	32602	37039	30833	31303	26525	22029	11508	8656	4793		75.4043	78.6711	88.0207	100	83.2447	84.5136	71.6137	59.4751	31.07	23.37	12.9404	Decay 3
Animal 2	54	5362	4408	5779	3621	5450	3251	3933	5225	2505	1861			92.7842	76.2762	100	62.6579	94.307	56.2554	68.0568	90.4136	43.3466	32.2028	0	Decay 3
Animal 2	55	28206	36367	24497	17028	15507	7059							77.5593	100	67.3605	46.8227	42.6403	19.4105	0	0	0	0	0	Decay 2
Animal 2	56	4417	2624	2157	2312	2139								100	59.4068	48.8341	52.3432	48.4265	0	0	0	0	0	0	Decay 2
Animal 2	57	11514	8702	6257	8288	11187	7785	311						100	75.5776	54.3425	71.9819	97.16	67.6133	2.70106	0	0	0	0	Decay 2
Animal 2	58	3392	3831	4680	2353	3991	910							72.4786	81.859	100	50.2778	85.2778	19.4444	0	0	0	0	0	Decay 2
Animal 2	59	2567	2776	211										92.4712	100	7.60086	0	0	0	0	0	0	0	0	Decay 1
Animal 2	60	2122	1757	1219	3387	117								62.6513	51.8748	35.9906	100	3.45438	0	0	0	0	0	0	Decay 2
Animal 2	61	10550	14642	14949	17722	17849	21405	16592	13758	11259	11236			49.2875	68.4046	69.8388	82.7937	83.3871	100	77.5146	64.2747	52.5999	52.4924	0	Biphasic
Animal 2	62	6065	3713	2722	125									100	61.2201	44.8805	2.06101	0	0	0	0	0	0	0	Decay 2
Animal 2	63	39416	52387	58493	59720	39602	36947	23754	15337	8629	7373	3702		66.0013	87.721	97.9454	100	66.3128	61.867	39.7756	25.6815	14.4491	12.3459	6.19893	Decay 3
Animal 2	64	38377	46417	36835	22997	24260	28902	12188	7919	7952	1640			82.6788	100	79.3567	49.5443	52.2653	62.266	26.2576	17.0606	17.1317	3.53319	0	Decay 3
Animal 2	65	17430	41843	53454	45079	28691	35405	19389	19356	10189	4041	1415		32.6075	78.2785	100	84.3323	53.6742	66.2345	36.2723	36.2106	19.0612	7.55977	2.64714	Decay 3
Animal 2	66	19917	64879	54845	67923	95940	60387	52896	73537	69655	71426	62405		20.7598	67.6246	57.1659	70.7974	100	62.9425	55.1345	76.6489	72.6027	74.4486	65.0459	Biphasic
Animal 2	67	80865	82236	76973	80811	79718	78401	88699	97309	102029	82315	74189		79.2569	80.6006	75.4423	79.204	78.1327	76.8419	86.9351	95.3739	100	80.678	72.7136	Growing
Animal 2	68	7347	10924	2165	2253	1298	5051							67.2556	100	19.8187	20.6243	11.8821	46.2376	0	0	0	0	0	Decay 2
Animal 2	69	41254	77460	94766	95897	92250	69714	67803	71102	74041	63116	69038		43.0191	80.7742	98.8206	100	96.197	72.6967	70.704	74.1441	77.2089	65.8164	71.9918	Biphasic
Animal 2	70	15960	11367	13793	11433	5805	2868							100	71.2218	86.4223	71.6353	36.3722	17.9699	0	0	0	0	0	Decay 2
Animal 2	71	3929	3088	3879	3694	4916	3011							79.9227	62.8153	78.9056	75.1424	100	61.249	0	0	0	0	0	Decay 2
Animal 2	72	7975	9382	1913	4261	4507	3279							85.0032	100	20.3901	45.4168	48.0388	34.9499	0	0	0	0	0	Decay 2
Animal 2	73	12017	66297	174195	294160	426900	532837	718653	873893	901641	1061060	1300337		0.924145	5.09845	13.3961	22.6218	32.83	40.9768	55.2667	67.2051	69.339	81.5988	100	Growing
Animal 2	74	4119	4207	7877	5872	9159	9018	5800	5443	3033	2779	970		44.9722	45.933	86.0028	64.1118	100	98.4605	63.3257	59.4279	33.115	30.3417	10.5907	Biphasic
Animal 2	75	38807	43430	51240	39677	54900	46183	42567	56615	47729	40603	41720		68.5454	76.7111	90.506	70.0821	96.9708	81.5738	75.1868	100	84.3045	71.7177	73.6907	Biphasic
Animal 2	76	49341	48228	45524	46149	42470	44828	42408	46185	40818	14603	17727		100	97.7443	92.264	93.5307	86.0745	90.8534	85.9488	93.6037	82.7263	29.5961	35.9275	Decay 3
Animal 2	77	29244	27293	27343	25526	16587	19970	11497	10034					100	93.3285	93.4995	87.2863	56.7193	68.2875	39.314	34.3113	0	0	0	Decay 2
Animal 2	78	87420	116825	158957	155426	123796	121936	116595	108416	100124	85265	75670		54.996	73.4947	100	97.7786	77.8802	76.7101	73.35	68.2046	62.9881	53.6403	47.6041	Biphasic
Animal 2	79	3317	6365	6356	5449	2691	1220							52.1131	100	99.8586	85.6088	42.2781	19.1673	0	0	0	0	0	Decay 2
Animal 2	80	32156	29671	17321	15096	10476	13975	7091	5152	3038				100	92.272	53.8655	46.9461	32.5787	43.46	22.0519	16.0219	9.44769	0	0	Decay 3
Animal 2	81	27438	35099	27711	25868	27450	22202	2640						78.1732	100	78.951	73.7001	78.2074	63.2554	7.52158	0	0	0	0	Decay 2
Animal 2	82	17571	20396	22899	21482	19904	21525	11539	8789	7804	7644	4540		76.7326	89.0694	100	93.812	86.9208	93.9997	50.3908	38.3816	34.0801	33.3814	19.8262	Decay 3
Animal 2	83	5076	2493	2382	3562	1740								100	49.1135	46.9267	70.1734	34.279	0	0	0	0	0	0	Decay 2
Animal 2	84	17964	19414	17442	20454	24375	22670	15667	9045	727				73.6985	79.6472	71.5569	83.9138	100	93.0051	64.2749	37.1077	2.98256	0	0	Biphasic
Animal 2	85	53913	45840	50570	62160	66735	56026	47829	45500	39624	40861	22345		80.7867	68.6896	75.7773	93.1445	100	83.9529	71.67	68.1801	59.3751	61.2287	33.4832	Biphasic
Animal 2	86	35502	50883	56204	48148	58532	55685	67305	59914	60325	57306	46928		52.7479	75.6006	83.5064	71.537	86.9653	82.7353	100	89.0186	89.6293	85.1437	69.7244	Biphasic
Animal 2	87	5201	3544	882	292									100	68.1407	16.9583	5.6143	0	0	0	0	0	0	0	Decay 2
Animal 2	88	23008	24990	21128	19331	24822	21357	15770	17000	14808	13801	8857		92.0688	100	84.5458	77.3549	99.3277	85.4622	63.1052	68.0272	59.2557	55.2261	35.4422	Decay 3
Animal 2	89	1666	3490	2582	391									47.7364	100	73.9828	11.2034	0	0	0	0	0	0	0	Decay 2
Animal 2	90	4702	2943											100	62.5904	0	0	0	0	0	0	0	0	0	Decay 1
Animal 2	91	2858	1248	3615	2398	2442	1317							79.0595	34.5228	100	66.3347	67.5519	36.4315	0	0	0	0	0	Decay 2
Animal 2	92	2087	1571	2259	2248	3616	5052							41.3104	31.0966	44.715	44.4972	71.5756	100	0	0	0	0	0	Decay 2
Animal 2	93	2083	2805	1592										74.2602	100	56.7558	0	0	0	0	0	0	0	0	Decay 1
Animal 2	94	56292	57509	52593	62065	51741	37085	43761	25553	24341	18461	6963		90.6985	92.6593	84.7386	100	83.3658	59.7519	70.5083	41.1714	39.2186	29.7446	11.2189	Decay 3
Animal 2	95	123587	111147	44944	44533	42442	45556	47925	47609	45778	33036	26447		100	89.9342	36.3663	36.0337	34.3418	36.8615	38.7784	38.5227	37.0411	26.731	21.3995	Decay 3
Animal 2	96	58347	52737	59297	58636	68170	78509	111578		87762	52517	23794		52.2926	47.2647	53.144	52.5516	61.0963	70.3624	100	0	78.6553	47.0675	21.325	Biphasic
Animal 2	97	11754	11081	14331	12986	8686	6882	10711	11814	13463	14401	12738		81.6193	76.946	99.5139	90.1743	60.3153	47.7883	74.3768	82.036	93.4866	100	88.4522	Steady
Animal 2	98	3265	2046		74									100	62.6646	0	2.26646	0	0	0	0	0	0	0	Decay 2
Animal 2	99	24049	18520	24171	22361	25741	19989	18269		17255	12356	7619		93.4268	71.9475	93.9008	86.8692	100	77.6543	70.9724	0	67.0331	48.0012	29.5987	Decay 3
Animal 2	100	3594	2004											100	55.7596	0	0	0	0	0	0	0	0	0	Decay 1
Animal 3	1	2013	1972	1354										100	97.9632	67.2628	0	0	0	0	0	0	0	0	Decay 1
Animal 3	2	62056	408920	898135	1051641	1451615	1554155	1728749	1943623	2119811	2233980	2328495		2.66507	17.5616	38.5715	45.164	62.3413	66.745	74.2432	83.4712	91.0378	95.9409	100	Growing
Animal 3	3	21884	79464	65663	59133	66295	47867	49871	48048	45456	37439	39794		27.5395	100	82.6324	74.4148	83.4277	60.2373	62.7592	60.4651	57.2033	47.1144	50.078	Decay 3
Animal 3	4	14270	47230	89917	92326	62758	51978	53075	53936	62788	82944	94429		15.1119	50.0164	95.2218	97.7729	66.4605	55.0445	56.2063	57.118	66.4923	87.8374	100	Growing
Animal 3	5	29307	83320	69570	68411	73114	66103	43557	25853	14982	7344	1714		35.174	100	83.4974	82.1063	87.7508	79.3363	52.2768	31.0286	17.9813	8.81421	2.05713	Decay 3
Animal 3	6	24778	28056	24595	40073	43250	29963	22604	6417					57.2902	64.8694	56.8671	92.6543	100	69.2786	52.2636	14.837	0	0	0	Decay 2
Animal 3	7	28585	188506	344248	400756	506314	528340	526634	567283	552182	583769	642413		4.44963	29.3434	53.5867	62.3829	78.8144	82.243	81.9775	88.305	85.9544	90.8713	100	Growing
Animal 3	8	24427	57416	52613	53098	55580	53221	54865	41199	45192	31754	17891		42.5439	100	91.6347	92.4794	96.8023	92.6937	95.557	71.7553	78.7098	55.3051	31.1603	Biphasic
Animal 3	9	9057	4757											100	52.5229	0	0	0	0	0	0	0	0	0	Decay 1
Animal 3	10	71590	79730	62144	73022	48889	35181	26297	17169	3951				89.7905	100	77.9431	91.5866	61.3182	44.1252	32.9826	21.5339	4.95547	0	0	Decay 3
Animal 3	11	17885	14063	11876	8859	4736								100	78.6301	66.402	49.5331	26.4803	0	0	0	0	0	0	Decay 2
Animal 3	12	14205	12898	12944	10249	10341	10073	4301	4825	4696	1744			100	90.799	91.1228	72.1507	72.7983	70.9117	30.2781	33.9669	33.0588	12.2774	0	Decay 3
Animal 3	13	21246	38857	69439	90860	125967	154788	212581	239754	267051	322936	353275		6.01401	10.9991	19.6558	25.7193	35.6569	43.8152	60.1744	67.8661	75.593	91.4121	100	Growing
Animal 3	14	4420	12001	18091	19501	25752	19464	15379	11861	12115	5508	2311		17.1637	46.6022	70.2509	75.7262	100	75.5825	59.7196	46.0586	47.0449	21.3886	8.97406	Biphasic
Animal 3	15	8429	15022	19222	17634	15647	13022	8273	10815	8416	6530	3122		43.8508	78.15	100	91.7386	81.4015	67.7453	43.0392	56.2637	43.7832	33.9715	16.2418	Decay 3
Animal 3	16	2758	2410	2061	1952									100	87.3822	74.7281	70.7759	0	0	0	0	0	0	0	Decay 2
Animal 3	17	6387												100	0	0	0	0	0	0	0	0	0	0	Decay 1
Animal 3	18	9177	51308	53346	40027	33361	30791	25686	20259	18129	21591	12830		17.2028	96.1797	100	75.0328	62.537	57.7194	48.1498	37.9766	33.9838	40.4735	24.0505	Decay 3
Animal 3	19	17208	35815	42413	28698	18323	7783	4837	4028					40.5725	84.4434	100	67.6632	43.2014	18.3505	11.4045	9.49709	0	0	0	Decay 2
Animal 3	20	21915	36156	52218	68396	53721	31871	13296	6117					32.0413	52.8627	76.3466	100	78.5441	46.5978	19.4397	8.94351	0	0	0	Decay 2
Animal 3	21	40057	25195	13738	11161	19648	17398	23764	16003	11628				100	62.8979	34.2961	27.8628	49.0501	43.4331	59.3255	39.9506	29.0286	0	0	Decay 3
Animal 3	22	28942	80090	81377	69743	70912	55854	60515	43618	40460	29583	23029		35.5653	98.4185	100	85.7036	87.1401	68.6361	74.3638	53.5999	49.7192	36.353	28.2992	Decay 3
Animal 3	23	6137	5020	7435	6180	3158								82.542	67.5185	100	83.1204	42.4748	0	0	0	0	0	0	Decay 2
Animal 3	24	24634	106368	108596	88971	82225	82688	66947	61264	51442	45338	27898		22.6841	97.9484	100	81.9284	75.7164	76.1428	61.6478	56.4146	47.3701	41.7492	25.6897	Decay 3
Animal 3	25	36396	28676	16080	23875	13550	1337							100	78.7889	44.1807	65.5979	37.2294	3.67348	0	0	0	0	0	Decay 2
Animal 3	26	61225	66344	63892	52398	22515	10791							92.2842	100	96.3041	78.9793	33.9368	16.2652	0	0	0	0	0	Decay 2
Animal 3	27	123064	125849	82594	82807	38492	43913	28389	12837					97.787	100	65.6294	65.7987	30.5859	34.8934	22.558	10.2003	0	0	0	Decay 2
Animal 3	28	117722	36451	3071										100	30.9636	2.60869	0	0	0	0	0	0	0	0	Decay 1
Animal 3	29	28362	42747	41395	40597	33340	33309	45593	31026	17347	21688	6192		62.2069	93.7578	90.7924	89.0422	73.1253	73.0573	100	68.0499	38.0475	47.5687	13.581	Decay 3
Animal 3	30	24725	8764	8793										100	35.4459	35.5632	0	0	0	0	0	0	0	0	Decay 1
Animal 3	31	10351	11079	10544	9553	8601	4421							93.429	100	95.171	86.2262	77.6334	39.9043	0	0	0	0	0	Decay 2
Animal 3	32	3848												100	0	0	0	0	0	0	0	0	0	0	Decay 1
Animal 3	33	1532	2287	3269	3774	2945	3158	2688	2429	1903	842			40.5935	60.5988	86.619	100	78.0339	83.6778	71.2242	64.3614	50.424	22.3105	0	Biphasic
Animal 3	34	37072	37046	19949	42327	43281	46508	54342	55557	49596	47212	38449		66.7279	66.6811	35.9073	76.1866	77.9038	83.7122	97.8131	100	89.2705	84.9794	69.2064	Biphasic
Animal 3	35	30912	31073	40395	46775	71762	86222	120522	167079	175950	171875	178847		17.284	17.3741	22.5863	26.1536	40.1248	48.2099	67.3883	93.4201	98.3802	96.1017	100	Growing
Animal 3	36	11934	10735	12471	12902	3590								92.4973	83.2042	96.6594	100	27.8251	0	0	0	0	0	0	Decay 2
Animal 3	37	24144	94326	134868	102821	80300	93274	86278	76297	58975	94069	81119		17.9019	69.9395	100	76.2382	59.5397	69.1595	63.9722	56.5716	43.7279	69.7489	60.147	Biphasic
Animal 3	38	18312	9435	11041										100	51.5236	60.2938	0	0	0	0	0	0	0	0	Decay 1
Animal 3	39	25043	10504	3426	3010									100	41.9439	13.6805	12.0193	0	0	0	0	0	0	0	Decay 2
Animal 3	40	36800	2498											100	6.78804	0	0	0	0	0	0	0	0	0	Decay 1
Animal 3	41	30792	18846	12823	6090									100	61.2042	41.6439	19.7779	0	0	0	0	0	0	0	Decay 2
Animal 3	42	6354	3910											100	61.536	0	0	0	0	0	0	0	0	0	Decay 1
Animal 3	43	12186	4389											100	36.0167	0	0	0	0	0	0	0	0	0	Decay 1
Animal 3	44	14073	35908	28824	40893	45329	59594	58102	57769	55638	48932	30792		23.6148	60.2544	48.3673	68.6193	76.063	100	97.4964	96.9376	93.3617	82.1089	51.6696	Biphasic
Animal 3	45	21438	56232	111771	103237	102491	101856	100172	104084	107673	89063	87017		19.1803	50.31	100	92.3647	91.6973	91.1292	89.6225	93.1225	96.3336	79.6835	77.8529	Biphasic
Animal 3	46	10429												100	0	0	0	0	0	0	0	0	0	0	Decay 1
Animal 3	47	914												100	0	0	0	0	0	0	0	0	0	0	Decay 1
Animal 3	48	9491	5640											100	59.4247	0	0	0	0	0	0	0	0	0	Decay 1
Animal 3	49	78753	45661	52419	68130	90450	108608	117237	113003	77445	74178	52123		67.1742	38.9476	44.712	58.1131	77.1514	92.6397	100	96.3885	66.0585	63.2718	44.4595	Biphasic
Animal 3	50	893	980	639										91.1224	100	65.2041	0	0	0	0	0	0	0	0	Decay 1
Animal 3	51	8360	14807	7994	2556	4774	6290	10204	4816	2466				56.4598	100	53.988	17.2621	32.2415	42.4799	68.9134	32.5252	16.6543	0	0	Decay 3
Animal 3	52	74784	49719	25744	22607	16408	11384							100	66.4835	34.4245	30.2297	21.9405	15.2225	0	0	0	0	0	Decay 2
Animal 3	53	3599	3450	4773	850									75.4033	72.2816	100	17.8085	0	0	0	0	0	0	0	Decay 2
Animal 3	54	7812	11194	15759	13800	12716	5574							49.5717	71.0324	100	87.569	80.6904	35.3703	0	0	0	0	0	Decay 2
Animal 3	55	41290	17628	15248	10180									100	42.6931	36.929	24.6549	0	0	0	0	0	0	0	Decay 2
Animal 4	1	4863	2571	1121	1374	829	1189							100	52.8686	23.0516	28.2542	17.0471	24.4499	0	0	0	0	0	Decay 2
Animal 4	2	1712	1573											100	91.8808	0	0	0	0	0	0	0	0	0	Decay 1
Animal 4	3	2039	721											100	35.3605	0	0	0	0	0	0	0	0	0	Decay 1
Animal 4	4	5952	5170	2046	4258									100	86.8616	34.375	71.539	0	0	0	0	0	0	0	Decay 2
Animal 4	5	2995	1754											100	58.5643	0	0	0	0	0	0	0	0	0	Decay 1
Animal 4	6	2099	1623											100	77.3225	0	0	0	0	0	0	0	0	0	Decay 1
Animal 4	7	35200	56901	41439	27040	34996	18865	6544	2611	5242				61.8618	100	72.8265	47.5211	61.5033	33.1541	11.5007	4.58867	9.21249	0	0	Decay 3
Animal 4	8	4220	27160	66547	90535	93731	99156	115408	123294	119599	100294	102998		3.42271	22.0286	53.9742	73.4302	76.0224	80.4224	93.6039	100	97.0031	81.3454	83.5385	Growing
Animal 4	9	2566												100	0	0	0	0	0	0	0	0	0	0	Decay 1
Animal 4	10	8456	21976	13253	5022									38.4783	100	60.3067	22.8522	0	0	0	0	0	0	0	Decay 2
Animal 4	11	3632	1636											100	45.0441	0	0	0	0	0	0	0	0	0	Decay 1
Animal 4	12	5215	3168	5729	8763	8842	4410	765	1586	943				58.9799	35.829	64.793	99.1065	100	49.8756	8.65189	17.9371	10.665	0	0	Biphasic
Animal 4	13	39426	100268	67388	31769	22605	7223	270						39.3206	100	67.2079	31.6841	22.5446	7.20369	0.269278	0	0	0	0	Decay 2
Animal 4	14	4327	1305											100	30.1595	0	0	0	0	0	0	0	0	0	Decay 1
Animal 4	15	13233	2011	1714										100	15.1969	12.9525	0	0	0	0	0	0	0	0	Decay 1
Animal 4	16	2457	658											100	26.7806	0	0	0	0	0	0	0	0	0	Decay 1
Animal 4	17	12704	18762	21828	10147	6974	2971	3627	10763	4871				58.2005	85.9538	100	46.4862	31.9498	13.611	16.6163	49.3082	22.3154	0	0	Decay 3
Animal 4	18	5405	2507	813										100	46.383	15.0416	0	0	0	0	0	0	0	0	Decay 1
Animal 4	19	6196	2864	762										100	46.2234	12.2983	0	0	0	0	0	0	0	0	Decay 1
Animal 4	20	12450	11660	11463										100	93.6546	92.0723	0	0	0	0	0	0	0	0	Decay 1
Animal 4	21	46793	138920	91730	17403	9455	698							33.6834	100	66.0308	12.5274	6.80608	0.502447	0	0	0	0	0	Decay 2
Animal 4	22	22863	8606											100	37.6416	0	0	0	0	0	0	0	0	0	Decay 1
Animal 4	23	6851	18978	7544	3741	479								36.0997	100	39.7513	19.7123	2.52398	0	0	0	0	0	0	Decay 2
Animal 4	24	12784	10997	17478	12993	19239	8346	4751	2376	1579				66.4484	57.1599	90.8467	67.5347	100	43.3806	24.6946	12.3499	8.20729	0	0	Decay 3
Animal 4	25	17453	16072	37096	14055	12898	13451	2501						47.0482	43.3254	100	37.8882	34.7692	36.26	6.74197	0	0	0	0	Decay 2
Animal 4	26	11493	33530	79826	150876	210275	310518	302213	288155	273658	267378	289296		3.70123	10.7981	25.7074	48.5885	67.7175	100	97.3254	92.7982	88.1295	86.1071	93.1656	Growing
Animal 4	27	18507	3374											100	18.2309	0	0	0	0	0	0	0	0	0	Decay 1
Animal 4	28	5606	8318	10563	11686	9983	10302	8781	10149	10753	5629			47.9719	71.1792	90.3902	100	85.427	88.1568	75.1412	86.8475	92.0161	48.1687	0	Biphasic
Animal 4	29	37867	37281	68704	104547	116761	61905	79211	33451		44230	14729		32.4312	31.9293	58.8416	89.5393	100	53.0186	67.8403	28.6491	0	37.8808	12.6147	Biphasic
Animal 4	30	3719	5874	8790	8532	10230								36.3539	57.4194	85.9238	83.4018	100	0	0	0	0	0	0	Decay 2
Animal 4	31	19242	8168	1600										100	42.4488	8.31514	0	0	0	0	0	0	0	0	Decay 1
Animal 4	32	2148	2131	1569	699									100	99.2086	73.0447	32.5419	0	0	0	0	0	0	0	Decay 2
Animal 4	33	1373	239											100	17.4071	0	0	0	0	0	0	0	0	0	Decay 1
Animal 4	34	5697	2998	2620	2115									100	52.6242	45.9891	37.1248	0	0	0	0	0	0	0	Decay 2
Animal 4	35	8484												100	0	0	0	0	0	0	0	0	0	0	Decay 1
Animal 4	36	2709	1664											100	61.4249	0	0	0	0	0	0	0	0	0	Decay 1
Animal 4	37	3115	94											100	3.01766	0	0	0	0	0	0	0	0	0	Decay 1
Animal 5	1	10360	73762	174138	210336	194106	169620	131292	94423	109130	90294	67993		4.92545	35.0687	82.7904	100	92.2838	80.6424	62.4201	44.8915	51.8837	42.9285	32.3259	Biphasic
Animal 5	2	5857	3654											100	62.3869	0	0	0	0	0	0	0	0	0	Decay 1
Animal 5	3	2872	1823											100	63.4749	0	0	0	0	0	0	0	0	0	Decay 1
Animal 5	4	5869	3440											100	58.6131	0	0	0	0	0	0	0	0	0	Decay 1
Animal 5	5	7932	7951	1409	1700	2283	1332	5382	6471	3912	4077	4735		99.761	100	17.721	21.381	28.7134	16.7526	67.6896	81.386	49.2014	51.2766	59.5523	Steady
Animal 5	6	5493	6795	3689	1870	1971	866							80.8389	100	54.2899	27.5202	29.0066	12.7447	0	0	0	0	0	Decay 2
Animal 5	7	4113	3177	5536	683									74.2955	57.388	100	12.3374	0	0	0	0	0	0	0	Decay 2
Animal 5	8	3138	2567	8590	4272	11980	2723							26.1937	21.4274	71.7028	35.6594	100	22.7295	0	0	0	0	0	Decay 2
Animal 5	9	11108	3017											100	27.1606	0	0	0	0	0	0	0	0	0	Decay 1
Animal 5	10	16373	13282	24184	25585	25050	12911	3975						63.9945	51.9132	94.5241	100	97.9089	50.4632	15.5364	0	0	0	0	Decay 2
Animal 5	11	12637	7246	4823	1232	1314								100	57.3396	38.1657	9.74915	10.398	0	0	0	0	0	0	Decay 2
Animal 5	12	7789	989	372										100	12.6974	4.77597	0	0	0	0	0	0	0	0	Decay 1
Animal 5	13	14603	61800	97967	94981	81157	103209	39826	5912	20445				14.149	59.8785	94.921	92.0278	78.6336	100	38.5877	5.72818	19.8093	0	0	Biphasic
Animal 5	14	20628	13052	8808	13202	2675	2375							100	63.2732	42.6992	64.0004	12.9678	11.5135	0	0	0	0	0	Decay 2
Animal 5	15	6614	16283	10081	3000	1567								40.6191	100	61.9112	18.4241	9.62353	0	0	0	0	0	0	Decay 2
Animal 5	16	8203	6308	3215	989									100	76.8987	39.193	12.0566	0	0	0	0	0	0	0	Decay 2
Animal 5	17	5034												100	0	0	0	0	0	0	0	0	0	0	Decay 1
Animal 5	18	9711	13757	3864	1637									70.5895	100	28.0875	11.8994	0	0	0	0	0	0	0	Decay 2
Animal 5	19	7241	4308	4398	2964									100	59.4945	60.7375	40.9336	0	0	0	0	0	0	0	Decay 2
Animal 5	20	5490	4387											100	79.9089	0	0	0	0	0	0	0	0	0	Decay 1
Animal 5	21	30237	11594	3035	1908									100	38.3438	10.0374	6.31015	0	0	0	0	0	0	0	Decay 2
Animal 5	22	18711	15743	8670										100	84.1377	46.3364	0	0	0	0	0	0	0	0	Decay 1
Animal 5	23	13930	10524	4464	2343	657								100	75.5492	32.0459	16.8198	4.71644	0	0	0	0	0	0	Decay 2
Animal 5	24	20217	5747	9043	7494	2479								100	28.4266	44.7297	37.0678	12.262	0	0	0	0	0	0	Decay 2
Animal 5	25	12333	2593											100	21.0249	0	0	0	0	0	0	0	0	0	Decay 1
Animal 5	26	5506	2353	759										100	42.7352	13.785	0	0	0	0	0	0	0	0	Decay 1
Animal 5	27	18284	25345	14401	6619	1357								72.1405	100	56.8199	26.1156	5.35411	0	0	0	0	0	0	Decay 2
Animal 5	28	10071	53136	120220	165328	190053	199587	169633	166619	147091	151395	176913		5.04592	26.623	60.2344	82.8351	95.2231	100	84.992	83.4819	73.6977	75.8541	88.6395	Biphasic
Animal 5	29	8916	21813	10068	3672	1475	961							40.8747	100	46.156	16.834	6.76202	4.40563	0	0	0	0	0	Decay 2
Animal 5	30	14308	44154	19371	18008	11241	11418							32.4048	100	43.8714	40.7845	25.4586	25.8595	0	0	0	0	0	Decay 2
Animal 5	31	5372	7783											69.0222	100	0	0	0	0	0	0	0	0	0	Decay 1
Animal 5	32	21074	95449	76824	130668	165569	132489	145932	184720	156418	188932	166019		11.1543	50.5203	40.6622	69.1614	87.6342	70.1252	77.2405	97.7706	82.7906	100	87.8724	Growing
Animal 5	33	13000	6004											100	46.1846	0	0	0	0	0	0	0	0	0	Decay 1
Animal 5	34	12847	20642	19584	17522	17726	9734	5797	9264	610				62.2372	100	94.8745	84.8852	85.8735	47.1563	28.0835	44.8794	2.95514	0	0	Decay 3
Animal 5	35	7323	2351	5559	2678									100	32.1043	75.9115	36.5697	0	0	0	0	0	0	0	Decay 2
Animal 5	36	6879	6222											100	90.4492	0	0	0	0	0	0	0	0	0	Decay 1
Animal 5	37	8265	13243	25256	13133	12786	1253							32.7249	52.4351	100	51.9995	50.6256	4.9612	0	0	0	0	0	Decay 2
Animal 5	38	9486	34071	75908	62887	23066	18751							12.4967	44.8846	100	82.8463	30.3868	24.7023	0	0	0	0	0	Decay 2
Animal 5	39	6587	5964	5771	2811	2740								100	90.542	87.612	42.675	41.5971	0	0	0	0	0	0	Decay 2
Animal 5	40	5344	8583	8594	6272	1582								62.1829	99.872	100	72.9811	18.4082	0	0	0	0	0	0	Decay 2
Animal 5	41	3519	2204	3196										100	62.6314	90.8213	0	0	0	0	0	0	0	0	Decay 1
Animal 5	42	11059	3860	3396										100	34.9037	30.708	0	0	0	0	0	0	0	0	Decay 1
Animal 5	43	3797	299											100	7.87464	0	0	0	0	0	0	0	0	0	Decay 1
Animal 5	44	5007	839											100	16.7565	0	0	0	0	0	0	0	0	0	Decay 1
Animal 5	45	10462	34179	62857	83755	86255	86414	118104	73361	93982	86944	108078		8.85829	28.9397	53.2217	70.9163	73.0331	73.1677	100	62.1156	79.5756	73.6165	91.5109	Growing
Animal 5	46	3086	2515											100	81.4971	0	0	0	0	0	0	0	0	0	Decay 1
Animal 5	47	9075	12952	1560	858	5058	6774	7038	13197	4380	7950	6768		68.7656	98.1435	11.8209	6.50148	38.3269	51.3298	53.3303	100	33.1894	60.241	51.2844	Decay 3
Animal 5	48	3152	5452	460										57.8136	100	8.43727	0	0	0	0	0	0	0	0	Decay 1
Animal 5	49	13758	17337	9224	1821	3659								79.3563	100	53.2041	10.5035	21.1052	0	0	0	0	0	0	Decay 2
Animal 5	50	7230	5767											100	79.7649	0	0	0	0	0	0	0	0	0	Decay 1
Animal 6	1	2955												100	0	0	0	0	0	0	0	0	0	0	Decay 1
Animal 6	2	12317												100	0	0	0	0	0	0	0	0	0	0	Decay 1
Animal 6	3	6072	8514	8770	8190	6070								69.236	97.081	100	93.3865	69.2132	0	0	0	0	0	0	Decay 2
Animal 6	4	18415	15242	10074	7559									100	82.7695	54.7054	41.0481	0	0	0	0	0	0	0	Decay 2
Animal 6	5	17428	6646	5994										100	38.134	34.3929	0	0	0	0	0	0	0	0	Decay 1
Animal 6	6	12372	27624	14485	9102	2547	7328							44.7871	100	52.4363	32.9496	9.22024	26.5277	0	0	0	0	0	Decay 2
Animal 6	7	17572	1823	1084										100	10.3745	6.16891	0	0	0	0	0	0	0	0	Decay 1
Animal 6	8	16691	57554	201222	292989	484005	686727	900489	1089984	1188693	1433907	1573830		1.06053	3.65694	12.7855	18.6163	30.7533	43.6341	57.2164	69.2568	75.5287	91.1094	100	Growing
Animal 6	9	8898	2489											100	27.9726	0	0	0	0	0	0	0	0	0	Decay 1
Animal 6	10	38013	211857	513654	514383	509367	456550	634749	388785	444246	370473	331215		5.98867	33.3765	80.9224	81.0372	80.247	71.9261	100	61.2502	69.9877	58.3653	52.1805	Biphasic
Animal 6	11	5443												100	0	0	0	0	0	0	0	0	0	0	Decay 1
Animal 6	12	3703	3248											100	87.7127	0	0	0	0	0	0	0	0	0	Decay 1
Animal 6	13	11235	7342	3940	906									100	65.3494	35.069	8.06409	0	0	0	0	0	0	0	Decay 2
Animal 6	14	10313	11440											90.1486	100	0	0	0	0	0	0	0	0	0	Decay 1
Animal 6	15	5991	10351	14734	24951	8526	3940							24.0111	41.4853	59.0517	100	34.171	15.791	0	0	0	0	0	Decay 2
Animal 6	16	6514	94762	107044	149235	121242	77110	82107	97038	86421	106949	94768		4.36493	63.4985	71.7285	100	81.2423	51.6702	55.0186	65.0236	57.9093	71.6648	63.5025	Biphasic
Animal 6	17	12276	13174	12416	10721	9524	18570	4600	3068	5127	4333	3207		66.1066	70.9424	66.8605	57.7329	51.287	100	24.7711	16.5213	27.609	23.3333	17.2698	Decay 3
Animal 6	18	21003	30236											69.4636	100	0	0	0	0	0	0	0	0	0	Decay 1
Animal 6	19	3073												100	0	0	0	0	0	0	0	0	0	0	Decay 1
Animal 6	20	3606	1493											100	41.4032	0	0	0	0	0	0	0	0	0	Decay 1
Animal 6	21	12650	9314	4414										100	73.6285	34.8933	0	0	0	0	0	0	0	0	Decay 1
Animal 6	22	8883	4570	3467	2454									100	51.4466	39.0296	27.6258	0	0	0	0	0	0	0	Decay 2
Animal 6	23	5266												100	0	0	0	0	0	0	0	0	0	0	Decay 1
Animal 6	24	4543	4260											100	93.7706	0	0	0	0	0	0	0	0	0	Decay 1
Animal 6	25	14728	10912	9253										100	74.0902	62.8259	0	0	0	0	0	0	0	0	Decay 1
Animal 6	26	4228	1523	4570	4936	9418	17983	13373	8173	9657	7872	3831		23.5111	8.46911	25.4129	27.4481	52.3717	100	74.3647	45.4485	53.7007	43.7747	21.3035	Biphasic
Animal 6	27	7352	21276	2184										34.5554	100	10.2651	0	0	0	0	0	0	0	0	Decay 1
Animal 6	28	5165	8226	6590	2164	1580	449							62.7887	100	80.1118	26.3068	19.2074	5.4583	0	0	0	0	0	Decay 2
Animal 6	29	13719	15838	28998	28198	20032	642							47.3102	54.6176	100	97.2412	69.0806	2.21395	0	0	0	0	0	Decay 2
Animal 6	30	9951	10469	5399	5747									95.0521	100	51.5713	54.8954	0	0	0	0	0	0	0	Decay 2
Animal 6	31	1904	12316	17387	6042	1874	863							10.9507	70.8345	100	34.7501	10.7782	4.96348	0	0	0	0	0	Decay 2
Animal 6	32	4854	944											100	19.4479	0	0	0	0	0	0	0	0	0	Decay 1
Animal 6	33	9811	2719	5048	2421	3500								100	27.7138	51.4525	24.6764	35.6742	0	0	0	0	0	0	Decay 2
Animal 6	34	18030	2148											100	11.9135	0	0	0	0	0	0	0	0	0	Decay 1
Animal 6	35	3849	2295											100	59.6259	0	0	0	0	0	0	0	0	0	Decay 1
Animal 6	36	6490	23173	84535	82925	65931	60081	88423	21746	33439	8193			7.33972	26.207	95.603	93.7822	74.5632	67.9473	100	24.5931	37.8171	9.26569	0	Biphasic
Animal 6	37	6829	4458	4817	1240									100	65.2804	70.5374	18.1579	0	0	0	0	0	0	0	Decay 2
Animal 6	38	17542	14804	31622	27706	67675	112620	165994	210836	213348	213190	214571		8.17538	6.89935	14.7373	12.9123	31.5397	52.4861	77.3609	98.2593	99.43	99.3564	100	Growing
Animal 6	39	2575	3768	2965	2214	2848	4276	4506	10226	9238	10614	10721		24.0183	35.146	27.656	20.6511	26.5647	39.8843	42.0297	95.3829	86.1673	99.002	100	Growing
Animal 6	40	6167	5098	4126	3205									100	82.6658	66.9045	51.9702	0	0	0	0	0	0	0	Decay 2
Animal 6	41	1723	2180	331										79.0367	100	15.1835	0	0	0	0	0	0	0	0	Decay 1
Animal 6	42	31017	31456	17572	11781									98.6044	100	55.8622	37.4523	0	0	0	0	0	0	0	Decay 2
Animal 6	43	7511	3731	2142	769									100	49.6738	28.5182	10.2383	0	0	0	0	0	0	0	Decay 2
Animal 6	44	5150	11514	8014	13046									39.4757	88.2569	61.4288	100	0	0	0	0	0	0	0	Decay 2
Animal 6	45	6295	4270											100	67.8316	0	0	0	0	0	0	0	0	0	Decay 1
Animal 6	46	17121	12934	16403	11322	17240	13610	6764	647					99.3097	75.0232	95.145	65.6729	100	78.9443	39.2343	3.7529	0	0	0	Decay 2
Animal 6	47	12142	7758											100	63.8939	0	0	0	0	0	0	0	0	0	Decay 1
Animal 6	48	47726	98543	134632	146508	160480	137842	93605	42675	30970	19919	9154		29.7395	61.4052	83.8933	91.2936	100	85.8936	58.3281	26.5921	19.2984	12.4121	5.70414	Biphasic
Animal 6	49	20174	24833	67520	48597	41055	14430	13309	12936	7560	4471	3902		29.8786	36.7787	100	71.9742	60.8042	21.3714	19.7112	19.1588	11.1967	6.62174	5.77903	Decay 3
Animal 6	50	23937	43970	35868	24584	26706	5944							54.4394	100	81.5738	55.9108	60.7369	13.5183	0	0	0	0	0	Decay 2

## Sheet: Tab6
DNA sequencing of single coloured areas
Fig.5l Mutations per Mb					Fig.5m Average VAF of Non-syn mut in different SCA				Fig. 5n: Maximmum VAF of all mutations in each SCA
					Mutation	Average VAF				Mutations
					Hydin p.I1280N**	0.474074			SCA IDs	Other mutations	Notch1 p.A2026fs*33/Notch4-	Cntnap4 p.L1084Q	Lrp2 p.T866I	Ajuba p.D342fs*56	Sall1 p.D1054Y	Atrx p.D990G	Hydin p.I1280N / Plcb1-	C1s1 p.F461V
In vitro	In vivo (From Colom et al Nat Gen 2020)				Grin2a p.?	0.427083			C1.1-4	0
0.125242	0.063				Sall1 p.D1054Y	0.340249			C1.2-2	0
0.153066	0.032				Ajuba p.D342fs*56	0.290323			C2.2-5	0
0.402242	0				Lrp2 p.T866I	0.224			C2.3-3	0
1.18694					Cntnap4 p.L1084Q	0.219731			C1.3-1	0.018349
0.142716					Zfp521 p.L858M	0.206897			C1.2-4	0.034722
0.266583					Zfhx3 p.L2809F	0.111111			C1.1-2	0.034884
0					Scn3a p.F1229L**	0.104762			C1.2-3	0.043752
					Chuk p.L537**	0.0952381			C2.3-14	0.044248
	In vivo				Nup214 p.?	0.0806452			C2.3-7	0.044248
	vs.				Kcnh5 p.H539N**	0.0793651			C2.2-2	0.04918
	In vitro				Notch3 p.L1516I	0.0769231			C2.2-3	0.049505
					Notch3 p.E782**	0.0735294			C2.1-7	0.051546
Unpaired t test					Fat4 p.?	0.0724638			C2.3-1	0.051546
P value	0.2549				Pkhd1 p.W350L**	0.0714286			C2.1-6	0.052632
P value summary	ns				Fn1 p.R1119L	0.0675676			C2.1-2	0.053435
Significantly different (P < 0.05)?	No				Dst p.M4282I	0.0645161			C1.2-1	0.054054
One- or two-tailed P value?	Two-tailed				Pign p.R786M	0.0632911			C2.1-5	0.056818
t, df	t=1.226, df=8				Hydin p.S2610Y	0.0612245			C1.1-1	0.05865
					Myof p.D113Y	0.0612245			C1.2-5	0.060606
					Lrp1 p.L4376M**	0.0609756			C2.1-1	0.063158
					Mtor p.D2274G	0.0588235			C2.3-5	0.075758
					Dmxl2 p.E281**	0.0520833			C2.2-4	0.084337
					Bbs9 p.S717**	0.0518519			C2.3-11	0.146542
					Insrr p.G874C	0.0510204			C2.3-10		0.212473
					Dmxl2 p.E439D	0.0495868			C2.1-4			0.219731
					Kmt2c p.R4188L**	0.0483871			C2.3-2				0.224
					Lrp1 p.E551**	0.0462963			C1.1-3					0.290323
					Nsd1 p.G1539V	0.0458716			C1.3-2						0.340249
					Atm p.P957H	0.0458015			C2.3-9		0.362627
					Nf1 p.S2462Y	0.045045			C2.3-12									0.364583
					Pcdha5 p.D159Y	0.045045			C2.3-4		0.394846
					Akap9 p.E907**	0.0438596			C2.3-8		0.427083
					Ptch1 p.E956**	0.0438596			C3.2-1							0.43609
					Lrp1 p.G2156C	0.0403226			C3.2-2							0.454545
					Hydin p.A3058T	0.04			C2.1-3								0.474074
					Mtor p.E82**	0.04			C2.3-6									0.481481
					Dmxl2 p.?	0.0396825			C2.3-13									0.494737
					Notch2 p.G2240**	0.0390625
					Gcn1l1 p.M1853I	0.0381679
					Pik3ca p.L153M	0.0378788
					Pde4dip p.R2044I**	0.037037
					Zfhx3 p.P1779H	0.0335196
					Hydin p.E4091**	0.0310559
					Kmt2c p.?	0.0306748
					Met p.E239**	0.030303
					Setd2 p.H1136N	0.0282486
					Sall1 p.L407fs*11	0.0275591
					Flg2 p.S847Y	0.027027
					Zfhx3 p.S3066I	0.0238095
					Kdr p.S523**	0.0210084
					Shared mutations:
					C1s1 p.F461V	0.494737
					C1s1 p.F461V	0.481481
					C1s1 p.F461V***	0.364583333*
					Dst p.S5336R	0.06
					Dst p.S5336R	0.057554
					Notch1 p.A2026fs*33	0.212473
					Notch1 p.A2026fs*33	0.315936
					Notch1 p.A2026fs*33	0.394846
					Notch1 p.A2026fs*33***	0.362627
					Atrx p.D990G	0.454545
					Atrx p.D990G***	0.43609

## Sheet: Tab7
	Extended Data Fig. 5b
	RNAseq data comparing Rosa26YFP/YFP esophageal epithelioids uninduced or induced with Adenovirus-Cre
	Gene	log2FoldChange	Log10(adjusted p-value)
	Gt(Rosa)26Sor	2.37135	71.8175
		0.040271	0.000888
		0.111131	0.127882
		-0.01986	0.000888
		-0.05139	0.000888
		0.034372	0.000888
		0.119012	0.049287
		-0.01004	0.000888
		-0.02748	0.000888
		-0.07103	0.000888
		0.225012	0.05939
		0.141797	0.028847
		-0.01292	0.000888
		0.008943	0.000888
		0.058763	0.001397
		0.028444	0.000888
		0.130631	0.049521
		0.100969	0.005606
		0.139743	0.016751
		-0.14245	0.652828
		-0.0357	0.000888
		0.020398	0.000888
		0.037186	0.000888
		0.14411	0.058584
		0.03264	0.000888
		-0.06659	0.000888
		0.032338	0.000888
		-0.10587	0.014158
		-0.01306	0.000888
		0.073811	0.000888
		0.066873	0.000888
		0.174843	0.006485
		-0.20127	0.016554
		0.087031	0.00215
		0.161933	0.049521
		0.128494	0.006485
		-0.08613	0.000888
		-0.09069	0.000888
		-0.00884	0.000888
		0.013411	0.000888
		0.05279	0.000888
		0.111847	0.011551
		-0.0691	0.000888
		-0.07101	0.000888
		0.043901	0.002027
		0.129025	0.010917
		0.032305	0.000888
		0.037852	0.000888
		-0.03003	0.000888
		-0.05043	0.000888
		-0.07	0.000992
		-0.0236	0.000888
		0.03114	0.000888
		-0.07357	0.000888
		0.271321	0.016554
		-0.13551	0.019556
		0.024149	0.000888
		0.143599	0.009616
		0.059117	0.019556
		0.252321	0.016605
		0.026871	0.000888
		-0.15771	0.000888
		0.162488	0.036009
		0.000457	0.000888
		0.054812	0.000888
		0.014155	0.000888
		0.008764	0.000888
		-0.18403	0.019556
		0.267954	0.117442
		0.180423	0.03148
		0.027454	0.000888
		0.043697	0.000888
		-0.05416	0.000888
		0.143871	0.256963
		0.036905	0.000888
		0.114555	0.016554
		0.04466	0.000888
		0.07892	0.006008
		-0.05785	0.000888
		0.07344	0.020144
		0.059034	0.000888
		0.069705	0.000888
		0.185303	0.001397
		0.088454	0.005037
		0.192311	0.066401
		0.155958	0.071554
		0.002222	0.000888
		0.098814	0.026728
		0.025633	0.000888
		0.078517	0.019556
		0.212114	0.058584
		-0.11799	0.000888
		0.130605	0.000888
		0.28395	0.041827
		0.122285	0.000888
		0.130921	0.021934
		0.118845	0.016732
		0.12473	0.053059
		0.172225	0.012449
		0.022301	0.000888
		0.071937	0.014158
		0.068953	0.006406
		-0.09702	0.019556
		-0.05637	0.000888
		0.041844	0.000888
		0.080206	0.019556
		0.225473	0.187461
		-0.0539	0.014158
		-0.05847	0.000888
		-0.15604	0.044436
		0.003945	0.000888
		0.051074	0.000888
		0.128306	0.037425
		-0.06007	0.000888
		0.1936	0.065945
		-0.18214	0.047328
		0.034012	0.000888
		-0.06904	0.000888
		0.089571	0.045107
		0.013174	0.000888
		0.086153	0.098102
		0.040383	0.002027
		0.018402	0.000888
		0.03837	0.000888
		0.060784	0.000888
		-0.1167	0.006406
		0.008079	0.000888
		-0.04037	0.000888
		0.039577	0.001771
		0.012305	0.000888
		0.21455	0.019556
		0.036002	0.000888
		0.154069	0.166701
		0.102732	0.000888
		0.064524	0.000888
		0.180328	0.000888
		0.150955	0.025929
		-0.05705	0.000888
		-0.4344	0.127882
		-0.30836	0.588879
		0.098655	0.014438
		-0.01983	0.000888
		0.001842	0.000888
		0.015943	0.000888
		0.011141	0.000888
		-0.25099	0.049521
		0.082929	0.012023
		0.032628	0.000888
		0.026913	0.000888
		0.15547	0.016605
		0.049871	0.000888
		-0.02942	0.000888
		0.11075	0.000888
		0.183248	0.066401
		-0.03807	0.000888
		-0.06976	0.000888
		-0.06517	0.000888
		-0.20445	0.025929
		-0.34017	0.008244
		0.039025	0.000888
		0.19051	0.140996
		-0.02261	0.000888
		0.028119	0.000888
		-0.02845	0.000888
		0.081763	0.002027
		0.005932	0.000888
		0.082398	0.016554
		-0.10469	0.006234
		0.042461	0.000888
		0.023795	0.000888
		0.008485	0.000888
		0.024676	0.000888
		-0.03353	0.000888
		-0.10075	0.000888
		0.097872	0.045107
		-0.01189	0.000888
		0.006103	0.000888
		-0.05114	0.000888
		-0.02207	0.000888
		-0.02876	0.000888
		0.01981	0.000888
		0.087789	0.000888
		0.204997	0.010917
		-0.02497	0.000888
		0.10576	0.049521
		0.130435	0.026728
		-0.03462	0.000888
		0.013269	0.000888
		0.150889	0.019556
		-0.10124	0.002027
		-0.31146	0.017033
		0.050226	0.000888
		0.234803	0.137993
		0.065694	0.002027
		0.045883	0.002027
		-0.03846	0.000888
		0.108896	0.037443
		0.172632	0.016605
		-0.09198	0.002027
		-0.25479	0.006234
		-0.07449	0.000888
		-0.03819	0.000888
		0.053635	0.006485
		0.06596	0.008244
		0.07395	0.009993
		-0.05486	0.000888
		-0.13987	0.053059
		-0.1491	0.000888
		0.100781	0.006008
		-0.0986	0.018389
		0.107215	0.002027
		0.098834	0.063328
		-0.14896	0.000888
		0.054935	0.000888
		0.158684	0.019556
		0.113417	0.717479
		0.032055	0.000888
		0.019176	0.000888
		-0.29746	0.006485
		-0.05591	0.002166
		0.005916	0.000888
		-0.00109	0.000888
		0.203613	0.22726
		0.058443	0.000888
		-0.13654	0.000888
		0.005904	0.000888
		-0.08244	0.019647
		0.137438	0.017842
		0.016269	0.000888
		0.11652	0.026596
		0.000795	0.000888
		0.114646	0.03148
		-0.00909	0.000888
		-0.07647	0.006406
		0.13303	0.03148
		-0.00628	0.000888
		-0.1122	0.000888
		0.019248	0.000888
		0.043187	0.006485
		0.008685	0.000888
		0.103538	0.019556
		-0.0638	0.046104
		0.058004	0.000888
		0.025193	0.000888
		-0.00098	0.000888
		-0.02942	0.000888
		0.041668	0.000888
		0.111405	0.002027
		0.054145	0.000888
		0.016203	0.000888
		-0.00925	0.000888
		0.032757	0.000888
		-0.37763	1.08571
		-0.03558	0.000888
		-0.10474	0.006406
		0.065059	0.006008
		0.062379	0.037425
		-0.0245	0.000888
		-0.13314	0.026728
		0.153653	0.009887
		0.006215	0.000888
		-0.04507	0.000888
		-0.08298	0.012507
		-0.04203	0.004298
		0.201295	0.019556
		-0.01429	0.000888
		-0.01912	0.000888
		0.036773	0.000888
		0.088722	0.013497
		-0.1187	0.016605
		-0.18017	0.045107
		-0.14428	0.19845
		0.030363	0.000888
		-0.38251	0.026728
		0.297372	0.030826
		-0.08972	0.006008
		0.043636	0.000888
		-0.17482	0.002027
		-0.03344	0.000888
		0.300602	0.047352
		0.280614	0.053466
		0.115124	0.014158
		0.13076	0.183694
		-0.06519	0.014158
		0.044206	0.000888
		0.043215	0.01645
		0.043543	0.019556
		-0.33884	0.709815
		-0.01234	0.000888
		-0.11416	0.019556
		0.011901	0.000888
		-0.03992	0.000888
		-0.03408	0.000888
		0.067108	0.000888
		-0.00066	0.000888
		-0.08717	0.004356
		-0.07449	0.002027
		-0.08022	0.000888
		0.061148	0.008121
		-0.04562	0.000888
		-0.12508	0.063328
		-0.04414	0.002166
		0.268181	0.101284
		-0.05105	0.002027
		-0.17224	0.014158
		-0.211	0.059725
		0.00631	0.000888
		-0.12793	0.007591
		-0.1425	0.016605
		0.018682	0.000888
		-0.07442	0.002027
		-0.02568	0.000888
		-0.05292	0.003673
		-0.06854	0.000888
		-0.00321	0.000888
		0.147266	0.000888
		-0.05517	0.000888
		-0.05902	0.000888
		-0.00341	0.000888
		0.126471	0.049521
		0.067841	0.065945
		-0.05701	0.000888
		0.074499	0.002027
		0.06882	0.03148
		0.088409	0.043793
		0.075647	0.014158
		0.045626	0.010917
		0.030175	0.000888
		0.019687	0.000888
		0.102042	0.072229
		0.126359	0.030661
		0.061491	0.002027
		0.06142	0.000888
		0.077604	0.016554
		-0.14489	0.002027
		-0.03159	0.006485
		0.030251	0.000888
		0.054962	0.000888
		0.139856	0.015259
		-0.03023	0.000888
		0.147521	0.140996
		-0.06435	0.005746
		0.119893	0.001771
		0.019062	0.000888
		0.040527	0.000888
		0.115294	0.005354
		-0.18094	0.184785
		-0.02608	0.000888
		0.041691	0.005606
		-0.10159	0.005746
		0.095561	0.140996
		0.074935	0.002027
		0.152479	0.016751
		0.133362	0.071554
		0.050826	0.014158
		0.068339	0.019285
		0.035443	0.002166
		0.175214	0.000888
		0.039469	0.006406
		0.028548	0.000888
		0.015544	0.000888
		0.061346	0.006485
		0.058517	0.063328
		0.129609	0.019556
		0.084269	0.267124
		0.069871	0.055988
		-0.14236	0.026728
		-0.02302	0.000888
		0.356986	0.037546
		0.009281	0.000888
		0.1542	0.189344
		-0.11409	0.122298
		0.064618	0.009657
		-0.04217	0.000888
		-0.13987	0.127882
		-0.02052	0.000888
		-0.12789	0.002027
		-0.05462	0.000888
		0.170925	0.22726
		0.130579	0.026728
		0.015995	0.000888
		-0.01259	0.000888
		0.101265	0.066401
		0.069378	0.019556
		0.054463	0.000888
		-0.07369	0.000888
		0.006372	0.000888
		0.001609	0.000888
		0.073954	0.000888
		-0.07703	0.015527
		0.267329	0.043793
		-0.20263	0.003265
		0.329971	0.025929
		-0.24971	0.27857
		-0.08361	0.03148
		0.102924	0.037443
		0.108234	0.002027
		-0.09247	0.004598
		-0.02281	0.000888
		0.300215	0.023268
		0.088678	0.000888
		0.061233	0.001384
		0.121997	0.000888
		0.398459	0.006485
		0.536731	0.03148
		-0.02638	0.000888
		0.042246	0.000888
		-0.02296	0.000888
		-0.12142	0.000888
		-0.06341	0.002027
		0.054173	0.05204
		0.033309	0.002027
		0.043641	0.000888
		0.04558	0.019285
		0.064191	0.03148
		-0.14456	0.290787
		-0.04106	0.000888
		-0.04182	0.000888
		-0.06794	0.000888
		0.040728	0.000888
		0.021753	0.000888
		-0.00667	0.000888
		-0.13635	0.016605
		0.058721	0.000888
		0.145027	0.053059
		0.260964	0.016605
		-0.05833	0.000888
		0.035661	0.000888
		0.217196	0.000888
		0.070272	0.000888
		0.041647	0.000888
		0.008935	0.000888
		-0.14684	0.000888
		0.024709	0.000888
		0.242323	0.016605
		-0.07961	0.000888
		0.086479	0.000888
		0.003194	0.000888
		0.045168	0.000888
		0.06569	0.000888
		0.227064	0.033845
		-0.08507	0.055988
		0.09658	0.006485
		-0.22634	0.066401
		-0.02556	0.000888
		-0.26373	0.059915
		0.06069	0.000888
		-0.02889	0.000888
		0.220984	0.049521
		0.080206	0.006485
		0.006161	0.000888
		-0.11619	0.026728
		-0.03599	0.000888
		-0.0507	0.000888
		0.175235	0.012965
		-0.05585	0.000888
		0.051041	0.003488
		0.174989	0.013116
		-0.02024	0.000888
		-0.04755	0.000888
		0.044339	0.000888
		-0.19656	0.026596
		0.312052	0.014158
		0.307452	0.010917
		0.105458	0.028847
		0.052037	0.000888
		-0.09237	0.000888
		-0.0458	0.000888
		-0.1518	0.014158
		-0.10252	0.014438
		0.038513	0.000888
		0.548816	0.006406
		0.301855	0.036009
		-0.01074	0.000888
		0.163631	0.529364
		0.115883	0.007591
		-0.00982	0.000888
		0.052489	0.000888
		-0.23398	0.015087
		-0.05684	0.000888
		-0.02906	0.000888
		-0.0094	0.000888
		0.119713	0.036009
		-0.10114	0.045107
		0.104626	0.015259
		0.007213	0.000888
		0.041388	0.000888
		-0.1258	0.000888
		0.012238	0.000888
		0.068674	0.000888
		0.080143	0.036657
		0.026628	0.000888
		-0.06646	0.000888
		0.066738	0.010933
		-0.04915	0.000888
		0.391004	0.203064
		-0.01558	0.000888
		-0.00579	0.000888
		0.091519	0.140996
		-0.04007	0.000888
		-0.00327	0.000888
		0.01469	0.000888
		-0.05851	0.006008
		0.09235	0.000888
		0.006016	0.000888
		-0.01633	0.000888
		-0.04784	0.013497
		0.065157	0.071554
		0.066661	0.016554
		0.042304	0.000888
		0.034387	0.000888
		0.022742	0.000888
		-0.0832	0.002027
		-0.06015	0.025929
		0.053985	0.007591
		0.019644	0.000888
		-0.04258	0.000888
		-0.08602	0.015964
		-0.00329	0.000888
		-0.03945	0.002027
		-0.03345	0.000888
		0.114607	0.025929
		0.039611	0.006485
		0.102462	0.006485
		0.068612	0.018744
		0.062866	0.000888
		0.005756	0.000888
		0.084371	0.000888
		-0.01927	0.000888
		-0.18381	0.045107
		-0.07797	0.00215
		0.024956	0.000888
		-0.13574	0.03148
		-0.13616	0.002027
		-0.03015	0.000888
		0.023927	0.000888
		-0.10139	0.007992
		-0.1909	0.043408
		0.011404	0.000888
		-0.01102	0.000888
		-0.02912	0.000888
		-0.00584	0.000888
		-0.10871	0.012507
		-0.04891	0.010917
		0.197582	0.03148
		0.114057	0.002027
		-0.11518	0.000888
		-0.3048	0.165744
		-0.02709	0.000888
		-0.11734	0.021934
		0.095416	0.000888
		0.037756	0.000888
		0.038933	0.002166
		0.023265	0.000888
		0.012436	0.000888
		-0.03953	0.000888
		-0.03664	0.000888
		-0.03681	0.000888
		0.091979	0.018479
		0.023792	0.000888
		-0.05639	0.000888
		-0.02769	0.000888
		0.089399	0.018389
		-0.06059	0.000888
		0.052867	0.002027
		-0.0195	0.000888
		0.047856	0.006485
		0.002534	0.000888
		0.148385	0.036009
		0.026225	0.000888
		0.094328	0.001771
		0.00887	0.000888
		0.010109	0.000888
		-0.02142	0.000888
		0.02491	0.000888
		-0.12001	0.063328
		0.122298	0.000888
		-0.01717	0.000888
		-0.02353	0.000888
		0.016072	0.000888
		-0.13318	0.332604
		-0.04093	0.000888
		-0.11012	0.006552
		0.060744	0.003334
		0.102538	0.016554
		0.009993	0.000888
		0.066673	0.000888
		0.117013	0.127882
		0.011028	0.000888
		0.003515	0.000888
		-0.07495	0.000888
		-0.00579	0.000888
		0.051802	0.000888
		0.053184	0.012965
		-0.02319	0.000888
		0.079145	0.015964
		0.037086	0.016554
		-0.10618	0.024968
		0.093136	0.034878
		-0.00548	0.000888
		-0.02671	0.000888
		-0.03574	0.000888
		-0.06464	0.015259
		-0.51556	0.701031
		0.237398	0.071554
		-0.19198	0.000888
		0.258254	0.104241
		0.011239	0.000888
		-0.35593	0.015087
		-0.09787	0.094742
		0.560648	0.140996
		0.002582	0.000888
		0.119349	0.005354
		0.037746	0.000888
		-0.01958	0.000888
		0.020391	0.000888
		-0.14569	0.016554
		-0.02844	0.000888
		-0.02934	0.000888
		0.250797	0.007591
		0.007809	0.000888
		-0.08647	0.037443
		0.055279	0.000888
		-0.05174	0.000888
		-0.11081	0.024968
		0.072658	0.047352
		-0.02321	0.000888
		-0.1119	0.026728
		0.058707	0.006406
		-0.18613	0.017201
		-0.25988	0.127882
		-0.05572	0.016605
		-0.08126	0.049521
		0.031659	0.000888
		-0.02315	0.000888
		0.037773	0.000888
		0.033214	0.000888
		0.010359	0.000888
		0.080375	0.002027
		-0.03458	0.000888
		-0.31196	0.066401
		-0.03348	0.000888
		0.552753	0.030337
		-0.08805	0.000888
		1.11915	0.03148
		-0.01074	0.000888
		-0.08135	0.006008
		-0.06364	0.000888
		-0.01117	0.000888
		0.090904	0.002027
		-0.02522	0.000888
		-0.02515	0.000888
		0.069068	0.028847
		0.021407	0.000888
		0.052621	0.016605
		-0.00806	0.000888
		-0.00263	0.000888
		-0.05015	0.000888
		-0.09258	0.019556
		-0.06323	0.015259
		-0.00373	0.000888
		-0.03292	0.000888
		-0.0431	0.000888
		0.113133	0.015964
		-0.2128	0.291392
		-0.0997	0.008244
		-0.06567	0.000888
		-0.0617	0.000888
		0.075857	0.019285
		-0.123	0.059867
		-0.00758	0.000888
		-0.05902	0.000888
		0.085245	0.006485
		-0.05664	0.000888
		0.083869	0.013427
		0.048623	0.000888
		-0.02615	0.000888
		-0.05597	0.000888
		0.005334	0.000888
		-0.00884	0.000888
		-0.04172	0.006406
		-0.04604	0.000888
		0.286999	0.069455
		-0.03482	0.000888
		-0.0377	0.000888
		-0.05047	0.03148
		-0.12641	0.03758
		-0.02576	0.000888
		0.027786	0.000888
		-0.8033	3.17331
		0.007563	0.000888
		-0.0083	0.000888
		0.017194	0.000888
		0.150845	0.000888
		0.007053	0.000888
		-0.05405	0.002027
		-0.00686	0.000888
		0.087869	0.214855
		-0.03048	0.000888
		0.065822	0.007253
		0.098023	0.005606
		-0.1153	0.000888
		-0.08958	0.137993
		0.1443	0.023268
		-0.11162	0.000888
		-0.20199	0.03148
		-0.02633	0.002027
		-0.05388	0.000888
		0.027192	0.000888
		0.216138	0.03148
		0.003054	0.000888
		0.005359	0.000888
		0.002177	0.000888
		-0.00238	0.000888
		0.121332	0.002027
		0.011023	0.000888
		-0.00129	0.000888
		-0.00296	0.000888
		-0.13392	0.119912
		-0.01406	0.000888
		-0.04051	0.000888
		0.069156	0.009887
		-0.02597	0.000888
		0.095436	0.000888
		-0.00291	0.000888
		-0.0102	0.000888
		-0.10013	0.001397
		-0.48149	0.222641
		0.017858	0.000888
		0.059335	0.000888
		-0.04783	0.000888
		-0.12276	0.026728
		-0.21439	0.045107
		0.057031	0.014158
		-0.08409	0.000888
		-0.15127	0.009887
		-0.18065	0.006485
		0.057636	0.000888
		0.138304	0.006406
		0.117122	0.071554
		0.059213	0.000888
		0.067882	0.009616
		0.052803	0.000888
		-0.04704	0.000888
		-0.03286	0.000888
		-0.0644	0.000888
		0.082656	0.016554
		0.103289	0.000888
		0.095829	0.000888
		-0.23772	0.053852
		0.032291	0.000888
		-0.02812	0.000888
		-0.02951	0.000888
		-0.09185	0.041827
		-0.04525	0.000888
		0.091731	0.111599
		0.060109	0.006485
		-0.01969	0.000888
		0.10636	0.017033
		-0.03481	0.002027
		0.019832	0.000888
		-0.21022	1.03765
		-0.05205	0.002027
		0.045847	0.006292
		-0.0326	0.000888
		-0.08543	0.015259
		0.025947	0.000888
		-0.02297	0.000888
		0.11169	0.049521
		0.058672	0.002027
		-0.14564	0.536693
		-0.06798	0.002166
		0.050238	0.000888
		0.015726	0.000888
		0.034649	0.000888
		-0.00452	0.000888
		-0.06076	0.000888
		-0.00537	0.000888
		0.028343	0.000888
		-0.0306	0.000888
		-0.10987	0.000888
		-0.02259	0.000888
		0.290879	0.025297
		-0.07023	0.014158
		-0.01741	0.000888
		-0.11902	0.016554
		0.074535	0.137993
		0.043555	0.000888
		-0.00827	0.000888
		-0.05485	0.000888
		-0.09268	0.000888
		-0.02451	0.000888
		0.167866	0.000888
		0.023817	0.000888
		0.015392	0.000888
		0.051544	0.000888
		-0.02645	0.000888
		-0.14479	0.068686
		0.179466	0.00215
		0.100478	0.000888
		0.132807	0.002027
		-0.04891	0.000888
		-0.23798	0.126421
		-0.01934	0.000888
		-0.01365	0.000888
		-0.01456	0.000888
		0.0047	0.000888
		-0.01339	0.000888
		-0.05633	0.043793
		0.095341	0.000888
		-0.02393	0.000888
		0.038006	0.00215
		0.227158	0.043713
		-0.21023	0.000888
		-0.18978	0.22726
		0.081984	0.000888
		-0.03373	0.000888
		0.021958	0.000888
		0.07564	0.001122
		0.045285	0.000888
		0.028611	0.000888
		-0.07684	0.000888
		0.026229	0.000888
		0.05488	0.014158
		-0.01462	0.000888
		0.015375	0.000888
		0.016082	0.000888
		0.107663	0.22726
		0.099144	0.022656
		-0.03085	0.000888
		-0.00656	0.000888
		-0.00824	0.000888
		0.011165	0.000888
		0.023275	0.000888
		-0.00023	0.000888
		-0.00824	0.000888
		0.026023	0.000888
		0.091192	0.000888
		-0.08488	0.000888
		0.006856	0.000888
		0.081711	0.007591
		-0.40542	0.189344
		0.057122	0.000888
		-0.05086	0.000888
		-0.05729	0.000888
		-0.28458	0.026728
		-0.07096	0.016605
		-0.00301	0.000888
		0.037877	0.000888
		-0.02827	0.000888
		0.072131	0.000888
		0.11962	0.000888
		0.021115	0.000888
		-0.10999	0.007591
		0.059102	0.000888
		-0.20898	0.006406
		0.060604	0.000888
		-0.45509	1.83204
		-0.01342	0.000888
		-0.11206	0.078042
		0.013072	0.000888
		0.019904	0.000888
		-0.02113	0.002027
		-0.03186	0.000888
		0.061946	0.000888
		-0.04099	0.000888
		-0.17039	1.08571
		-0.0544	0.000888
		0.015962	0.000888
		-0.02441	0.000888
		0.061242	0.009118
		0.050303	0.000888
		0.035558	0.000888
		0.075946	0.000888
		-0.00036	0.000888
		-0.10477	0.002027
		-0.06785	0.000888
		0.090588	0.019556
		-0.00112	0.000888
		0.156833	0.018744
		-0.39549	0.359965
		0.077067	0.009887
		-0.06786	0.000888
		0.013905	0.000888
		0.045106	0.000888
		0.089672	0.000888
		-0.11494	0.046366
		-0.01765	0.000888
		-0.0259	0.000888
		-0.06579	0.000888
		-0.02008	0.000888
		-0.02406	0.000888
		-0.12569	0.000888
		0.090002	0.000888
		0.019437	0.000888
		0.083513	0.025297
		0.091573	0.066401
		0.033453	0.000888
		-0.07393	0.009887
		0.360376	0.008121
		-0.15732	0.140996
		-0.0107	0.000888
		0.087773	0.014158
		-0.09479	0.037443
		0.156526	0.239013
		0.071987	0.014158
		0.189466	0.071554
		-0.03153	0.000888
		0.051554	0.007591
		0.038026	0.000888
		0.115552	0.03148
		-0.04644	0.000888
		0.036639	0.000888
		0.054554	0.005354
		-0.06094	0.002027
		-0.03049	0.002027
		0.045912	0.03148
		-0.0007	0.000888
		-0.03141	0.000888
		-0.03803	0.002027
		0.102091	0.000888
		0.023747	0.000888
		-0.07298	0.016751
		-0.09125	0.006485
		-0.04521	0.000888
		-0.02162	0.000888
		-0.03744	0.000888
		-0.03815	0.000888
		0.0047	0.000888
		-0.14747	0.009468
		0.044344	0.000888
		-0.00698	0.000888
		0.075522	0.028847
		0.136702	0.343882
		0.043721	0.013497
		0.106024	0.068027
		0.093975	0.028847
		-0.0075	0.000888
		0.0578	0.002027
		-0.01388	0.000888
		-0.22822	0.099776
		0.023046	0.000888
		0.020617	0.000888
		0.076296	0.000888
		0.180084	0.019556
		-0.07425	0.000888
		-0.15681	0.024968
		-0.00953	0.000888
		0.067609	0.000888
		0.319197	0.006406
		-0.03856	0.000888
		-0.06421	0.000888
		0.032613	0.000888
		-0.03189	0.000888
		-0.07552	0.076322
		-0.13923	0.055266
		-0.10866	0.026728
		0.056528	0.000888
		-0.02371	0.000888
		-0.00191	0.000888
		0.03453	0.002027
		0.017415	0.000888
		0.056166	0.009468
		0.110899	0.4095
		-0.06987	0.026728
		-0.07878	0.026728
		0.038036	0.000888
		-0.33063	0.011358
		-0.09151	0.071554
		-0.03131	0.000888
		0.099264	0.015259
		0.03148	0.000888
		-0.42191	0.071554
		0.055429	0.000888
		-0.03306	0.000888
		-0.60458	0.681904
		0.399123	0.014158
		0.030848	0.000888
		0.159493	0.012507
		0.034942	0.000888
		-0.02248	0.000888
		-0.04844	0.000888
		-0.12134	0.111599
		-0.04105	0.000888
		0.006533	0.000888
		-0.40403	0.06312
		0.028567	0.000888
		-0.07204	0.000888
		-0.36435	0.045107
		-0.13651	0.000888
		0.017963	0.000888
		0.00907	0.000888
		-0.05266	0.002166
		0.169444	0.002027
		-0.2151	0.047352
		-0.25342	0.016605
		0.098583	0.002027
		0.045039	0.000888
		-0.05003	0.006485
		-0.08635	0.026728
		0.066929	0.003673
		0.11371	0.066401
		0.158739	0.316572
		0.137912	0.066401
		0.111063	0.066401
		-0.03436	0.000888
		-0.22629	0.076322
		0.104441	0.000888
		-0.06496	0.006485
		0.065147	0.014158
		0.11124	0.03111
		0.038831	0.014158
		0.075357	0.010933
		0.128151	0.648831
		0.054777	0.002027
		0.010058	0.000888
		0.016653	0.000888
		-0.0741	0.000888
		-0.06611	0.000888
		-0.15175	0.013116
		0.020663	0.000888
		0.012036	0.000888
		-0.30978	0.03148
		0.096853	0.024968
		0.077929	0.016605
		-0.17086	0.006406
		0.146219	0.016605
		-0.02389	0.000888
		0.022014	0.000888
		0.123954	0.016554
		-0.08738	0.006292
		-0.11584	0.026596
		-0.00766	0.000888
		-0.03099	0.000888
		0.108628	0.000888
		-0.02568	0.000888
		0.482676	0.183694
		0.081489	0.007591
		-0.07118	0.10714
		0.001785	0.000888
		0.005119	0.000888
		-0.02122	0.000888
		-0.00398	0.000888
		0.021409	0.000888
		0.018432	0.000888
		0.124147	0.024294
		0.069593	0.016605
		0.111816	0.066401
		0.09036	0.006485
		-0.03554	0.000888
		0.027493	0.000888
		0.042759	0.000888
		0.092117	0.019556
		0.029311	0.000888
		0.097618	0.015259
		0.068829	0.000888
		0.084364	0.016605
		0.017129	0.000888
		0.151646	0.215865
		-0.05987	0.006234
		0.061781	0.002027
		0.133584	0.140996
		0.028874	0.000888
		0.046958	0.006406
		0.154486	0.019556
		0.083527	0.014158
		0.142456	0.03148
		0.179924	1.10817
		0.072871	0.015537
		0.091847	0.03148
		0.060673	0.015259
		0.349307	0.031825
		0.113778	0.150977
		0.147978	0.076322
		0.122905	0.193943
		0.092503	0.066401
		0.063854	0.002027
		-0.0195	0.000888
		-0.18244	0.000888
		0.031643	0.000888
		0.130508	0.015259
		0.011508	0.000888
		0.05885	0.004356
		-0.05719	0.002027
		0.038114	0.000888
		-0.0446	0.000888
		0.114064	0.047352
		-0.23752	0.092135
		0.140707	0.670525
		-0.04185	0.000888
		0.009771	0.000888
		-0.17186	0.648831
		-0.0379	0.000888
		0.059757	0.006008
		-0.00835	0.000888
		-0.12405	0.016605
		-0.2003	0.053059
		0.059329	0.03148
		-0.00929	0.000888
		-0.01519	0.000888
		-0.20267	0.140996
		0.005485	0.000888
		0.054725	0.016605
		0.148254	0.016554
		0.030819	0.000888
		-0.25302	0.140996
		0.101938	0.066401
		0.014726	0.000888
		-0.02088	0.000888
		0.074509	0.039435
		-0.22168	0.000888
		0.028784	0.002027
		-0.38533	0.04383
		0.058492	0.003334
		-0.39217	0.022656
		-0.05657	0.000888
		0.069021	0.000888
		0.069014	0.006485
		0.120407	0.140996
		0.041069	0.000888
		-0.01575	0.000888
		0.015613	0.000888
		0.070182	0.002027
		-0.05532	0.000888
		0.064408	0.016751
		0.188695	0.011687
		-0.01704	0.000888
		0.07386	0.019556
		-0.05701	0.013497
		0.144973	0.002027
		-0.04726	0.000888
		0.026837	0.014158
		0.043604	0.000888
		-0.03497	0.000888
		-0.03023	0.000888
		0.0851	0.020144
		0.006752	0.000888
		0.088429	0.072229
		-0.11248	0.011265
		-0.00495	0.000888
		-0.01257	0.000888
		-0.00975	0.000888
		-0.0288	0.000888
		0.082209	0.000888
		-0.07614	0.000888
		0.031606	0.000888
		-0.09814	0.002027
		0.030291	0.000888
		-0.13429	0.000888
		-0.03003	0.000888
		-0.004	0.000888
		0.044177	0.001591
		0.008844	0.000888
		0.031169	0.000888
		-0.19207	0.006406
		0.056759	0.000888
		0.02037	0.000888
		-0.00759	0.000888
		-0.03502	0.000888
		0.186743	0.071554
		0.019385	0.000888
		-0.00429	0.000888
		0.12578	0.146336
		0.053208	0.002027
		0.099236	0.016554
		-0.15291	0.016605
		-0.01114	0.000888
		0.030978	0.000888
		-0.10242	0.03758
		0.034556	0.000888
		-0.02345	0.000888
		0.004244	0.000888
		-0.04056	0.000888
		0.023752	0.000888
		0.108873	0.000888
		0.024185	0.000888
		-0.01628	0.000888
		-0.04206	0.000888
		-0.44612	0.045107
		-0.00984	0.000888
		0.120776	0.000888
		0.083563	0.002027
		-0.09003	0.146228
		-0.17609	0.04919
		-0.04449	0.000888
		-0.05826	0.000888
		0.037437	0.000888
		0.053478	0.002027
		-0.19905	0.114939
		0.176448	0.002027
		-0.13022	0.030337
		-0.06384	0.000888
		-0.0704	0.000888
		0.01344	0.000888
		0.003209	0.000888
		-0.03558	0.000888
		-0.04223	0.000888
		0.044177	0.000888
		-0.08329	0.023738
		-0.0308	0.000888
		-0.00473	0.000888
		0.041689	0.003673
		0.078322	0.252198
		-0.00186	0.000888
		-0.12681	0.094742
		0.049492	0.014158
		0.041785	0.000888
		-0.10675	0.019556
		0.044756	0.000888
		0.132279	0.016605
		0.019784	0.000888
		-0.02128	0.000888
		0.208106	0.071554
		0.160084	0.373176
		0.012843	0.000888
		-0.39027	0.047328
		0.116775	0.261798
		-0.0857	0.006485
		-0.18069	0.000888
		-0.0172	0.000888
		0.007719	0.000888
		-0.02831	0.000888
		-0.27142	0.016605
		0.147169	0.036009
		-0.16223	0.045107
		0.446937	0.05939
		0.455425	0.055286
		-0.03335	0.000888
		-0.02032	0.000888
		0.057665	0.137993
		-0.02067	0.000888
		0.038676	0.000888
		0.355398	0.047328
		0.043812	0.000888
		0.004623	0.000888
		0.438671	0.049521
		0.052649	0.000888
		0.042585	0.000888
		-0.08149	0.006485
		0.124613	0.071554
		-0.00357	0.000888
		-0.01157	0.000888
		0.034732	0.004199
		-0.07908	0.000888
		-0.05002	0.001771
		0.055442	0.000888
		0.081065	0.004503
		0.000966	0.000888
		-0.06954	0.000888
		0.047139	0.022656
		0.058049	0.006485
		-0.02603	0.000888
		-0.04141	0.000888
		0.009019	0.000888
		0.047969	0.001397
		0.042653	0.000888
		-0.11578	0.036009
		-0.06321	0.000888
		-0.13752	0.057808
		0.068923	0.000888
		-0.10792	0.028847
		-0.00603	0.000888
		-0.04847	0.000888
		0.003208	0.000888
		-0.00461	0.000888
		0.129115	0.000888
		-0.07888	0.049986
		0.063706	0.047352
		-0.08944	0.002027
		0.013257	0.000888
		0.076187	0.019556
		0.007392	0.000888
		-0.26182	0.166701
		-0.0573	0.000888
		-0.02553	0.000888
		-0.07963	0.000888
		0.026057	0.000888
		-0.10731	0.000888
		0.170133	0.023268
		-0.05114	0.000888
		0.08993	0.127882
		-0.02858	0.000888
		0.111217	0.000888
		-0.29381	0.015778
		-0.27056	0.998551
		0.001563	0.000888
		0.120422	0.015259
		-0.4215	0.055286
		0.085161	0.016751
		0.113081	0.011413
		0.110151	0.014158
		0.109349	0.050189
		0.056022	0.015527
		0.088638	0.019556
		0.080863	0.069455
		0.051735	0.000888
		0.178656	0.019556
		0.027854	0.000888
		0.248999	0.000888
		-0.01492	0.000888
		0.002824	0.000888
		0.143855	0.019556
		0.005294	0.000888
		0.242333	0.047328
		-0.10828	0.000888
		0.023182	0.000888
		0.017165	0.000888
		-0.17618	0.382445
		-0.02479	0.000888
		0.015041	0.000888
		0.008134	0.000888
		0.098627	0.000888
		0.133686	0.015964
		0.184471	0.05939
		-0.09823	0.046288
		0.126389	0.066401
		-0.21608	1.24752
		0.055348	0.000888
		0.016437	0.000888
		0.085242	0.001771
		-0.03739	0.000888
		-0.01194	0.000888
		-0.21704	0.027826
		0.055413	0.000888
		0.152024	0.055286
		0.143239	0.099776
		0.100173	0.105307
		0.138769	0.03148
		0.065123	0.016605
		0.252101	0.006429
		-0.0503	0.000888
		-0.05861	0.016554
		-0.00474	0.000888
		0.051166	0.016732
		-0.04353	0.006234
		-0.45366	0.049521
		-0.513	0.276534
		0.008533	0.000888
		0.024811	0.000888
		0.000466	0.000888
		-0.06036	0.099776
		-0.17129	0.215865
		-0.01356	0.000888
		-0.16215	0.228729
		-0.03398	0.000888
		0.021439	0.000888
		-0.04179	0.000888
		0.028888	0.000888
		0.11727	0.261798
		-0.00578	0.000888
		-0.38837	0.03148
		-0.16739	0.127882
		0.009719	0.000888
		0.098487	0.127882
		0.045378	0.00215
		-0.06888	0.000888
		0.005953	0.000888
		-0.05862	0.006008
		-0.06644	0.000888
		-0.04839	0.016554
		-0.06503	0.016554
		0.012456	0.000888
		0.105964	0.071554
		0.097485	0.006485
		0.070877	0.000888
		0.197268	0.066401
		0.04726	0.000888
		-0.08893	0.000888
		-0.1185	0.076322
		0.052527	0.028847
		-0.01025	0.000888
		0.046341	0.000888
		-0.10848	0.002027
		0.011945	0.000888
		0.128225	0.036009
		0.03552	0.000888
		0.053558	0.014158
		0.01065	0.000888
		0.139277	0.01736
		0.108358	0.036009
		0.070169	0.006485
		0.066982	0.028847
		0.10137	0.006406
		0.076449	0.000888
		0.164079	0.03148
		0.002177	0.000888
		-0.00584	0.000888
		0.006229	0.000888
		-0.45156	0.055988
		-0.43583	0.119912
		-0.04587	0.000888
		-0.1067	0.019556
		0.0199	0.000888
		0.14032	0.017033
		-0.0234	0.000888
		0.018009	0.000888
		-0.0058	0.000888
		0.114417	0.002166
		0.113645	0.000888
		-0.00457	0.000888
		0.078092	0.000888
		0.034165	0.000888
		0.050352	0.000888
		0.097655	0.137993
		-0.04454	0.000888
		-0.10818	0.000888
		0.218908	0.047352
		0.127883	0.043793
		-0.00857	0.000888
		-0.20564	0.114314
		-0.03916	0.000888
		-0.433	0.425694
		0.070426	0.000888
		0.004801	0.000888
		0.08041	0.014158
		-0.23519	0.009887
		0.055575	0.000888
		-0.13455	0.006485
		0.006786	0.000888
		-0.02163	0.000888
		-0.00098	0.000888
		0.021216	0.000888
		0.109267	0.03148
		0.004864	0.000888
		0.054058	0.006453
		0.115691	0.066401
		-0.16224	0.140996
		0.093454	0.016605
		0.007625	0.000888
		0.036799	0.000888
		-0.15391	0.054249
		-0.0216	0.000888
		-0.05341	0.000888
		-0.20228	0.014158
		-0.13285	0.000888
		0.105337	0.03148
		-0.04943	0.000888
		0.015017	0.000888
		0.022763	0.000888
		-0.48159	0.290013
		-0.02652	0.000888
		0.023139	0.000888
		0.005199	0.000888
		0.181716	0.000888
		0.157917	0.000888
		0.101732	0.000888
		0.287561	0.010917
		-0.02582	0.000888
		0.053959	0.003488
		-0.05908	0.000888
		0.052139	0.002027
		0.951876	0.140996
		0.199847	0.016605
		-0.06621	0.053852
		0.003045	0.000888
		-0.01952	0.000888
		0.170957	0.043713
		-0.0865	0.000888
		0.078121	0.016554
		-0.01495	0.000888
		0.241422	0.015259
		0.001229	0.000888
		0.25892	0.066401
		-0.12341	0.002027
		0.039885	0.000888
		0.03567	0.006485
		-0.06126	0.019556
		-0.00622	0.000888
		0.034415	0.000888
		0.048941	0.000888
		-0.09095	0.032655
		-0.14314	0.823088
		0.022125	0.000888
		0.006251	0.000888
		-0.11382	0.140996
		0.055913	0.001528
		0.123317	0.043463
		0.024356	0.000888
		0.027153	0.000888
		0.005878	0.000888
		-0.00025	0.000678
		0.13197	0.000888
		0.049692	0.05939
		0.024528	0.000888
		0.548242	0.193542
		-0.08061	0.011551
		-0.20077	0.030661
		0.09381	0.002027
		0.057072	0.019556
		0.035342	0.000888
		0.04367	0.006485
		-0.34151	0.006406
		0.079585	0.000888
		0.076395	0.000888
		0.187661	0.140996
		-0.0645	0.000888
		-0.06514	0.043136
		0.390221	0.019285
		0.074836	0.043463
		-0.00943	0.000888
		-0.08839	0.028847
		0.074786	0.026728
		0.06789	0.008244
		-0.08558	0.016605
		-0.02109	0.000888
		-0.23784	0.066401
		-0.0006	0.000821
		-0.05629	0.026596
		-0.14307	0.007591
		-0.59685	0.23221
		-0.05457	0.006406
		0.053973	0.019556
		-0.07021	0.028847
		0.042315	0.000888
		-0.06411	0.000888
		0.563547	0.132343
		-0.04073	0.013354
		-0.00966	0.000888
		-0.04159	0.000888
		0.026745	0.000888
		0.084107	0.011687
		0.012664	0.000888
		-0.14592	0.014158
		0.062997	0.012507
		-0.00655	0.000888
		0.005655	0.000888
		-0.04811	0.000888
		0.069335	0.000888
		0.050182	0.000888
		0.0045	0.000888
		0.001819	0.000888
		0.027278	0.000888
		-0.07619	0.014158
		-0.08057	0.054249
		-0.03176	0.000888
		0.142941	0.03148
		-0.11248	0.189344
		0.099748	0.076322
		0.067278	0.000888
		0.294562	0.047328
		0.107433	0.043463
		0.176766	0.000888
		-0.00774	0.000888
		-0.07075	0.009468
		-0.07734	0.006485
		-0.07196	0.000888
		0.000151	0.000514
		-0.18421	0.014158
		-0.08004	0.020144
		0.039433	0.000888
		0.069599	0.019431
		0.032031	0.000888
		-0.01784	0.000888
		-0.05783	0.001771
		-0.13378	0.03148
		-0.13446	0.076322
		-0.11569	0.041827
		0.274247	0.03148
		-0.00883	0.000888
		-0.07307	0.002027
		0.024979	0.000888
		-0.10099	0.000888
		0.021888	0.000888
		0.048212	0.000888
		0.151505	0.043136
		0.038797	0.000888
		-0.05084	0.000888
		-0.05035	0.000888
		-0.09933	0.006485
		0.119889	0.025205
		-0.00223	0.000888
		-0.01653	0.000888
		-0.136	0.052597
		-0.13041	0.007253
		-0.06045	0.001397
		-0.05623	0.000888
		-0.33039	0.137993
		-0.35169	0.140996
		-0.10292	0.000888
		-0.32915	0.066401
		-0.04278	0.000888
		-0.0889	0.000888
		0.027295	0.000888
		-0.06076	0.000888
		0.03871	0.000888
		-0.03093	0.000888
		0.060168	0.000888
		-0.08989	0.000888
		0.040126	0.002027
		-0.31453	0.052723
		0.033965	0.000888
		0.050529	0.000888
		0.038574	0.000888
		-0.07819	0.006485
		0.077846	0.014438
		0.030128	0.000888
		0.033297	0.000888
		0.006644	0.000888
		0.113944	0.024968
		-0.10582	0.001771
		0.006415	0.000888
		-0.01859	0.000888
		-0.00918	0.000888
		0.089218	0.000888
		0.130424	0.070369
		-0.25145	0.261798
		0.014038	0.000888
		0.002689	0.000888
		-0.04847	0.006485
		-0.09158	0.025929
		0.042753	0.000888
		0.153371	0.053059
		-0.01516	0.000888
		0.014182	0.000888
		0.072281	0.084429
		0.106277	0.00215
		-0.25695	0.146228
		0.004694	0.000888
		-0.09563	0.000888
		0.110792	0.014553
		0.045815	0.000888
		-0.04805	0.000888
		-0.28656	0.333853
		0.004434	0.000888
		0.006261	0.000888
		0.161411	0.183694
		0.08338	0.05939
		0.165388	0.000888
		-0.05388	0.006008
		0.120807	0.043793
		0.007127	0.000888
		-0.25559	0.741909
		-0.07599	0.000888
		0.358226	0.000888
		0.03849	0.000888
		-0.09083	0.012507
		-0.35585	0.017033
		-0.34831	0.03148
		-0.18644	0.006485
		0.011191	0.000888
		-0.02113	0.000888
		-0.12268	0.049521
		-0.08524	0.006485
		0.149423	0.22726
		-0.15739	0.000888
		-0.21857	0.002027
		-0.41301	0.053852
		0.057681	0.000888
		0.187791	0.010917
		0.072083	0.008121
		0.082271	0.012507
		-0.0339	0.000888
		0.157441	0.006292
		-0.0923	0.078884
		-0.13048	0.000992
		-0.11347	0.000888
		-0.06521	0.009657
		-0.04191	0.000888
		0.067675	0.011229
		0.048548	0.000888
		-0.28197	0.036009
		0.073761	0.000888
		0.003247	0.000888
		0.071872	0.020144
		-0.37721	0.037443
		0.184224	0.071554
		0.02516	0.000888
		-0.02659	0.000888
		-0.0156	0.000888
		0.01219	0.000888
		0.067004	0.000888
		-0.03052	0.000888
		0.023246	0.000888
		-0.01794	0.000888
		0.07713	0.019285
		-0.06587	0.002027
		0.285782	0.019556
		0.096366	0.036657
		0.014938	0.000888
		0.150516
		0.437913
		0.159796
		0.208002
		0.03562
		0.024061
		0.003741
		-0.02334
		-0.0535
		-0.07201
		0.06667
		0.233754
		0.069872
		0.169619
		0.081116
		0.188909
		0.033327
		0.033419
		0.121709
		0.165033
		0.155537
		0.173101
		0.088842
		-0.20512
		-0.02576
		0.029456
		0.099937
		-0.00273
		-0.31423
		-0.06951
		-0.17194
		-0.15738
		-0.29555
		0.082554
		-0.10037
		0.107879
		0.002362
		0.003172
		-0.05804
		0.053911
		0.049595
		-0.02424
		-0.01255
		-0.06983
		0.051109
		0.090952
		0.026302
		0.155746
		0.029458
		0.022863
		-0.25847
		-0.05576
		-0.35426
		-0.57389
		-0.06555
		-0.46431
		-0.26969
		-0.07137
		-0.29571
		-0.07966
		-0.13682
		-0.27741
		-0.0679
		-0.05973
		0.034521
		-0.21572
		-0.16032
		0.239372
		0.100317
		-0.00443
		-0.00301
		-0.34288
		-0.04834
		-0.07255
		-0.0486
		-0.01562
		0.025174
		-0.00899
		-0.10958
		-0.05198
		-0.17927
		-0.08819
		-0.01322
		0.021988
		-0.04428
		0.055991
		-0.05667
		-0.35484
		-0.03741
		-0.09551
		0.022124
		0.064251
		-0.01779
		-0.01592
		0.104583
		0.009091
		0.038677
		0.046707
		-0.04432
		0.338791
		0.040197
		-0.02449
		0.235255
		-0.14417
		-0.11656
		-0.1042
		0.343333
		-0.09697
		0.042265
		0.015404
		-0.10055
		0.108647
		-0.00215
		0.275088
		-0.33327
		0.022728
		-0.00554
		-0.10248
		0.011791
		0.326112
		0.368843
		0.163761
		0.07438
		0.044792
		0.016452
		-0.07428
		0.052152
		-0.00295
		-0.03776
		-0.16206
		0.021153
		-0.0516
		-0.17494
		0.244309
		-0.24837
		0.122676
		-0.16064
		-0.52048
		-0.5423
		-0.34653
		-0.34755
		-0.11228
		-0.25261
		-0.27979
		-0.13518
		-0.25049
		-0.13051
		-0.1528
		-0.14414
		-0.15701
		-0.1892
		0.085307
		-0.13727
		-0.03488
		-0.08976
		-0.1189
		-0.2955
		-0.20321
		-0.22739
		-0.19035
		-0.19761
		-0.04969
		-0.11612
		-0.00514
		0.071673
		-0.30803
		-0.2509
		-0.20848
		-0.2662
		-0.00229
		-0.19296
		0.07042
		-0.38732
		-0.09099
		-0.07332
		0.007669
		-0.05822
		-0.06812
		-0.20195
		-0.11576
		-0.0861
		-0.06437
		0.025266
		-0.23761
		-0.07719
		-0.03675
		-0.08576
		0.141565
		0.111664
		-0.01177
		0.130483
		0.015079
		-0.10638
		0.821196
		0.967049
		1.52961
		0.623702
		0.100389
		0.12757
		0.060611
		0.189926
		0.106035
		0.004557
		0.052565
		0.058315
		0.137516
		0.023549
		-0.03881
		0.037824
		-0.03155
		0.039787
		0.109126
		-0.03058
		0.042598
		0.066418
		-0.02279
		0.121679
		0.140143
		0.053602
		-0.22362
		-0.21013
		-0.21256
		0.08977
		0.152365
		0.095285
		0.092188
		0.061573
		0.083859
		0.004344
		0.054358
		-0.05764
		0.012101
		-0.05988
		-0.03171
		-0.17193
		-0.09287
		-0.03954
		-0.15782
		-0.03956
		-0.06756
		-0.31672
		-0.09585
		-0.22603
		0.12171
		0.102153
		0.068911
		0.152239
		-0.00094
		-0.06333
		0.110756
		0.012396
		-0.02925
		0.16426
		0.158162
		0.057634
		0.103361
		0.105915
		0.156185
		0.109355
		0.119943
		0.050181
		0.057295
		-0.03132
		0.156127
		-0.15347
		-0.05981
		-0.06423
		0.060757
		-0.07329
		-0.0333
		0.168019
		-0.02684
		0.128399
		0.098859
		-0.02713
		-0.43764
		-0.0012
		0.028384
		0.009195
		0.115876
		0.062418
		-0.03159
		-0.17221
		0.075639
		0.199287
		-0.0895
		-0.03662
		0.044214
		0.144182
		0.029915
		-0.07574
		0.055307
		-0.03184
		-0.07825
		-0.02129
		-0.58541
		0.159087
		-0.12311
		-0.30747
		-0.37949
		0.057911
		-0.31121
		-0.01202
		0.047705
		-0.20152
		-0.17407
		-0.05589
		-0.08076
		-0.13933
		0.058221
		-0.11565
		0.059743
		0.071849
		0.170367
		-0.06229
		-0.19642
		-0.02093
		-0.00496
[truncated: 9,371 more rows]

## Sheet: Tab8
Sequences of gRNAs used in CRISPR screen
gRNA name	Target Gene	gRNA sequence
Abi1_1_Brie_Driver_genes	Abi1	ACTACATGACTAGTCCTGCG
Abi1_2_Brie_Driver_genes	Abi1	TCCAGAACTGTATAGTCGAT
Abi1_3_Brie_Driver_genes	Abi1	GTTGTGTCGAGAAATCTGCC
Abi1_4_Brie_Driver_genes	Abi1	AAAGTCCCTCGGCCCGACAC
Actb_1_Brie_Essential	Actb	AATGCCTGTGGTACGACCAG
Actb_2_Brie_Essential	Actb	ATGGAGGGGAATACAGCCCG
Actb_3_Brie_Essential	Actb	GGACTCCTATGTGGGTGACG
Actb_4_Brie_Essential	Actb	CAGCACAGGGTGCTCCTCAG
Adam10_1_Brie_Driver_genes	Adam10	GGTTTCATCAAGACTCGTGG
Adam10_2_Brie_Driver_genes	Adam10	CCCATAAATACGGCCCACAG
Adam10_3_Brie_Driver_genes	Adam10	TATCTGTGGAAACGGGATGG
Adam10_4_Brie_Driver_genes	Adam10	CAAACGAGCAGTCTCACATG
Aldoa_1_Brie_Essential	Aldoa	AATGGCGAGACAACTACCCA
Aldoa_2_Brie_Essential	Aldoa	CCTTGCCCGGAGCCACAATG
Aldoa_3_Brie_Essential	Aldoa	CCACGAGACACTGTACCAGA
Aldoa_4_Brie_Essential	Aldoa	GCCAGCATCTGCCAGCAGGT
Apc_1_Brie_Driver_genes	Apc	CCTTCTACACAGTACACCCG
Apc_2_Brie_Driver_genes	Apc	ATCACTACACCCCTATTGAG
Apc_3_Brie_Driver_genes	Apc	GGTTCCCCTTGACCTATATG
Apc_4_Brie_Driver_genes	Apc	GTCTTAAAGTAACACTGTAG
Rplp0_1_Brie_Essential	Rplp0	GCATATCCCGAATCTCAGTG
Rplp0_2_Brie_Essential	Rplp0	ATGATGCGCAAGGCTATCAG
Rplp0_3_Brie_Essential	Rplp0	ATCAGCTGCACATCACTCTG
Rplp0_4_Brie_Essential	Rplp0	CAGATCCGCATGTCGCTCCG
Atm_1_Brie_Driver_genes	Atm	TAAGTCATATAGGAAGCCGA
Atm_2_Brie_Driver_genes	Atm	GAGTATAAATAACATCGCGA
Atm_3_Brie_Driver_genes	Atm	AAGACTTGAACACCGGACAA
Atm_4_Brie_Driver_genes	Atm	TGCAAGATACACATGAATCG
Atp2a2_1_Brie_Driver_genes	Atp2a2	TGTCTTGATTAACAGCTCGG
Atp2a2_2_Brie_Driver_genes	Atp2a2	GGACCTTGGTACTTCCAACT
Atp2a2_3_Brie_Driver_genes	Atp2a2	GATAACAGAAGTACAACCAA
Atp2a2_4_Brie_Driver_genes	Atp2a2	GAGGCTACTTCAATCCTGGG
Axin1_1_Brie_Driver_genes	Axin1	TCAAGTAGACGGTACAACGA
Axin1_2_Brie_Driver_genes	Axin1	AGAGCTTATTCACCGTCTAG
Axin1_3_Brie_Driver_genes	Axin1	TTACACACTACTGTCCGTAA
Axin1_4_Brie_Driver_genes	Axin1	TAGCTGAATTATGGTGAACA
Zfp36l2_1_Brie_Driver_genes	Zfp36l2	TCATCCACAACGCGGACGAG
Zfp36l2_2_Brie_Driver_genes	Zfp36l2	CAACTCCACGCGCTACAAGA
Zfp36l2_3_Brie_Driver_genes	Zfp36l2	TTCCCGGGCGCCCCTAACGG
Zfp36l2_4_Brie_Driver_genes	Zfp36l2	GAAGGCGGTAGGGACGCCCG
Birc6_1_Brie_Driver_genes	Birc6	TAGCTGCTGCAACCAAACGT
Birc6_2_Brie_Driver_genes	Birc6	TTTCACGTATCCTCCCTGAG
Birc6_3_Brie_Driver_genes	Birc6	ACACACCAACCTAATGCACA
Birc6_4_Brie_Driver_genes	Birc6	TAATATGGTTACCAGTACAA
Ccnd1_1_Brie_Driver_genes	Ccnd1	GCACTTGAAGTAAGATACGG
Ccnd1_2_Brie_Driver_genes	Ccnd1	GAAATCGTGGGGAGTCATGG
Ccnd1_3_Brie_Driver_genes	Ccnd1	GCCATCCATGCGGAAAATCG
Ccnd1_4_Brie_Driver_genes	Ccnd1	GATTGGTGTCAGGGTACGCG
Cdh11_1_Brie_Driver_genes	Cdh11	CACCAAGACATTGGACCGAG
Cdh11_2_Brie_Driver_genes	Cdh11	AGGACAACCCTATTTCTCGG
Cdh11_3_Brie_Driver_genes	Cdh11	TTTGTGATAGAAGAGTACAC
Cdh11_4_Brie_Driver_genes	Cdh11	CTGTGAGAGCGATCACCCCA
Cdkn2a_1_Brie_Driver_genes	Cdkn2a	GCGCTGCGTCGTGCACCGGG
Cdkn2a_2_Brie_Driver_genes	Cdkn2a	CTTTCGTGAACATGTTGTTG
Cdkn2a_3_Brie_Driver_genes	Cdkn2a	GGGCCGCCCACTCCAAGAGA
Cdkn2a_4_Brie_Driver_genes	Cdkn2a	GCAGCTCTTCTGCTCAACTA
Cdx2_1_Brie_Driver_genes	Cdx2	GGTGCGCGTGGTATTCGGCG
Cdx2_2_Brie_Driver_genes	Cdx2	GACAAAAGACAAATACCGGG
Cdx2_3_Brie_Driver_genes	Cdx2	CCGCAGTACCCGGACTACGG
Cdx2_4_Brie_Driver_genes	Cdx2	TGGAATGGCTACGCACCCGG
Chuk_1_Brie_Driver_genes	Chuk	AAAGCTCCAATAATCCACAG
Chuk_2_Brie_Driver_genes	Chuk	AACTGCCAATTATACAGCTG
Chuk_3_Brie_Driver_genes	Chuk	GGACCATGCGAATGTTGTAA
Chuk_4_Brie_Driver_genes	Chuk	CATCTTCCACTTACCTACAA
Crebbp_1_Brie_Driver_genes	Crebbp	CATACTCGAGATATCCGATG
Crebbp_2_Brie_Driver_genes	Crebbp	AGCTCTGAAAGATCGCCGCA
Crebbp_3_Brie_Driver_genes	Crebbp	TAATGAATCAGGCTCAACAA
Crebbp_4_Brie_Driver_genes	Crebbp	TGAACCTACTGAATCCAAGG
Dcc_1_Brie_Driver_genes	Dcc	GCAAAGGATAATAATCAACG
Dcc_2_Brie_Driver_genes	Dcc	CACCTGGTTACGAGGCGAGG
Dcc_3_Brie_Driver_genes	Dcc	CACAGAAAGACTACCCGCAG
Dcc_4_Brie_Driver_genes	Dcc	AACCCATGCCAACAATACAC
Eef1a1_1_Brie_Essential	Eef1a1	TGTTCTCAAGCCTGGCATGG
Eef1a1_2_Brie_Essential	Eef1a1	AAGTCACTTACATTAGCACT
Eef1a1_3_Brie_Essential	Eef1a1	GCTGGTCTCGAATTTCCACA
Eef1a1_4_Brie_Essential	Eef1a1	AGCCAGAAGAGCATGCTCGC
Eef2_1_Brie_Essential	Eef2	GTTGTGAGCTGCTATACGAG
Eef2_2_Brie_Essential	Eef2	CCTACGGCGAGGGCGAGAGT
Eef2_3_Brie_Essential	Eef2	CCGATTGAGGACGTGCCATG
Eef2_4_Brie_Essential	Eef2	AGTCAGCCAATAGCCCAGAT
Epha3_1_Brie_Driver_genes	Epha3	ACTCCAGTCCAGGATAACCG
Epha3_2_Brie_Driver_genes	Epha3	AGCAGTTCATGAGTTCGCGA
Epha3_3_Brie_Driver_genes	Epha3	ACAGCCAAAATAATTGGCTG
Epha3_4_Brie_Driver_genes	Epha3	CTGACTGCGGCATACTGTCT
Erbb2_1_Brie_Driver_genes	Erbb2	TTGGAATCCTAATCAAACGA
Erbb2_2_Brie_Driver_genes	Erbb2	CTGTCCCCCGAACAACCAAG
Erbb2_3_Brie_Driver_genes	Erbb2	CTGACTGCAGTTGACACACT
Erbb2_4_Brie_Driver_genes	Erbb2	TCAATGAGTAAGCACCACTG
Erbb4_1_Brie_Driver_genes	Erbb4	ATGGCAGCAGTCACTAACGT
Erbb4_2_Brie_Driver_genes	Erbb4	GTAGAGCCCTTAACTCCCAG
Erbb4_3_Brie_Driver_genes	Erbb4	TTGCTGATCCTCAAACAACA
Erbb4_4_Brie_Driver_genes	Erbb4	AAAGAAATGTACCCGCAGGA
Fat1_1_Brie_Driver_genes	Fat1	GTGCGCGCCCATCATAACCG
Fat1_2_Brie_Driver_genes	Fat1	ACGACCTCGGTATACCCCAG
Fat1_3_Brie_Driver_genes	Fat1	ACGGTCAAACGGTATCCCGG
Fat1_4_Brie_Driver_genes	Fat1	TCCGTCGCTCGAATCACCAG
Fau_1_Brie_Essential	Fau	CCAGGAACTACACACCCTCG
Fau_2_Brie_Essential	Fau	AGCACTCACCTCCCAGCATG
Fau_3_Brie_Essential	Fau	AAGCACGACTTGATCTTCGG
Fau_4_Brie_Essential	Fau	TCAGGGCCTCTACGCCACAC
Gapdh_1_Brie_Essential	Gapdh	GCTGTGGCGTGATGGCCGTG
Gapdh_2_Brie_Essential	Gapdh	AAACAGGCCCACTTGAAGGG
Gapdh_3_Brie_Essential	Gapdh	TGCCATTTGCAGTGGCAAAG
Gapdh_4_Brie_Essential	Gapdh	GGCCGGTGCTGAGTATGTCG
Gnas_1_Brie_Driver_genes	Gnas	CTGGTCACTTGGCACGTAGT
Gnas_2_Brie_Driver_genes	Gnas	GGAATTCTATGAGCATGCCA
Gnas_3_Brie_Driver_genes	Gnas	CTTTAAAAGGGGCGGCGAAG
Gnas_4_Brie_Driver_genes	Gnas	TGAAGCACTGGATCCACTTG
H2-D1_1_Brie_Driver_genes	H2-D1	GGCCCCGACTCAGACCCGCG
H2-D1_2_Brie_Driver_genes	H2-D1	CGACGCAAGTGGGAGCAGAG
H2-D1_3_Brie_Driver_genes	H2-D1	TAGCCGACAGAGATGTACCG
H2-D1_4_Brie_Driver_genes	H2-D1	GTGAGCCTGAGGAACCTGCT
Hoxd13_1_Brie_Driver_genes	Hoxd13	CAGCAGCGTACCGACCAACG
Hoxd13_2_Brie_Driver_genes	Hoxd13	GGGGACACATTCCGGACGCG
Hoxd13_3_Brie_Driver_genes	Hoxd13	ATCCGGGGAACCTCGGCACG
Hoxd13_4_Brie_Driver_genes	Hoxd13	TATGGCTACCACTTCGGCAA
Il7r_1_Brie_Driver_genes	Il7r	GGGAGACTAGGCCATACGAC
Il7r_2_Brie_Driver_genes	Il7r	AGACCTAGAAGATGCAGACG
Il7r_3_Brie_Driver_genes	Il7r	CAGAACCCAAGAATCAAGGT
Il7r_4_Brie_Driver_genes	Il7r	CCTTTGAAGTAATCGTTATG
Ajuba_1_Brie_Driver_genes	Ajuba	CCCGACGGCTCAATCCCCGA
Ajuba_2_Brie_Driver_genes	Ajuba	CGGCTCCGGTTAGAGCTCCG
Ajuba_3_Brie_Driver_genes	Ajuba	ACACTCGGTTACAGGCTACG
Ajuba_4_Brie_Driver_genes	Ajuba	TTCGAAGGGTCCTTTCCCGG
Kras_1_Brie_Driver_genes	Kras	GCAGCGTTACCTCTATCGTA
Kras_2_Brie_Driver_genes	Kras	AAGAGGAGTACAGTGCAATG
Kras_3_Brie_Driver_genes	Kras	AGATATTCACCATTATAGGT
Kras_4_Brie_Driver_genes	Kras	CTGAATTAGCTGTATCGTCA
Rpsa_1_Brie_Essential	Rpsa	GAAGCGGCCAGCGATCGGAG
Rpsa_2_Brie_Essential	Rpsa	CTTACAGGGAGCTCACTCAG
Rpsa_3_Brie_Essential	Rpsa	GACGTCAGCAGGATTCTCGA
Rpsa_4_Brie_Essential	Rpsa	AGGGAAGTACTCCGCATGCG
Rps2_1_Brie_Essential	Rps2	AGGTAAAGCTGAAGACAAGG
Rps2_2_Brie_Essential	Rps2	CCAGGATTAGGTGGCCGCGG
Rps2_3_Brie_Essential	Rps2	ATCTTAACCAACCTTGAACC
Rps2_4_Brie_Essential	Rps2	GGTTGCCACTGCCATCCGAG
Smad4_1_Brie_Driver_genes	Smad4	TGAATCCATATCACTATGAG
Smad4_2_Brie_Driver_genes	Smad4	GGTGGCGTTAGACTCTGCCG
Smad4_3_Brie_Driver_genes	Smad4	TGTCACCATACAGAGAACAT
Smad4_4_Brie_Driver_genes	Smad4	CAAAAGCGATCTCCTCCCGA
Msn_1_Brie_Driver_genes	Msn	CGCTTGTTAATCCGAAGCCG
Msn_2_Brie_Driver_genes	Msn	CCGGGCCAAGTTCTACCCAG
Msn_3_Brie_Driver_genes	Msn	GAAGCAACTTATCTCCAGCC
Msn_4_Brie_Driver_genes	Msn	CAGACTAAGAAGGCTCAGCA
Myh9_1_Brie_Driver_genes	Myh9	GCTGGTACTCACGAATCGAG
Myh9_2_Brie_Driver_genes	Myh9	TGGACTATAAAGCTGACGAG
Myh9_3_Brie_Driver_genes	Myh9	TCAAGGAGCGATACTACTCA
Myh9_4_Brie_Driver_genes	Myh9	ACTGCAGGTCAAGTTCAGCG
Nfe2l2_1_Brie_Driver_genes	Nfe2l2	TGAAGACTGAACTTTCAGCG
Nfe2l2_2_Brie_Driver_genes	Nfe2l2	GTTCTGTTTGACACTTCCAG
Nfe2l2_3_Brie_Driver_genes	Nfe2l2	TTCAACCCGAAGCACGCTGA
Nfe2l2_4_Brie_Driver_genes	Nfe2l2	GGTGGGATTTGAGTCTAAGG
Notch1_1_Brie_Driver_genes	Notch1	ATATACATACCCGTCCACTC
Notch1_2_Brie_Driver_genes	Notch1	CTGCCCACCAGGCTTCGTCG
Notch1_3_Brie_Driver_genes	Notch1	CAGTGTAATAATCACGCATG
Notch1_4_Brie_Driver_genes	Notch1	ACCTGCAAGGACATGACCAG
Notch2_1_Brie_Driver_genes	Notch2	GGGCTGTGTAGAGTTCGCAG
Notch2_2_Brie_Driver_genes	Notch2	CAGCAACCCTTGTCACAAGG
Notch2_3_Brie_Driver_genes	Notch2	AGGGACCAGTGAAACCCACG
Notch2_4_Brie_Driver_genes	Notch2	TGGCCACCGTTAAGGCAGTG
Notch3_1_Brie_Driver_genes	Notch3	AACATACCCAGTGTGCCAGG
Notch3_2_Brie_Driver_genes	Notch3	TTGATCTCCACGTTGCAGAG
Notch3_3_Brie_Driver_genes	Notch3	GGACATCGGTGTCTCAATGG
Notch3_4_Brie_Driver_genes	Notch3	GCCAATTCGGTCAAGACACG
Nsd1_1_Brie_Driver_genes	Nsd1	ATATCGCGAATACTACGTAG
Nsd1_2_Brie_Driver_genes	Nsd1	GAATTGCTCGTTAAGACACC
Nsd1_3_Brie_Driver_genes	Nsd1	TCCCTCGAGGCATCTCGGGG
Nsd1_4_Brie_Driver_genes	Nsd1	GAGGCGCAACCGATTCAGAG
Ntrk3_1_Brie_Driver_genes	Ntrk3	ACTCACATATAACGCAAGTG
Ntrk3_2_Brie_Driver_genes	Ntrk3	CCACTGCATCACATCAACCA
Ntrk3_3_Brie_Driver_genes	Ntrk3	CCAGGCTCACCACACGTGGA
Ntrk3_4_Brie_Driver_genes	Ntrk3	GTCAACCTGACTGTCCGAGA
Pax9_1_Brie_Driver_genes	Pax9	ACATCCGGACTTACAAGCAG
Pax9_2_Brie_Driver_genes	Pax9	GCGGCAAGGCCACCGATCCG
Pax9_3_Brie_Driver_genes	Pax9	TTCCACGATGCGAAGCCGAA
Pax9_4_Brie_Driver_genes	Pax9	TGAGTCGTAATGACCCTGCT
Abcb1b_1_Brie_Driver_genes	Abcb1b	AGCCTTTGCAAACGCACGAG
Abcb1b_2_Brie_Driver_genes	Abcb1b	TGATGCTTCTAGTGTTAAAG
Abcb1b_3_Brie_Driver_genes	Abcb1b	TCATCTCTTGAAAAAACCTG
Abcb1b_4_Brie_Driver_genes	Abcb1b	CAGATGACAATCCAATAAGA
Pik3ca_1_Brie_Driver_genes	Pik3ca	AGCAGATCTTCTAACCCATG
Pik3ca_2_Brie_Driver_genes	Pik3ca	TCTTACCTAGGATTGGAACA
Pik3ca_3_Brie_Driver_genes	Pik3ca	GAGGCGAGTTGAGATCCCGC
Pik3ca_4_Brie_Driver_genes	Pik3ca	CAGTTACTCCCATACAGGAC
Pkm_1_Brie_Essential	Pkm	TTTCTCTCATGGAACCCATG
Pkm_2_Brie_Essential	Pkm	TGAAATAGCACATGCCTGTG
Pkm_3_Brie_Essential	Pkm	GGGCAGAGTCAATGTCCAGG
Pkm_4_Brie_Essential	Pkm	CTTCCTGACTTCATGCACGT
Ptch1_1_Brie_Driver_genes	Ptch1	AGCTAATCTCGAGACCAACG
Ptch1_2_Brie_Driver_genes	Ptch1	TGTGAGGGTCATACTCTGTG
Ptch1_3_Brie_Driver_genes	Ptch1	CTGGCAGAGGACTTACGTGG
Ptch1_4_Brie_Driver_genes	Ptch1	TAAAAATGGATCAGATGACG
Pten_1_Brie_Driver_genes	Pten	CCTCCAATTCAGGACCCACG
Pten_2_Brie_Driver_genes	Pten	TGTGCATATTTATTGCATCG
Pten_3_Brie_Driver_genes	Pten	ACTATTCCAATGTTCAGTGG
Pten_4_Brie_Driver_genes	Pten	GGTTTGATAAGTTCTAGCTG
Ptma_1_Brie_Essential	Ptma	AAAGCAAAATGAGGAAAATG
Ptma_2_Brie_Essential	Ptma	GACACTCACAGCGTTCCCAT
Ptma_3_Brie_Essential	Ptma	GATTGATTCTCCAGGTGAGG
Ptma_4_Brie_Essential	Ptma	CAGCTCCGAGATCACCACCA
Ptprt_1_Brie_Driver_genes	Ptprt	ACCTCCCAATGAGACCAATG
Ptprt_2_Brie_Driver_genes	Ptprt	CAAAGTAGTGTAGCGAATCG
Ptprt_3_Brie_Driver_genes	Ptprt	CCTGCGACTCCAAAACGTTG
Ptprt_4_Brie_Driver_genes	Ptprt	ACAGGGTCACAAGTCCGGTA
Rb1_1_Brie_Driver_genes	Rb1	AAATGATACGAGGATTATCG
Rb1_2_Brie_Driver_genes	Rb1	AGAGAAGTTTGCTAACGCTG
Rb1_3_Brie_Driver_genes	Rb1	TAAGTACGTTCAGAATCCAC
Rb1_4_Brie_Driver_genes	Rb1	GCAGTATGGTTACCCTGGAG
Rpl18_1_Brie_Essential	Rpl18	TGTGACCGTCCCCACAACCA
Rpl18_2_Brie_Essential	Rpl18	TGGCTGACTACTAACCATGC
Rpl18_3_Brie_Essential	Rpl18	TTACCTTGACAAGCAGCCGC
Rpl18_4_Brie_Essential	Rpl18	TCGCCACAACAAGGACCGAA
Rpl29_1_Brie_Essential	Rpl29	GAACTTACACTGGTTGTGTG
Rpl29_2_Brie_Essential	Rpl29	CAGGAACTTGGGGTCAACCT
Rpl29_3_Brie_Essential	Rpl29	GAATCCGCTTCCCAAGCTTG
Rpl29_4_Brie_Essential	Rpl29	CAAAAGGCCCCAAACTCAAG
Rpl32_1_Brie_Essential	Rpl32	TGTGTCTTCAGCGAAACTGG
Rpl32_2_Brie_Essential	Rpl32	ACCAAGCACATGCTGCCCAG
Rpl32_3_Brie_Essential	Rpl32	GAGGCATTGACAACAGGGTG
Rpl32_4_Brie_Essential	Rpl32	CCACAATGTCAAGGAGCTGG
Rpl37a_1_Brie_Essential	Rpl37a	CACTTGCTCCTTCTGTGGCA
Rpl37a_2_Brie_Essential	Rpl37a	ACAGGCTAAACGCACCAAGA
Rpl37a_3_Brie_Essential	Rpl37a	TCCGGAGGGAGGCACCATAG
Rpl37a_4_Brie_Essential	Rpl37a	GCCGTCGGCATCTGGCACTG
Rpl7_1_Brie_Essential	Rpl7	GAAGGCAAAGCACTATCACA
Rpl7_2_Brie_Essential	Rpl7	CCTTTGTCATCAGAATTCGA
Rpl7_3_Brie_Essential	Rpl7	TGGAGCCATACATTGCATGG
Rpl7_4_Brie_Essential	Rpl7	TTAAGAAAAAGGTTCCTGCT
Rps12_1_Brie_Essential	Rps12	CATTCCAGCATAGCTGCTGG
Rps12_2_Brie_Essential	Rps12	AAGACCGCCCTCATCCACGA
Rps12_3_Brie_Essential	Rps12	CGTCAACACTGCTCTACAAG
Rps12_4_Brie_Essential	Rps12	GGATGCGAGCACACACAGAT
Rps14_1_Brie_Essential	Rps14	CAACATGGCTGCATATGGAG
Rps14_2_Brie_Essential	Rps14	CTCGGCAGATGGTTTCCCTG
Rps14_3_Brie_Essential	Rps14	GACTGGTGGGATGAAGGTGA
Rps14_4_Brie_Essential	Rps14	CATTGAAGGATGCAAAGATG
Rps15_1_Brie_Essential	Rps15	GCTGCATCAGTTGCTCACTG
Rps15_2_Brie_Essential	Rps15	GTCGAGGTCTACGCCACGGT
Rps15_3_Brie_Essential	Rps15	GTTGCTTCCGCCGAAGACCA
Rps15_4_Brie_Essential	Rps15	CTTGAGAAAGGCCAAAAAGG
Rps17_1_Brie_Essential	Rps17	GAGAGATAACTACGTTCCTG
Rps17_2_Brie_Essential	Rps17	TGATGAAGCGGATTCAGAGA
Rps17_3_Brie_Essential	Rps17	AGCTTCGGAACAAGATAGCC
Rps17_4_Brie_Essential	Rps17	CACCAACAAGCGCGTGTGCG
Rps24_1_Brie_Essential	Rps24	ATAGATCATGCCAAAGCCAG
Rps24_2_Brie_Essential	Rps24	TTTCCTCTGAAGCAGACGGT
Rps24_3_Brie_Essential	Rps24	TTTGGATTCAGAACCCACTT
Rps24_4_Brie_Essential	Rps24	TCATTGATGTCCTTCATCCT
Rps29_1_Brie_Essential	Rps29	CAGGGTTCCCGCTCTTGGTG
Rps29_2_Brie_Essential	Rps29	CGTATTTGCGGATCAGACCG
Rps29_3_Brie_Essential	Rps29	CTCACCAAGAGCGGGAACCC
Rps29_4_Brie_Essential	Rps29	ACATGTTCAGCCCGTATTTG
Rps3a1_1_Brie_Essential	Rps3a1	CATCATTCTGTAGATCAGCA
Rps3a1_2_Brie_Essential	Rps3a1	GATGTTCCTAATATTGAACA
Rps3a1_3_Brie_Essential	Rps3a1	CTCCATGGTCAAGAAGTGGC
Rps3a1_4_Brie_Essential	Rps3a1	AAAATTCAAGCTAATCACTG
Rps4x_1_Brie_Essential	Rps4x	ACTCACCCATAAACCCAGCA
Rps4x_2_Brie_Essential	Rps4x	CGTCTGATCTATGACACCAA
Rps4x_3_Brie_Essential	Rps4x	TGAGGACCAGTGGATGGACG
Rps4x_4_Brie_Essential	Rps4x	ACACCGGAGGAGGCCAAGGT
Rps5_1_Brie_Essential	Rps5	ATGATGCATGGTCGTAACAA
Rps5_2_Brie_Essential	Rps5	CAAAGCACAATGTCCCATCG
Rps5_3_Brie_Essential	Rps5	TGCGTGTTGAGTCTTCTCGG
Rps5_4_Brie_Essential	Rps5	GCATACCGTCCGGCACTGTG
Rps7_1_Brie_Essential	Rps7	ATAAGCAGAAGCGCCCCAGA
Rps7_2_Brie_Essential	Rps7	TCCCAGGAAATCGAAGTTGG
Rps7_3_Brie_Essential	Rps7	GCACGTGGTCTTCATTGCTC
Rps7_4_Brie_Essential	Rps7	GCCAAGATCGTGAAGCCCAA
Rps8_1_Brie_Essential	Rps8	ACGGCCCGCTGCCAACACGA
Rps8_2_Brie_Essential	Rps8	CACGATGCAGTTCTTCACCA
Rps8_3_Brie_Essential	Rps8	TTTCATTCAGACTCCTGAGG
Rps8_4_Brie_Essential	Rps8	ACAGCACGCCGTACCGACAG
Smarca4_1_Brie_Driver_genes	Smarca4	GAGGTATGTGATGAGCGCGA
Smarca4_2_Brie_Driver_genes	Smarca4	CCCTGTGAAGGTGATCCACG
Smarca4_3_Brie_Driver_genes	Smarca4	CAAACGTCAGTCACTACGGG
Smarca4_4_Brie_Driver_genes	Smarca4	GCTGCAGCACCTTCGAACAG
Ncor2_1_Brie_Driver_genes	Ncor2	GCCATCTCGACTGTCCAAGG
Ncor2_2_Brie_Driver_genes	Ncor2	GCATAGAGAACAATCCGCGA
Ncor2_3_Brie_Driver_genes	Ncor2	GCTACCACACCCTCGTGAGT
Ncor2_4_Brie_Driver_genes	Ncor2	TACCGACTGAGCCCCCACGC
Tbx3_1_Brie_Driver_genes	Tbx3	TCCCAAGCGATCACGCAACG
Tbx3_2_Brie_Driver_genes	Tbx3	AAAGAGAATGTATATACACC
Tbx3_3_Brie_Driver_genes	Tbx3	GAGCACCTCACTTTAAACGG
Tbx3_4_Brie_Driver_genes	Tbx3	CATCATGGATCAGTTAGTGG
Tcp1_1_Brie_Driver_genes	Tcp1	TGGCTATGCGCTCAATTGTG
Tcp1_2_Brie_Driver_genes	Tcp1	AATTGGACCAAATTAGACAG
Tcp1_3_Brie_Driver_genes	Tcp1	GATGTAACCATTACTAACGA
Tcp1_4_Brie_Driver_genes	Tcp1	AGTGACGATGTTGGGACAAG
Tgfbr2_1_Brie_Driver_genes	Tgfbr2	CCTACGAGGAGTACTCCTCG
Tgfbr2_2_Brie_Driver_genes	Tgfbr2	ACCTGCAGGAGTACCTCACG
Tgfbr2_3_Brie_Driver_genes	Tgfbr2	GAAGCCGCATGAAGTCTGCG
Tgfbr2_4_Brie_Driver_genes	Tgfbr2	CCTTGTAGACCTCGGCGAAG
Tll1_1_Brie_Driver_genes	Tll1	TCATTGGTCGGTAGTCATCG
Tll1_2_Brie_Driver_genes	Tll1	TGTGCCAAACCTGACCGAGG
Tll1_3_Brie_Driver_genes	Tll1	CATGCCAGAAGCCTATCACG
Tll1_4_Brie_Driver_genes	Tll1	AGTCATGTCTTACCAAGGAG
Tpi1_1_Brie_Essential	Tpi1	TGAAGGTCAGTACAAACGCA
Tpi1_2_Brie_Essential	Tpi1	AAGTCGATGTAAGCGGTGGG
Tpi1_3_Brie_Essential	Tpi1	AGTGAGCCACGCCCTAGCAG
Tpi1_4_Brie_Essential	Tpi1	CCAACGAAGAACTTCCTGGT
Trp53_1_Brie_Driver_genes	Trp53	AACAGATCGTCCATGCAGTG
Trp53_2_Brie_Driver_genes	Trp53	TCCACCCGGATAAGATGCTG
Trp53_3_Brie_Driver_genes	Trp53	GAAGTCACAGCACATGACGG
Trp53_4_Brie_Driver_genes	Trp53	GTGTAATAGCTCCTGCATGG
Tpt1_1_Brie_Essential	Tpt1	CTACAAGATCCGGGAGATCG
Tpt1_2_Brie_Essential	Tpt1	GCTTCCGCTGAAGGTCCGGA
Tpt1_3_Brie_Essential	Tpt1	GTAGATGGTCAGTAGAACAG
Tpt1_4_Brie_Essential	Tpt1	ATCGATGACTCGCTCATCGG
Wt1_1_Brie_Driver_genes	Wt1	CAGCACGGTCACTTTCGACG
Wt1_2_Brie_Driver_genes	Wt1	CCCGCACGTCGGAACCCATG
Wt1_3_Brie_Driver_genes	Wt1	GGAGGCGCGAAGTCCAACAC
Wt1_4_Brie_Driver_genes	Wt1	GTGTGGCAGCCATACACCGG
Zfp148_1_Brie_Driver_genes	Zfp148	TTAGTGCTCGACGAGTAGAG
Zfp148_2_Brie_Driver_genes	Zfp148	GAACGAACTATCACTTACAG
Zfp148_3_Brie_Driver_genes	Zfp148	CAGTGCTGACATCGATCAAG
Zfp148_4_Brie_Driver_genes	Zfp148	TTCTGTGACACAAGCCGCCG
Nbea_1_Brie_Driver_genes	Nbea	TCCACATCTACAATCGATGG
Nbea_2_Brie_Driver_genes	Nbea	CTCCATGAGATAAGCCATCG
Nbea_3_Brie_Driver_genes	Nbea	AGTTAGCATCGTCAACTAAG
Nbea_4_Brie_Driver_genes	Nbea	GGAGGTAAAGAACTTACAGT
Cul3_1_Brie_Driver_genes	Cul3	GCAACATCTACAGGCAACGG
Cul3_2_Brie_Driver_genes	Cul3	TATTCTGTTGTACATATACA
Cul3_3_Brie_Driver_genes	Cul3	TGAAGGAAGATCAGTCTATG
Cul3_4_Brie_Driver_genes	Cul3	GACCACTGTTATTCTTACGC
Rpl8_1_Brie_Essential	Rpl8	GACTGTGGCGTAGTTCCCGG
Rpl8_2_Brie_Essential	Rpl8	GCGCACGTGAAGCACCGTAA
Rpl8_3_Brie_Essential	Rpl8	CAACACACGATCGTACCCTC
Rpl8_4_Brie_Essential	Rpl8	TAGGACATCATTCATGACCC
Rpl7a_1_Brie_Essential	Rpl7a	GGAAGCACTGACCTGCTCGG
Rpl7a_2_Brie_Essential	Rpl7a	ACCTCACACCTACCTCAATG
Rpl7a_3_Brie_Essential	Rpl7a	CGCTGCAGTCTGATGTAGCG
Rpl7a_4_Brie_Essential	Rpl7a	TGAACTGGTTAATGGCAGGA
Rps11_1_Brie_Essential	Rps11	CGATATTCTTGTAGTACCGA
Rps11_2_Brie_Essential	Rps11	AGGCTTCAAGACGCCTAAAG
Rps11_3_Brie_Essential	Rps11	ATAGTCCCGGCGGATGACAA
Rps11_4_Brie_Essential	Rps11	CAACATCCCACTCACCAGAC
Fbxw7_1_Brie_Driver_genes	Fbxw7	GTATGTCACAGATTCTAACG
Fbxw7_2_Brie_Driver_genes	Fbxw7	ACGTTAGTGGGACATACAGG
Fbxw7_3_Brie_Driver_genes	Fbxw7	ACTGTAGGCATGTGATCACA
Fbxw7_4_Brie_Driver_genes	Fbxw7	GTGTTGCTGAACATGGTACA
Chek2_1_Brie_Driver_genes	Chek2	TAAAGATCATTAGCAAGCGG
Chek2_2_Brie_Driver_genes	Chek2	CATACATCGGGACTTAAAGC
Chek2_3_Brie_Driver_genes	Chek2	AATAAGCTCGGTATTTACGA
Chek2_4_Brie_Driver_genes	Chek2	GCTGGAGACAGTGTCTACCC
Ppm1d_1_Brie_Driver_genes	Ppm1d	GCCATCGGAAAAAGGCCCGG
Ppm1d_2_Brie_Driver_genes	Ppm1d	GCCCCGTATTATAACCACAC
Ppm1d_3_Brie_Driver_genes	Ppm1d	ATAGCTCCACAAGTCACCTA
Ppm1d_4_Brie_Driver_genes	Ppm1d	TGGAGAGATGCAGATTACGA
Irf6_1_Brie_Driver_genes	Irf6	TGTGTAGCCAGATGAGACCA
Irf6_2_Brie_Driver_genes	Irf6	TCACCTTGTAGTGACTGACT
Irf6_3_Brie_Driver_genes	Irf6	TACCCCGGATAGGATCCACA
Irf6_4_Brie_Driver_genes	Irf6	ACTGCAGCCCCGAATCAGTG
Rpl36_1_Brie_Essential	Rpl36	GAGACACAGCCGGCGACGCG
Rpl36_2_Brie_Essential	Rpl36	GCGGCTTCGCACCCTACGAG
Rpl36_3_Brie_Essential	Rpl36	GACATGATCCGGGAGGTGTG
Rpl36_4_Brie_Essential	Rpl36	CAAACACACCAAGTTCGTGC
Rplp1_1_Brie_Essential	Rplp1	CCTCATCCTGCACGACGACG
Rplp1_2_Brie_Essential	Rplp1	CTTACCTTGGCAAACAAGCC
Rplp1_3_Brie_Essential	Rplp1	GGGCATTGATCTTATCCTCC
Rplp1_4_Brie_Essential	Rplp1	GAGGCTCCCAATGTTGACAT
Rps27_1_Brie_Essential	Rps27	TTGTGCATGGCTAAAGACCG
Rps27_2_Brie_Essential	Rps27	ACAAGACTACCGTTTGTGCA
Rps27_3_Brie_Essential	Rps27	GGACGTGAAATGCCCAGGTA
Rps27_4_Brie_Essential	Rps27	CCTCTCCAGAAGAGGAGAAG
Rpl23_1_Brie_Essential	Rpl23	CTGTGCAGACAACACAGGTG
Rpl23_2_Brie_Essential	Rpl23	AATCCGGAATTTCGCCCCGG
Rpl23_3_Brie_Essential	Rpl23	GTCCTTAGTACATCCAGCAG
Rpl23_4_Brie_Essential	Rpl23	AGCTCCGACCGGAAGACCCA
Rps23_1_Brie_Essential	Rps23	CATGCCACTTCTGGTCCCGT
Rps23_2_Brie_Essential	Rps23	GCATGAGAGGCACCCCCAAA
Rps23_3_Brie_Essential	Rps23	TTGATATTGCAGAGGGGTTG
Rps23_4_Brie_Essential	Rps23	AAGTCACCTCAATGAAGTTC
Prelid1_1_Brie_Essential	Prelid1	TAACCGAAGACATAGTGCAC
Prelid1_2_Brie_Essential	Prelid1	TGTGTGAACTCTGACAATAG
Prelid1_3_Brie_Essential	Prelid1	CGGGTACCGTTGCCAGAAGG
Prelid1_4_Brie_Essential	Prelid1	AGGAAGTCTCACCATCAGCC
Pbrm1_1_Brie_Driver_genes	Pbrm1	AAAACACTTGCATAACGATG
Pbrm1_2_Brie_Driver_genes	Pbrm1	CAATGCCAGGCACTACAATG
Pbrm1_3_Brie_Driver_genes	Pbrm1	AATAAAAGAGCAGTCCAAGG
Pbrm1_4_Brie_Driver_genes	Pbrm1	ACAAGCAGCTTTATACTCAG
Rpl14_1_Brie_Essential	Rpl14	AGAACAAGGTGTTACCTGTG
Rpl14_2_Brie_Essential	Rpl14	GGGTCCATCCACTAAAGCCT
Rpl14_3_Brie_Essential	Rpl14	TGTCCGAAAAGCTTGGGAGA
Rpl14_4_Brie_Essential	Rpl14	GAAAATTGATGCCAGAGAAA
Rpl37_1_Brie_Essential	Rpl37	ATTAGATAACTGGAGTGCCA
Rpl37_2_Brie_Essential	Rpl37	AAGTCGACTTGTGGCAAGTG
Rpl37_3_Brie_Essential	Rpl37	CACAAGTCGACTTCTGAAGG
Rpl37_4_Brie_Essential	Rpl37	CTTACACTTCCTCTTGCGCT
Rpl4_1_Brie_Essential	Rpl4	GCAAAATGAGAAACCGACGG
Rpl4_2_Brie_Essential	Rpl4	AGAAAACAGATGTGTCGTGG
Rpl4_3_Brie_Essential	Rpl4	GCTGTATGGCACTTGGCGGA
Rpl4_4_Brie_Essential	Rpl4	GTTAGGTCATCGTATTGAGG
Rpl41_1_Brie_Essential	Rpl41	CTCCTGCGCCATGAGAGCGA
Rpl41_2_Brie_Essential	Rpl41	TCTTCTCTTGCGCTTCAGCC
Rpl41_3_Brie_Essential	Rpl41	GGCGGAAGAAGAGAATGCGC
Rpl41_4_Brie_Essential	Rpl41	AGCGCAAGAGAAGAAAGATG
Fam135b_1_Brie_Driver_genes	Fam135b	CTAACTCCATACCTGATCAG
Fam135b_2_Brie_Driver_genes	Fam135b	TGATGACCAGGAAATAGAGT
Fam135b_3_Brie_Driver_genes	Fam135b	TGGGGATGTCCATGTAACCA
Fam135b_4_Brie_Driver_genes	Fam135b	GCCTGAATCAGATATTATGG
Nipbl_1_Brie_Driver_genes	Nipbl	GGTGAGTCAGAGCGACATCG
Nipbl_2_Brie_Driver_genes	Nipbl	CAACAGTCAATAAGCCCGAG
Nipbl_3_Brie_Driver_genes	Nipbl	AGGGTAAACTAACCTCCATG
Nipbl_4_Brie_Driver_genes	Nipbl	GAGCCAAAGCTAACGCCCGA
Ripk4_1_Brie_Driver_genes	Ripk4	CTGCAGTCGTTATCGAAGGG
Ripk4_2_Brie_Driver_genes	Ripk4	ATCGTGCACGAGACAGCCGT
Ripk4_3_Brie_Driver_genes	Ripk4	CATGTTTGGTGTCAAACAAG
Ripk4_4_Brie_Driver_genes	Ripk4	TCCTGGCATATGCCGTACAC
Rps25_1_Brie_Essential	Rps25	GATGAGCAGAAGTGGTCCAA
Rps25_2_Brie_Essential	Rps25	CTTCAGTCTCTCAGAGACCA
Rps25_3_Brie_Essential	Rps25	ATACGACAAGCTCTGTAAGG
Rps25_4_Brie_Essential	Rps25	GAAGAAAGATGCCGGAAAGT
Arpc2_1_Brie_Essential	Arpc2	AGTTGTTAAAGAGAGTGTAT
Arpc2_2_Brie_Essential	Arpc2	TCTTAGATTCCACATACCTG
Arpc2_3_Brie_Essential	Arpc2	GAAGTATTTCTCAAACACAG
Arpc2_4_Brie_Essential	Arpc2	CATCGGAAAGGTGTTCATGC
Rpl18a_1_Brie_Essential	Rpl18a	TCCGGGGAAATTGTGTACTG
Rpl18a_2_Brie_Essential	Rpl18a	CTTTCCACAGACCGAGACAT
Rpl18a_3_Brie_Essential	Rpl18a	CCAAAGTTCTTCACACGCAG
Rpl18a_4_Brie_Essential	Rpl18a	TGACACAAAGTACCAGAAGC
Rps9_1_Brie_Essential	Rps9	TGGACTCCGGAACAAACGTG
Rps9_2_Brie_Essential	Rps9	TACCCTGGCCAAGATCCGTA
Rps9_3_Brie_Essential	Rps9	ACACACCTTCAAACAGACGC
Rps9_4_Brie_Essential	Rps9	TTGAGGATTTCTTGGAGAGG
Arid2_1_Brie_Driver_genes	Arid2	ACTTGCAGTAAATTAGCTCG
Arid2_2_Brie_Driver_genes	Arid2	GTTGCCTTAACGACTTCACA
Arid2_3_Brie_Driver_genes	Arid2	GCTGAACCGTCTGACCGGCA
Arid2_4_Brie_Driver_genes	Arid2	TTTACTGCTCGCTAATGCGG
Eml4_1_Brie_Driver_genes	Eml4	GTAGCCATTGGAACGCACTC
Eml4_2_Brie_Driver_genes	Eml4	GCTGATCTGGAGCAAAACGA
Eml4_3_Brie_Driver_genes	Eml4	TCATAGTTGTCAACATCCGA
Eml4_4_Brie_Driver_genes	Eml4	GCAAATACAATAATAACATG
Arid1a_1_Brie_Driver_genes	Arid1a	GCAGCTGCGAAGATATCGGG
Arid1a_2_Brie_Driver_genes	Arid1a	TACCCAAATATGAATCAAGG
Arid1a_3_Brie_Driver_genes	Arid1a	CCTGCTGGCCATACGCACTG
Arid1a_4_Brie_Driver_genes	Arid1a	TGGTCGTGCGAGTTCTGCTG
Lrp1b_1_Brie_Driver_genes	Lrp1b	AAGACGTTCTGAGATCCGAG
Lrp1b_2_Brie_Driver_genes	Lrp1b	GTGGGAGTAGTAGACTACCA
Lrp1b_3_Brie_Driver_genes	Lrp1b	ACACAGCGACGATTGTAGCA
Lrp1b_4_Brie_Driver_genes	Lrp1b	TATGATCCACGAAAACAACA
Trrap_1_Brie_Driver_genes	Trrap	ACGTCGTGTAAAGCACCTGG
Trrap_2_Brie_Driver_genes	Trrap	GGTTAAGAATAATTCCCCGA
Trrap_3_Brie_Driver_genes	Trrap	ACCAAGGGATCCATCAACAT
Trrap_4_Brie_Driver_genes	Trrap	CCACATATCTGGCCGTAGAG
Bap1_1_Brie_Driver_genes	Bap1	CCACCAACGTAGAAACCTTG
Bap1_2_Brie_Driver_genes	Bap1	GCAGGATTAAGTATGAGACC
Bap1_3_Brie_Driver_genes	Bap1	ACCTGTCTGAGTGCACTCAG
Bap1_4_Brie_Driver_genes	Bap1	TCAGCTATGTGCCTATCACA
Prex2_1_Brie_Driver_genes	Prex2	CATATACAACCCCATACTCG
Prex2_2_Brie_Driver_genes	Prex2	GACATACCGATACCCATCTG
Prex2_3_Brie_Driver_genes	Prex2	TGTGTGCTGAATATACACCA
Prex2_4_Brie_Driver_genes	Prex2	GGAAAAGGGGTCGAATGCCG
Plxnb2_1_Brie_Driver_genes	Plxnb2	GCAGTACTACGAGTGTCGGG
Plxnb2_2_Brie_Driver_genes	Plxnb2	TGACGTCAAGAAGATAACTG
Plxnb2_3_Brie_Driver_genes	Plxnb2	ACCGTCCATCCGTATCAGCA
Plxnb2_4_Brie_Driver_genes	Plxnb2	TTCTCACGGACTTTATCTAG
Setd1b_1_Brie_Driver_genes	Setd1b	TCATTATGTCCACAACTCAG
Setd1b_2_Brie_Driver_genes	Setd1b	TCACAGGAAACAGTCCCGGT
Setd1b_3_Brie_Driver_genes	Setd1b	AAGCGGGACCCCAAAAGCGT
Setd1b_4_Brie_Driver_genes	Setd1b	GCTGCGAGTTAGTGCCAAAG
Kmt2a_1_Brie_Driver_genes	Kmt2a	GCAGCCGTTAGACCTCGAAG
Kmt2a_2_Brie_Driver_genes	Kmt2a	AGAAAGGGCGGCGATCAAGG
Kmt2a_3_Brie_Driver_genes	Kmt2a	CTGAGGTGGTATCGATACTG
Kmt2a_4_Brie_Driver_genes	Kmt2a	GCCAAAGCATCGGATCGAGG
Zfp521_1_Brie_Driver_genes	Zfp521	CACATCGAGCAGGTACACGG
Zfp521_2_Brie_Driver_genes	Zfp521	AGAGGGGCCAGTCATATCGG
Zfp521_3_Brie_Driver_genes	Zfp521	TTTGAACAGCCGACTGCAGT
Zfp521_4_Brie_Driver_genes	Zfp521	CGGCGAGTCGTTTGGCACCG
Asxl1_1_Brie_Driver_genes	Asxl1	TGAGTGTGAAAAGACTAATG
Asxl1_2_Brie_Driver_genes	Asxl1	GTGTTAACAAGAATGGACCC
Asxl1_3_Brie_Driver_genes	Asxl1	TTACCACTGCAATCGAGAGA
Asxl1_4_Brie_Driver_genes	Asxl1	TACTAAAACCGACTTAGCAG
Rap1gds1_1_Brie_Driver_genes	Rap1gds1	AGAAGTAGCCAAAAATGGTG
Rap1gds1_2_Brie_Driver_genes	Rap1gds1	GAACGCAACGAGACACATCT
Rap1gds1_3_Brie_Driver_genes	Rap1gds1	GACCATTTAAGGTCGCTGTG
Rap1gds1_4_Brie_Driver_genes	Rap1gds1	GCAGCTGGTGGTTATTCGAT
Kmt2c_1_Brie_Driver_genes	Kmt2c	AAAAGGCCCATTACCCAATG
Kmt2c_2_Brie_Driver_genes	Kmt2c	AGAACCATTATTAGTAAACG
Kmt2c_3_Brie_Driver_genes	Kmt2c	GGTGAAATGGATGATAGTCG
Kmt2c_4_Brie_Driver_genes	Kmt2c	AAGCATTACCTGAATCCATG
Zbtb16_1_Brie_Driver_genes	Zbtb16	TATCTCGAAGCATTCCAGCG
Zbtb16_2_Brie_Driver_genes	Zbtb16	GGTCGAGCTTCCGGACAACG
Zbtb16_3_Brie_Driver_genes	Zbtb16	GAAGCATTTGGGTATCTACT
Zbtb16_4_Brie_Driver_genes	Zbtb16	GCTGAGTCTAGCATCTCAGG
Kat6a_1_Brie_Driver_genes	Kat6a	ATTGGTGGCGAGTTTGACCG
Kat6a_2_Brie_Driver_genes	Kat6a	CAAAACACTCTATTATGACG
Kat6a_3_Brie_Driver_genes	Kat6a	TGCGGAAGTCCAGCATTCGT
Kat6a_4_Brie_Driver_genes	Kat6a	GCTTCCACACGAGAAAGACA
Rpl13_1_Brie_Essential	Rpl13	GGCTGGCATCCACAAGAAAG
Rpl13_2_Brie_Essential	Rpl13	CACTGTAGGGCACCTCACGA
Rpl13_3_Brie_Essential	Rpl13	GGAACAGGATGAGCTTGGAG
Rpl13_4_Brie_Essential	Rpl13	TACCTGCGGATCTTGCGCGC
Fat3_1_Brie_Driver_genes	Fat3	GTGACAATCAGACCTGACCG
Fat3_2_Brie_Driver_genes	Fat3	CAAAGTAACCGAGATTGTAG
Fat3_3_Brie_Driver_genes	Fat3	ACGAGACAATCATAATGGAG
Fat3_4_Brie_Driver_genes	Fat3	ACTTCTGGTGTATCAGATTG
Eif5a_1_Brie_Essential	Eif5a	TCTCGACGATCTTACATGGC
Eif5a_2_Brie_Essential	Eif5a	TGTACACAGGTCCATCTGGT
Eif5a_3_Brie_Essential	Eif5a	CTTCGAGACAGGAGATGCAG
Eif5a_4_Brie_Essential	Eif5a	ACATCCATATTATGAGTTGA
Rpl17_1_Brie_Essential	Rpl17	TTACCTTAAAGTGAACACGA
Rpl17_2_Brie_Essential	Rpl17	GAGAATCTACGTCTAAACCC
Rpl17_3_Brie_Essential	Rpl17	TGGAGTTGGTAGGTGCGCCC
Rpl17_4_Brie_Essential	Rpl17	AGCAATGTGTGCCATTCCGG
Zfp750_1_Brie_Driver_genes	Zfp750	GTAGTGGTCATATGTTGATG
Zfp750_2_Brie_Driver_genes	Zfp750	CTAACCCCACTGTCGAGGCA
Zfp750_3_Brie_Driver_genes	Zfp750	TTTGATCCAAAGTCTCAACA
Zfp750_4_Brie_Driver_genes	Zfp750	CAGGCGTGTTCCCAGTCAGG
Ep300_1_Brie_Driver_genes	Ep300	TGTAGTAAGTAGCATCACGG
Ep300_2_Brie_Driver_genes	Ep300	CCTGACCCGTCTATGATCCG
Ep300_3_Brie_Driver_genes	Ep300	GGAAGAAATGAACACTATCG
Ep300_4_Brie_Driver_genes	Ep300	GTACTGGAATTCGAAAACAG
Fat4_1_Brie_Driver_genes	Fat4	GACATCGTGGACGATCGAGG
Fat4_2_Brie_Driver_genes	Fat4	CAGTTATCTCATCACTACCG
Fat4_3_Brie_Driver_genes	Fat4	GGGATGTCGAAAGAGTACAC
Fat4_4_Brie_Driver_genes	Fat4	ATTAGATCCTATGTCCGCGT
Kmt2d_1_Brie_Driver_genes	Kmt2d	AAATGGCTGTTGATCCCATG
Kmt2d_2_Brie_Driver_genes	Kmt2d	GTTCACCATTAATACCCCCA
Kmt2d_3_Brie_Driver_genes	Kmt2d	TCGGGCCGGACTAACATCCG
Kmt2d_4_Brie_Driver_genes	Kmt2d	TGGGGATGGACAGCCCGACG
BRDN0000737505_1_Brie_Non-targetting	BRDN0000737505	AAAAAGTCCGCGATTACGTC
BRDN0000737693_2_Brie_Non-targetting	BRDN0000737693	AAAACGGCTCGATCGGTGAT
BRDN0000737637_3_Brie_Non-targetting	BRDN0000737637	AAAACGTAATTATACCGAGC
BRDN0000738185_4_Brie_Non-targetting	BRDN0000738185	AAAATTGCACCTTCCCGGCC
BRDN0000737801_5_Brie_Non-targetting	BRDN0000737801	AAACCCCCGCGCGGAGCGTC
BRDN0000737467_6_Brie_Non-targetting	BRDN0000737467	AAACCTAGCGTAGATTCGGC
BRDN0000737848_7_Brie_Non-targetting	BRDN0000737848	AAACGAGGCTGTTCGTACAC
BRDN0000737609_8_Brie_Non-targetting	BRDN0000737609	AAACTCATACGTAGCGAATC
BRDN0000737434_9_Brie_Non-targetting	BRDN0000737434	AAACTCCCGTGTCAACCGAT
BRDN0000738254_10_Brie_Non-targetting	BRDN0000738254	AAAGACGTGCATTCAGCGAG
BRDN0000737777_11_Brie_Non-targetting	BRDN0000737777	AACATGTTAAGTCGCGTTAT
BRDN0000737611_12_Brie_Non-targetting	BRDN0000737611	AACCAGCATTTGACCGCGCT
BRDN0000737528_13_Brie_Non-targetting	BRDN0000737528	AACCCCGGCTGTCATCGCCG
BRDN0000738228_14_Brie_Non-targetting	BRDN0000738228	AACCCGCCGGAACAATCAGC
BRDN0000737727_15_Brie_Non-targetting	BRDN0000737727	AACCGGCTGCGCGTTTGCAA
BRDN0000737483_16_Brie_Non-targetting	BRDN0000737483	AACCGTACTGCGAGGAGCAT
BRDN0000737872_17_Brie_Non-targetting	BRDN0000737872	AACCTCGTCTCATGTACGAA
BRDN0000737516_18_Brie_Non-targetting	BRDN0000737516	AACGCCCCGGATTTCGTTGA
BRDN0000737844_19_Brie_Non-targetting	BRDN0000737844	AACGGCTGCGCCCGCGGCAA
BRDN0000737412_20_Brie_Non-targetting	BRDN0000737412	AACGGGCGCAATACCCTTTT
BRDN0000737631_21_Brie_Non-targetting	BRDN0000737631	AACGGTAGCGTACCCGTGAA
BRDN0000737750_22_Brie_Non-targetting	BRDN0000737750	AACGGTCAAATCCGTGAGGG
BRDN0000737875_23_Brie_Non-targetting	BRDN0000737875	AACGTCACCAACCTCGATCC
BRDN0000738229_24_Brie_Non-targetting	BRDN0000738229	AACGTTATAGCTTCGTCTCT
BRDN0000737806_25_Brie_Non-targetting	BRDN0000737806	AACTAACTCACTACGCACGA
BRDN0000738366_26_Brie_Non-targetting	BRDN0000738366	AACTCCTCATCGTACGCTAA
BRDN0000737593_27_Brie_Non-targetting	BRDN0000737593	AACTCGCGTGGGAAGTCCGG
BRDN0000738128_28_Brie_Non-targetting	BRDN0000738128	AACTTATACGTAATCTGATC
BRDN0000738307_29_Brie_Non-targetting	BRDN0000738307	AAGACTCCTACGTATCGAGC
BRDN0000737391_30_Brie_Non-targetting	BRDN0000737391	AAGCACAAGAACGGTCCGCC
BRDN0000737912_31_Brie_Non-targetting	BRDN0000737912	AAGCAGCGACTACTCGACGC
BRDN0000738101_32_Brie_Non-targetting	BRDN0000738101	AAGCCTAACGGAGCTCGCGG
BRDN0000738296_33_Brie_Non-targetting	BRDN0000738296	AAGCCTACTTCACCGGTCGG
BRDN0000738095_34_Brie_Non-targetting	BRDN0000738095	AAGCGAGCCGCAGACCGTTT
BRDN0000737714_35_Brie_Non-targetting	BRDN0000737714	AAGCGTACCCCACTCGTTAA
BRDN0000738016_36_Brie_Non-targetting	BRDN0000738016	AAGCGTGAGATTCACCGCCG
BRDN0000737416_37_Brie_Non-targetting	BRDN0000737416	AAGGCCTTAACACGTCGACC
BRDN0000737993_38_Brie_Non-targetting	BRDN0000737993	AAGGCGTAAACGAGTACACG
BRDN0000738351_39_Brie_Non-targetting	BRDN0000738351	AAGGGTAAGTACAGTATCGT
BRDN0000738301_40_Brie_Non-targetting	BRDN0000738301	AAGTCCCCTTCGGGAACTCC
BRDN0000737395_41_Brie_Non-targetting	BRDN0000737395	AAGTCTATGCGGGGCTCGTA
BRDN0000737589_42_Brie_Non-targetting	BRDN0000737589	AATAAGCCTACCCGGCGAGA
BRDN0000738249_43_Brie_Non-targetting	BRDN0000738249	AATACCGTACCGACTCAGTG
BRDN0000737888_44_Brie_Non-targetting	BRDN0000737888	AATAGGAACTCCGCACCCGA
BRDN0000738271_45_Brie_Non-targetting	BRDN0000738271	AATCAACCGTGATAGTCTCG
BRDN0000737634_46_Brie_Non-targetting	BRDN0000737634	AATCACCGACAACGTAAGAC
BRDN0000737454_47_Brie_Non-targetting	BRDN0000737454	AATGAAGCACCGATTGCGGA
BRDN0000737646_48_Brie_Non-targetting	BRDN0000737646	AATGAGCGTCTCTCGATCGC
BRDN0000737994_49_Brie_Non-targetting	BRDN0000737994	AATGAGCTTCGAGTTCGTCT
BRDN0000738027_50_Brie_Non-targetting	BRDN0000738027	AATGCTGCGTACGATAACCG
BRDN0000738315_51_Brie_Non-targetting	BRDN0000738315	AATTCTGAGATTCCGCGGCT
BRDN0000737773_52_Brie_Non-targetting	BRDN0000737773	AATTGTCTGATCGCGCCATA
BRDN0000737873_53_Brie_Non-targetting	BRDN0000737873	AATTTTTTCGGAATCTAGCG
BRDN0000738210_54_Brie_Non-targetting	BRDN0000738210	ACAACAATTACTGGCCGCGA
BRDN0000737517_55_Brie_Non-targetting	BRDN0000737517	ACAACACGCCGACACGTCTA
BRDN0000737828_56_Brie_Non-targetting	BRDN0000737828	ACAATTCGGTTTATGCGCGT
BRDN0000738158_57_Brie_Non-targetting	BRDN0000738158	ACACAAACTGGTCGTAGATG
BRDN0000737857_58_Brie_Non-targetting	BRDN0000737857	ACACCCGTGTATGCACCGGG
BRDN0000737608_59_Brie_Non-targetting	BRDN0000737608	ACACGACCGACCGGTGGAAT
BRDN0000737566_60_Brie_Non-targetting	BRDN0000737566	ACACGTCTTCGGCTATACGC
BRDN0000737823_61_Brie_Non-targetting	BRDN0000737823	ACAGACCGAATAACCGACGA
BRDN0000738188_62_Brie_Non-targetting	BRDN0000738188	ACAGAGTCGTGTGCCGAACG
BRDN0000737471_63_Brie_Non-targetting	BRDN0000737471	ACAGCAGGGGCCGCGAATAA
BRDN0000737464_64_Brie_Non-targetting	BRDN0000737464	ACAGCGGCCTAATACTTCGC
BRDN0000737400_65_Brie_Non-targetting	BRDN0000737400	ACCAACGCTACGATCCCGGA
BRDN0000738102_66_Brie_Non-targetting	BRDN0000738102	ACCAATAACGGGTACAAGTC
BRDN0000738242_67_Brie_Non-targetting	BRDN0000738242	ACCACCGTGCCGGGGACGCG
BRDN0000737537_68_Brie_Non-targetting	BRDN0000737537	ACCAGGACTGCCGCGTGAGG
BRDN0000737842_69_Brie_Non-targetting	BRDN0000737842	ACCAGGCGCGGACCGCACAT
BRDN0000737640_70_Brie_Non-targetting	BRDN0000737640	ACCATACGGGGTCTTGTCGA
BRDN0000738161_71_Brie_Non-targetting	BRDN0000738161	ACCATAGTTTCAACCTGCGG
BRDN0000738072_72_Brie_Non-targetting	BRDN0000738072	ACCATCCGATATTACGAGCA
BRDN0000737717_73_Brie_Non-targetting	BRDN0000737717	ACCATGATGTCACCGCCGCA
BRDN0000738377_74_Brie_Non-targetting	BRDN0000738377	ACCCACGTATGTACTCGGGA
BRDN0000738349_75_Brie_Non-targetting	BRDN0000738349	ACCCAGATTCGCATTCGGAT
BRDN0000737629_76_Brie_Non-targetting	BRDN0000737629	ACCCATCCCCGCGTCCGAGA
BRDN0000737387_77_Brie_Non-targetting	BRDN0000737387	ACCCATCGGGTGCGATATGG
BRDN0000737767_78_Brie_Non-targetting	BRDN0000737767	ACCCGCATATGCCGCCTAAG
BRDN0000737574_79_Brie_Non-targetting	BRDN0000737574	ACCCTAGCCTCATCGCGACC
BRDN0000738174_80_Brie_Non-targetting	BRDN0000738174	ACCGCACGTTCTCGCAGAGA
BRDN0000738035_81_Brie_Non-targetting	BRDN0000738035	ACCGCGCATCATTGACGGTG
BRDN0000737552_82_Brie_Non-targetting	BRDN0000737552	ACCGGACTGCGATATGCCGT
BRDN0000737561_83_Brie_Non-targetting	BRDN0000737561	ACCGGATGTGGGCGCCTCTC
BRDN0000737545_84_Brie_Non-targetting	BRDN0000737545	ACCGGTCGAAGTCTGGGATT
BRDN0000737786_85_Brie_Non-targetting	BRDN0000737786	ACCGGTTCAGCCGCCGGAAC
BRDN0000738288_86_Brie_Non-targetting	BRDN0000738288	ACCGTACAAGACTCGCTCCA
BRDN0000737804_87_Brie_Non-targetting	BRDN0000737804	ACCGTCTCTATTATACGGCA
BRDN0000738362_88_Brie_Non-targetting	BRDN0000738362	ACCGTCTGATGTTCCCGGCT
BRDN0000737869_89_Brie_Non-targetting	BRDN0000737869	ACCGTTGTTTCCGTCGAAAC
BRDN0000737881_90_Brie_Non-targetting	BRDN0000737881	ACCTCGTGCAAATCGGTGGC
BRDN0000738216_91_Brie_Non-targetting	BRDN0000738216	ACCTTGTGTTCGACGGTAGG
BRDN0000738135_92_Brie_Non-targetting	BRDN0000738135	ACGACGAGAGATACTTAGGC
BRDN0000737964_93_Brie_Non-targetting	BRDN0000737964	ACGACGTCCGCTGTGTGTAT
BRDN0000738118_94_Brie_Non-targetting	BRDN0000738118	ACGAGGAGAAGTCGAGTATT
BRDN0000738086_95_Brie_Non-targetting	BRDN0000738086	ACGCAAGCGGAACGCGTCTA
BRDN0000738048_96_Brie_Non-targetting	BRDN0000738048	ACGCACCCATACAGGCGCTT
BRDN0000737488_97_Brie_Non-targetting	BRDN0000737488	ACGCGAAGTGTCGCAGAGTG
BRDN0000737521_98_Brie_Non-targetting	BRDN0000737521	ACGCTATAGTGTACGTCTAA
BRDN0000738184_99_Brie_Non-targetting	BRDN0000738184	ACGCTCTTGGCAGATAATCG
BRDN0000737748_100_Brie_Non-targetting	BRDN0000737748	ACGCTGTTCGTAACCGCGGG
BRDN0000737641_101_Brie_Non-targetting	BRDN0000737641	ACGGAACCCGATCGGAACGG
BRDN0000737818_102_Brie_Non-targetting	BRDN0000737818	ACGGATTGCTGACGCTATCA
BRDN0000738217_103_Brie_Non-targetting	BRDN0000738217	ACGGGTCAACTTCTTGCCGC
BRDN0000737441_104_Brie_Non-targetting	BRDN0000737441	ACGGTCCCAACGAGCGCCGG
BRDN0000737473_105_Brie_Non-targetting	BRDN0000737473	ACGGTCCCTCTCGGGTCAAT
BRDN0000737845_106_Brie_Non-targetting	BRDN0000737845	ACGGTCGAGCACGGTTATGA
BRDN0000737878_107_Brie_Non-targetting	BRDN0000737878	ACGTCGATGCTTATCCGTCT
BRDN0000737612_108_Brie_Non-targetting	BRDN0000737612	ACGTCGGTCTAGAGTTAAGT
BRDN0000737383_109_Brie_Non-targetting	BRDN0000737383	ACGTGTAAGGCGAACGCCTT
BRDN0000737995_110_Brie_Non-targetting	BRDN0000737995	ACGTGTTCTCGTACTTAGCT
BRDN0000738032_111_Brie_Non-targetting	BRDN0000738032	ACGTTGCAGCTCGCGTTTCG
BRDN0000738335_112_Brie_Non-targetting	BRDN0000738335	ACTAAGGAGTCCCGGTCCGA
BRDN0000737743_113_Brie_Non-targetting	BRDN0000737743	ACTAGCTCCATAACGTGTAC
BRDN0000737856_114_Brie_Non-targetting	BRDN0000737856	ACTCACCTCGCACGATCGTA
BRDN0000737548_115_Brie_Non-targetting	BRDN0000737548	ACTCGACCTAACGTCGATGT
BRDN0000737825_116_Brie_Non-targetting	BRDN0000737825	ACTCGCGAAACCGTACATGA
BRDN0000737651_117_Brie_Non-targetting	BRDN0000737651	ACTGCGCGTATAGGACGCAA
BRDN0000737753_118_Brie_Non-targetting	BRDN0000737753	ACTGTCCCATTGTACGACGG
BRDN0000737901_119_Brie_Non-targetting	BRDN0000737901	ACTTCCCGCGGTTCCGTTGA
[truncated: 901 more rows]

## Sheet: Tab9
CRISPR-screen analysing the effect of targeting normal tissue drivers and esophageal cancer drivers on cell competition in esophageal epithelioids
[truncated: 1,543 more rows]

[truncated: 5 more sheets: Tab10, Tab 11, Tab 12, Tab 13, Tab 14]
