# Supplementary material for: Self-sustaining long-term 3D epithelioid cultures reveal drivers of clonal expansion in esophageal epithelium
Source: Nat Genet. 2024 Sep 23;56(10):2158–73. doi: 10.1038/s41588-024-01875-8 (PMC11525200; doi:10.1038/s41588-024-01875-8)
Supplement: Supplementary file 15 — Statistical source data. [file 41588_2024_1875_MOESM15_ESM.xlsx]

## Sheet: Sheet1
Source data for Figure 2
Figure 2b
Researcher	Mouse	Inserts	Explants	Grow
R1	14	64	188	176
R2	3	6	6	6		Growth (%)	95.539
R3	8	45	120	110		No growth (%)	4.46097
R4	3	30	59	58
R5	5	30	165	164
Total	33	175	538	514
