# Supplementary material for: Self-sustaining long-term 3D epithelioid cultures reveal drivers of clonal expansion in esophageal epithelium
Source: Nat Genet. 2024 Sep 23;56(10):2158–73. doi: 10.1038/s41588-024-01875-8 (PMC11525200; doi:10.1038/s41588-024-01875-8)
Supplement: Supplementary file 16 — Statistical source data. [file 41588_2024_1875_MOESM16_ESM.xlsx]

## Sheet: Sheet1
	Figure 3b
		Sex	Age
	Donor A	Female	35-39
	Donor B	Male	50-54
	Donor C	Male	45-49
	Donor D	Male	50-54
	Donor E	Male	75-80
	Figure 3c
		Donor 1	Donor 2
	Growing explants	201	238
	Not growing explants	15	26
	Fig3j									Fig3k
	Cellular outgrowth speed per tissue at Day 6 after plating (um2/day) per explant									Proportion of explants that form a cellular outgrowth:
	mEsE	mBlE	mOrE			Halo growth speed per tissue					mBlE	mOrE
# Mice	6	10	3							Grown	153	39
# Explant	29	33	9			mBlE	mOrE	mOrE		Not grown	48	38
						vs.	vs.	vs.
	mEsE	mBlE	mOrE			mEsE	mEsE	mBlE		#animals	14	3
	6.30865e+06	9.36693e+06	5025157
	6.59502e+06	1.16544e+07	3154963		Unpaired t test
	3.12703e+06	1.26248e+07	548519		P value	1.41535e-07	0.00493321	2.72158e-09
	5.33912e+06	7.84578e+06	5269108		Significantly different (P < 0.05)?	Yes	Yes	Yes
	4.19583e+06	1.78002e+07	4725973		One- or two-tailed P value?	Two-tailed	Two-tailed	Two-tailed
	4.22136e+06	9.39372e+06	1774159		t, df	t=6.167, df=60	t=4.490, df=36	t=4.665, df=40
	5.66624e+06	3.77325e+06	266032
	5.71648e+06	9.73469e+06	3243597
	5.89111e+06	7.07637e+06	705958
	4.87621e+06	1.4288e+07
	3.37845e+06	4.98947e+06
	4.00101e+06	9.78479e+06
	6.16643e+06	1.02158e+07
	5.18172e+06	2.32595e+07
	5.6053e+06	2.001e+07
	4.84956e+06	5.54862e+06
	7.54036e+06	1.46177e+07
	5.65856e+06	2.60293e+07
	5.33695e+06	7.08587e+06
	7.1359e+06	1.66497e+07
	8.65075e+06	2.4981e+07
	3.09597e+06	8.44521e+06
	6.42438e+06	5.18335e+06
	4.62441e+06	1.19787e+07
	4.74773e+06	1.35787e+07
	5.0252e+06	1.6802e+07
	4.87297e+06	2.35274e+07
	5.16865e+06	1.20852e+07
	3.6594e+06	1.12161e+07
		10925126
		5.65528e+06
		7.12524e+06
		1.28413e+07
