# Supplementary material for: Self-sustaining long-term 3D epithelioid cultures reveal drivers of clonal expansion in esophageal epithelium
Source: Nat Genet. 2024 Sep 23;56(10):2158–73. doi: 10.1038/s41588-024-01875-8 (PMC11525200; doi:10.1038/s41588-024-01875-8)
Supplement: Supplementary file 17 — Statistical source data. [file 41588_2024_1875_MOESM17_ESM.xlsx]

## Sheet: Sheet1
Source data for Figure 4
Figure 4d								Figure 4m
Lucifer Yellow permeability								% of wound closed per day			Table Analyzed	% of wound closed/day
(% of well without cells)								CTL	+roGFP2 BM cells
Epithelioid	No cells							5.64	13.266		Column B	+roGFP2 BM cells
4.1	100							3.7643	11.894		vs.	vs.
5.8								4.6096	10.0524		Column A	CTL
5.8
4.4											Unpaired t test
											P value	0.0028
											P value summary	**
Fig 4g											Significantly different (P < 0.05)?	Yes
	Wound area (mm2)										One- or two-tailed P value?	Two-tailed
											t, df	t=6.558, df=4
	Animal 1		Animal 2		Animal 3
	Well A	Well B	Well A	Well B	Well A	Well B
0	132.409	136.119	133.1	140.821	125.038	136.24
1	116.241	117.224	115.727	121.309	110.966	120.08
2	85.1575	80.8891	88.5093	90.9973	83.8851	90.2314
3	60.4233	52.6726	75.2825	66.4484	62.4178	70.8063
4	45.2633	33.8035	49.489	47.2626	48.791	55.7003
5	39.1748	20.2266	42.101	37.7636	36.5904	49.0355
6			33.6191	29.7102	31.5016	38.0421
7	23.598	12.0786	27.887	24.6577	26.3694	32.4848
8	17.6019	6.79743	21.8893	18.3053	23.618	28.0424
9	14.1536	2.92739	17.2865	12.0395	18.7805	21.7485
10	9.57321	0.695447	12.8852	6.7992	15.0689	16.2054
11	7.22836	0.275557	7.93768	2.82361	8.87424	9.31449
12	4.79967	0	5.20392	0	6.394	7.38978
13	3.03369	0	2.32662	0	5.99974	5.93605
14	1.29929	0	1.04994	0	4.69453	5.14164
