# Supplementary material for: Self-sustaining long-term 3D epithelioid cultures reveal drivers of clonal expansion in esophageal epithelium
Source: Nat Genet. 2024 Sep 23;56(10):2158–73. doi: 10.1038/s41588-024-01875-8 (PMC11525200; doi:10.1038/s41588-024-01875-8)
Supplement: Supplementary file 18 — Statistical source data. [file 41588_2024_1875_MOESM18_ESM.xlsx]

## Sheet: Sheet1
Figure 5c
Cell density over time
Time (months)	Cell density (cells/mm2)					Page's L test
4	6321.97	7557.4	6265.99			L	35
8	6498.24	7244.89	7086.48			k	3
12	6547.09	6620.1	5976.7			n	3
						z	-0.40825
						p	0.341546
						Rho	-0.16667
Figure 5d						Page's L test
% of Ki67+ basal cells over time						L	36
Time (months)	%Ki67+ basal cells					k	3
4	4.74997	6.81878	3.21933			n	3
8	2.33549	1.86779	12.756			z	0
12	7.46423	1.53949	4.27046			p	0.5
						Rho	0
