# Supplementary material for: Self-sustaining long-term 3D epithelioid cultures reveal drivers of clonal expansion in esophageal epithelium
Source: Nat Genet. 2024 Sep 23;56(10):2158–73. doi: 10.1038/s41588-024-01875-8 (PMC11525200; doi:10.1038/s41588-024-01875-8)
Supplement: Supplementary file 19 — Statistical source data. [file 41588_2024_1875_MOESM19_ESM.xlsx]

## Sheet: Sheet1
Fig.6c Neutral competition				Fig6f-g DNM vs wt cell competition
				Relative fitness over YFP+ cells				Suprabasal/Basal ratio
Relative fitness of YFP- cells over YFP+ cells				Uninduced cells	DNM expressing cells			Uninduced cells	DNM expressing cells
T0	T30	T60		1.125	1.43493			0.622191	0.433653
1	1.04251	1.00924		1.19118	1.86765			0.739067	0.339275
1	1.04659	0.899642		1.07994	1.63752			0.747046	0.287692
1	1.10217	0.995652		1.15714	1.93611
1	0.880626	0.802348
					DNM expressing cells				DNM expressing cells
					vs.				vs.
					Uninduced cells				Uninduced cells
	T30	T60		Unpaired t test				Unpaired t test
	vs.	vs.		P value	0.0025			P value	0.004
	T0	T0		P value summary	**			P value summary	**
				Significantly different (P < 0.05)?	Yes			Significantly different (P < 0.05)?	Yes
Unpaired t test				One- or two-tailed P value?	Two-tailed			One- or two-tailed P value?	Two-tailed
P value	0.7196	0.1785		t, df	t=4.978, df=6			t, df	t=5.942, df=4
P value summary	ns	ns
Significantly different (P < 0.05)?	No	No
One- or two-tailed P value?	Two-tailed	Two-tailed
t, df	t=0.3764, df=6	t=1.523, df=6
Fig.6m-p Transformed cell line - nTnG wild type competition
# cells per subpopulation			Ctrl				2Gy x10				5FU				EPI
		Total	WT (ntng)	CCL		Total	WT (ntng)	CCL		Total	WT (ntng)	CCL		Total	WT (ntng)	CCL
t=0	Rep1	2627	2547	80		2553	1737	816		2110	1687	423		2406	1461	945
t=0	Rep2	2368	1809	559		2682	1830	852		2381	1260	1121		2515	1298	1217
t=0	Rep3	2560	1808	752		2727	2134	593		2062	1217	845		2149	1277	872
t=4w	Rep1	2226	468	1758		913	521	392		641	303	338		377	203	174
t=4w	Rep2	2593	1212	1381		811	495	316		956	832	124		110	90	20
t=4w	Rep3	2463	416	2047		952	731	221		1235	1158	77		120	56	64
t=10w	Rep1	2714	266	2448		1101	729	372		2092	134	1958		55	43	12
t=10w	Rep2	2503	152	2351		1034	728	306		1366	619	747		38	32	6
t=10w	Rep3	2622	197	2425		1055	595	460		1029	451	578		31	26	5
% Total cells			Ctrl				2Gy x10				5FU				EPI
			WT (ntng)	CCL			WT (ntng)	CCL			WT (ntng)	CCL			WT (ntng)	CCL
t=0	Rep1		76.417	23.583			76.417	23.583			76.417	23.583			76.417	23.583
t=0	Rep2		62.2889	37.7111			62.2889	37.7111			62.2889	37.7111			62.2889	37.7111
t=0	Rep3		66.8307	33.1693			66.8307	33.1693			66.8307	33.1693			66.8307	33.1693
t=4w	Rep1		21.0243	78.9757			57.0646	42.9354			47.2699	52.7301			53.8462	46.1538
t=4w	Rep2		46.7412	53.2588			61.0358	38.9642			87.0293	12.9707			81.8182	18.1818
t=4w	Rep3		16.89	83.11			76.7857	23.2143			93.7652	6.23482			46.6667	53.3333
t=10w	Rep1		9.80103	90.199			66.2125	33.7875			6.40535	93.5946			78.1818	21.8182
t=10w	Rep2		6.07271	93.9273			70.4062	29.5938			45.3148	54.6852			84.2105	15.7895
t=10w	Rep3		7.51335	92.4867			56.3981	43.6019			43.829	56.171			83.871	16.129
		Unpaired 2 tailed T.Tests	CTL	2Gy	5FU	EPI
		T10 WT vs p53	6.5496e-07	0.00812945	0.113956	2.04338e-05
#cell numbers relative to T0 ctrl average
CTL	R1	R2	R3		5FU	R1	R2	R3
0	0.998216	1.02395	0.977831		0	0.998216	1.02395	0.977831
4	0.916678	1.06781	1.01428		4	0.263967	0.393686	0.508579
10	1.11764	1.03075	1.07975		10	0.861496	0.562526	0.423747
2Gy x10	R1	R2	R3		EPI	R1	R2	R3
0	0.998216	1.02395	0.977831		0	0.998216	1.02395	0.977831
4	0.375978	0.333974	0.392038		4	0.155251	0.0452986	0.0494166
10	0.453397	0.425806	0.434454		10	0.0226493	0.0156486	0.012766
Unpaired Two-side Student's t-Test comparing T10 control with T10 of each treatment
	2Gy	5FU	EPI
	1.74749e-05	0.0249677	1.95379e-06
