# Supplementary material for: Self-sustaining long-term 3D epithelioid cultures reveal drivers of clonal expansion in esophageal epithelium
Source: Nat Genet. 2024 Sep 23;56(10):2158–73. doi: 10.1038/s41588-024-01875-8 (PMC11525200; doi:10.1038/s41588-024-01875-8)
Supplement: Supplementary file 20 — Statistical source data. [file 41588_2024_1875_MOESM20_ESM.xlsx]

## Sheet: Sheet1
Fig. 7h: Notch1 wt and KO competition against wt cells			Fig. 7j: wt and Nfe2l2ko competition against YFP+ cells			Fig. 7n: Kras-wt/wt and Kras-G12D/wt competition against YFP+ cells
Relative fitness over wt cells			Relative fitness over YFP+ cells			Relative fitness over YFP+ cells
Notch1+/+	Notch1-/-		WT	Nfe2l2 KO		Kras-wt/wt	Kras-G12D/wt
0.754522	1.68077		0.566735	0.412527		1.11722	1.32589
1.07907	1.75205		0.64745	0.400818		1.10405	1.53299
0.986696	1.67061		0.684575	0.368056		1.03592	1.23639
1.01558	1.82209						1.33742
	1.78629
	1.8204
	Notch1-/-			Nfe2l2 KO			Kras-G12D/wt
	vs.			vs.			vs.
	Notch1+/+			WT			Kras-wt/wt
Unpaired t test			Unpaired t test			Unpaired t test
P value	0.000526627		P value	0.003		P value	0.0165
P value summary	****		P value summary	**		P value summary	*
Significantly different (P < 0.05)?	Yes		Significantly different (P < 0.05)?	Yes		Significantly different (P < 0.05)?	Yes
One- or two-tailed P value?	Two-tailed		One- or two-tailed P value?	Two-tailed		One- or two-tailed P value?	Two-tailed
t, df	t=12.14, df=8		t, df	t=6.420, df=4		t, df	t=3.543, df=5
