# Supplementary material for: Self-sustaining long-term 3D epithelioid cultures reveal drivers of clonal expansion in esophageal epithelium
Source: Nat Genet. 2024 Sep 23;56(10):2158–73. doi: 10.1038/s41588-024-01875-8 (PMC11525200; doi:10.1038/s41588-024-01875-8)
Supplement: Supplementary file 21 — Table of source literature. [file 41588_2024_1875_MOESM21_ESM.xlsx]

## Sheet: Sheet1
Fig. 8a-b: Literature search on the effect of the targets analysed on the selected pathways												Fig 8d: Screen targets that are epigenetic regulators
Gene	Published/Proposed driver	Significantly enriched/depleted in the screen	Pathway	Effect	Reference	Link						Gene	Published/Proposed driver	Significantly enriched/depleted in the screen	Pathway
Adam10	Published	Enriched	Notch1	Activation	Bozkulak et al MCB 2009	https://journals.asm.org/doi/10.1128/MCB.00406-09?url_ver=Z39.88-2003&rfr_id=ori:rid:crossref.org&rfr_dat=cr_pub%20%200pubmed						Ajuba	Published	Enriched	Epigenetic regulation
Ajuba	Published	Enriched	Notch1	Activation	Loganathan et al Science 2020	https://www.science.org/doi/10.1126/science.aax0902?url_ver=Z39.88-2003&rfr_id=ori:rid:crossref.org&rfr_dat=cr_pub%20%200pubmed						Arid2	Published	Depleted	Epigenetic regulation
Bap1	Proposed	Enriched	Notch1	Activation	Luo et al JMCB 2020	https://academic.oup.com/jmcb/article/12/5/345/5558388?login=true						Bap1	Proposed	Enriched	Epigenetic regulation
Chuk	Proposed	Enriched	Notch1	Activation	Liu et al Mol Cell 2012	https://www.sciencedirect.com/science/article/pii/S1097276511009087?via%3Dihub						Crebbp	Proposed	Enriched	Epigenetic regulation
Crebbp	Proposed	Enriched	Notch1	Activation	Bienvenu et al Nature 2010	https://www.nature.com/articles/nature08684						Kat6a	Proposed	Depleted	Epigenetic regulation
Cul3	Published	Depleted	Notch1	Inhibition	Cheng et al BBARevCancer 2020	https://www.ncbi.nlm.nih.gov/pmc/articles/PMC7076836/#R107						Kmt2a	Proposed	Depleted	Epigenetic regulation
Fbxw7	Proposed	Depleted	Notch1	Inhibition	Ishikawa et al Oncogene 2012	https://www.nature.com/articles/onc2012213						Kmt2c	Proposed	Depleted	Epigenetic regulation
Lrp1b	Proposed	Depleted	Notch1	.Inhibition (Activates Notch1 in neighbour cells)	Bian et al Dev Cell 2021	https://www.sciencedirect.com/science/article/pii/S1534580721007334						Kmt2d	Published	Depleted	Epigenetic regulation
Ncor2	Proposed	Depleted	Notch1	Inhibition	Ann et al JBC 2012	https://www.sciencedirect.com/science/article/pii/S002192582062484X						Ncor2	Proposed	Depleted	Epigenetic regulation
Nfe2l2	Published	Depleted	Notch1	Activation	Wakabayashi et al Sci Signaling 2010	https://www.science.org/doi/10.1126/scisignal.2000762						Nsd1	Proposed	Depleted	Epigenetic regulation
Notch1	Published	Enriched	Notch1	Activation								Setd1b	Proposed	Depleted	Epigenetic regulation
Tcp1/p63	Published	Depleted	Notch1	Inhibition	Yugawa et al Cancer Res 2010	https://aacrjournals.org/cancerres/article/70/10/4034/559583/Np63-Repression-of-the-Notch1-Gene-Supports-the						Smarca4	Proposed	Depleted	Epigenetic regulation
Trp53	Published	Enriched	Notch1	Activation	Kolfschoten et al Genes Dev 2007	http://genesdev.cshlp.org/content/21/5/562						Trrap	Proposed	Depleted	Epigenetic regulation
Gene	Published/Proposed driver	Significantly enriched/depleted in the screen	Pathway	Effect	Reference	Link
Bap1	Proposed	Enriched	PI3K/mTOR	Inhibition	Deng et al Mol Onc. 2021	https://febs.onlinelibrary.wiley.com/doi/10.1002/1878-0261.12844
Cdh11	Proposed	Depleted	PI3K/mTOR	Activation	Liu et al FASEB J 2020	https://faseb.onlinelibrary.wiley.com/doi/epdf/10.1096/fj.201902613R
Cul3	Published	Depleted	PI3K/mTOR	Activation	Zhang et al PNAS 2016	https://www.ncbi.nlm.nih.gov/pmc/articles/PMC5081616/
Erbb2	Proposed	Depleted	PI3K/mTOR	Activation	Ruiz-Saenz et al Cancer Res 2018	https://aacrjournals.org/cancerres/article/78/13/3645/625951/HER2-Amplification-in-Tumors-Activates-PI3K-Akt
Erbb4	Proposed	Depleted	PI3K/mTOR	Activation	Liang et al FASEB J 2018	https://faseb.onlinelibrary.wiley.com/doi/abs/10.1096/fj.201801690R
Fat1	Published	Enriched	PI3K/mTOR	Inhibition	Madan et al Int J Cancer 2016	https://onlinelibrary.wiley.com/doi/10.1002/ijc.30386
Fbxw7	Proposed	Depleted	PI3K/mTOR	Inhibition	Mao et al Science 2008	https://www.science.org/doi/10.1126/science.1162981?url_ver=Z39.88-2003&rfr_id=ori%3Arid%3Acrossref.org&rfr_dat=cr_pub++0pubmed&
Il7r	Proposed	Depleted	PI3K/mTOR	Activation	Jian et al Mol Carcinogenesis 2018	https://onlinelibrary.wiley.com/doi/10.1002/mc.22933
Kat6a	Proposed	Depleted	PI3K/mTOR	Activation	Lv et al Cancer Res 2017	https://aacrjournals.org/cancerres/article/77/22/6190/623070/Histone-Acetyltransferase-KAT6A-Upregulates-PI3K
Kras	Proposed	Depleted	PI3K/mTOR	Activation	Krygowska and Castellano, Cold Spring Harb Perspect Med. 2018	https://www.ncbi.nlm.nih.gov/pmc/articles/PMC5983164/
Myh9	Proposed	Depleted	PI3K/mTOR	Activation	Chen et al Cell Death Discovery 2021	https://www.nature.com/articles/s41420-021-00681-z
Ntrk3	Proposed	Depleted	PI3K/mTOR	Activation	Kim et al Molecules and Cells 2013	https://link.springer.com/article/10.1007/s10059-013-0061-6
Pik3ca	Published	Depleted	PI3K/mTOR	Activation
Prex2	Proposed	Depleted	PI3K/mTOR	Activation	Deribe et al, PNAS 2015	https://www.pnas.org/doi/10.1073/pnas.1513801113
Rap1gds1	Proposed	Depleted	PI3K/mTOR	Activation	Sato et al Mol Cancer Res 2021	https://aacrjournals.org/mcr/article/19/5/921/672915/Silencing-of-SmgGDS-a-Novel-mTORC1-Inducer-That
Smad4	Published	Enriched	PI3K/mTOR	Inhibition	Zhang et al Oncology Rep. 2015	https://www.spandidos-publications.com/10.3892/or.2015.4479?text=abstract
Smarca4	Proposed	Depleted	PI3K/mTOR	Activation	Mehta et al npj Breast cancer 2021	https://www.nature.com/articles/s41523-021-00248-2
Tbx3	Proposed	Depleted	PI3K/mTOR	Activation	Burgucu et al BMC Cancer 2012	https://bmccancer.biomedcentral.com/articles/10.1186/1471-2407-12-481
Tgfbr2	Proposed	Depleted	PI3K/mTOR	Activation	Mehta et al npj Breast cancer 2021	https://www.nature.com/articles/s41523-021-00248-2
Trp53	Published	Enriched	PI3K/mTOR	Inhibition	Singh et al Genes Dev 2002	http://genesdev.cshlp.org/content/16/8/984
Zfp36l2	Published	Depleted	PI3K/mTOR	Inhibition	Kouzu et al JCI 2022	https://www.jci.org/articles/view/154491
Gene	Category	Significantly enriched/depleted in the screen	Pathway	Effect	Reference	Link
Kat6a	Proposed	Depleted	TP53	Activation	Rokudai et al PNAS 2012	https://www.pnas.org/doi/10.1073/pnas.1300490110?url_ver=Z39.88-2003&rfr_id=ori:rid:crossref.org&rfr_dat=cr_pub%20%200pubmed
Myh9	Proposed	Depleted	TP53	Activation	Schramek et al Science 2014	https://www.science.org/doi/10.1126/science.1248627
Ncor2	Proposed	Depleted	TP53	Activation	Adikesavan et al MCB 2014	https://www.ncbi.nlm.nih.gov/pmc/articles/PMC3993559/
Trrap	Proposed	Depleted	TP53	Activation	Jethwa et al Blood 2018	https://pubmed.ncbi.nlm.nih.gov/29653964/
Zfp36l2	Published	Depleted	TP53	Activation	Kouzu et al JCI 2022	https://www.jci.org/articles/view/154491
Birc6	Proposed	Depleted	TP53	Inhibition	Ren et al PNAS 2005	https://www.pnas.org/doi/10.1073/pnas.0408744102
Erbb4	Proposed	Depleted	TP53	Inhibition	Gerarduzzi et al JCB 2016	https://www.jbc.org/article/S0021-9258(20)34496-3/fulltext
Fbxw7	Proposed	Depleted	TP53	Inhibition	Cui et al Cell reports 2020	https://www.sciencedirect.com/science/article/pii/S2211124719316821?via%3Dihub
Gnas	Proposed	Depleted	TP53	Inhibition	Steffen et al FASEB J 2020	https://faseb.onlinelibrary.wiley.com/doi/10.1096/fasebj.2020.34.s1.04604
Nfe2l2	Published	Depleted	TP53	Inhibition	Todoric et al Cancer Cell 2017	https://www.sciencedirect.com/science/article/pii/S1535610817304646?via%3Dihub
Pik3ca	Published	Depleted	TP53	Inhibition	Ogawara et al JBC 2002	https://www.sciencedirect.com/science/article/pii/S0021925820704448?via%3Dihub
Ppm1d	Published	Depleted	TP53	Inhibition	Kleiblova JCB 2013	https://rupress.org/jcb/article/201/4/511/37316/Gain-of-function-mutations-of-PPM1D-Wip1-impair
Smarca4	Proposed	Depleted	TP53	Inhibition	Naidu et al Oncogene 2009	https://www.nature.com/articles/onc2009121
Tbx3	Proposed	Depleted	TP53	Inhibition	Carlson et al Oncogene 2002	https://www.nature.com/articles/1205476
Tcp1/p63	Published	Depleted	TP53	Inhibition	Yang et al Mol Cell 1998	https://www.sciencedirect.com/science/article/pii/S1097276500802750?via%3Dihub
Chek2	Published	Enriched	TP53	Activation	Caspari Curr Biol 2000	https://www.sciencedirect.com/science/article/pii/S0960982200004395?via%3Dihub
Crebbp	Proposed	Enriched	TP53	Activation	Lill et al Nature 1997	https://www.nature.com/articles/42981
Trp53	Published	Enriched	TP53	Activation
Gene	Category	Significantly enriched/depleted in the screen	Pathway	Effect	Reference	Link
Abi1	Proposed	Depleted	Keratinocyte proliferation/differentiation	Activation	Cohen et al JCB 2019	https://rupress.org/jcb/article/218/4/1390/61867/The-Wave-complex-controls-epidermal-morphogenesis
Ccnd1	Published	Depleted	Keratinocyte proliferation/differentiation	Activation	Nishi et al J Cell Biochem 2009	https://www.ncbi.nlm.nih.gov/pmc/articles/PMC2987797/
Kmt2c	Proposed	Depleted	Keratinocyte proliferation/differentiation	Activation	Huang et al J Invest Derm 2023	https://www.sciencedirect.com/science/article/pii/S0022202X22016839
Kmt2d	Published	Depleted	Keratinocyte proliferation/differentiation	Activation	Lin-Shiao et al Genes Dev 2018	http://genesdev.cshlp.org/content/32/2/181
Myh9	Proposed	Depleted	Keratinocyte proliferation/differentiation	Activation	Rogerson et al Cell Death Diff 2021	https://www.nature.com/articles/s41418-020-00712-9
Nfe2l2	Published	Depleted	Keratinocyte proliferation/differentiation	Activation	Kurinna et al NAR 2021	https://pubmed.ncbi.nlm.nih.gov/33764436/
Nipbl	Proposed	Depleted	Keratinocyte proliferation/differentiation	Activation	Noutsou et al Cell reports 2017	https://www.ncbi.nlm.nih.gov/pmc/articles/PMC5683098/
Tp63	Published	Depleted	Keratinocyte proliferation/differentiation	Activation	Truong et al Genes Dev 2006	http://genesdev.cshlp.org/content/20/22/3185
Irf6	Published	Enriched	Keratinocyte proliferation/differentiation	Inhibition	Oberbeck et al Nature 2019	https://www.nature.com/articles/s41586-019-1615-3
Plxnb2	Proposed	Enriched	Keratinocyte proliferation/differentiation	Inhibition	Jiang et al Nat Com 2021	https://www.nature.com/articles/s41467-021-21513-9
Ripk4	Published	Enriched	Keratinocyte proliferation/differentiation	Inhibition	Oberbeck et al Nature 2019	https://www.nature.com/articles/s41586-019-1615-3
Zfp750	Proposed	Enriched	Keratinocyte proliferation/differentiation	Inhibition	Sen et al Dev Cell 2012	https://www.sciencedirect.com/science/article/pii/S1534580711005673
