# Supplementary material for: Self-sustaining long-term 3D epithelioid cultures reveal drivers of clonal expansion in esophageal epithelium
Source: Nat Genet. 2024 Sep 23;56(10):2158–73. doi: 10.1038/s41588-024-01875-8 (PMC11525200; doi:10.1038/s41588-024-01875-8)
Supplement: Supplementary file 22 — Statistical source data. [file 41588_2024_1875_MOESM22_ESM.xlsx]

## Sheet: Sheet1
Source data for extended data figure 1
EDFig 1c								EDFig1f
Area covered by cells (mm2)								#cells per well at plating and after 22d post-plating
Day	Insert 1	Insert 2	Insert 3	Insert 4	Insert 5	Insert 6		Original tissue plated (Basal cells)	Epithelioid
0	2.42382	3.05797	1.67127	2.0578	1.85994	1.7778		37255.6	2640000
4	49.5808	51.4956	44.8247	49.0427	50.1736	46.4134		37549.2	2330000
7	145.093	145.679	128.32	145.564	147.2	142.42		34084.9	1698000
10	298.636	293.314	259.451	286.18	291.375	273.9		34349.1	1860000
13	409.751	388.841	362.924	405.561	389.877	374.094			1850000
14	424.801	408.314	408.854	423.572	407.694	400.275			2210000
17	426.339	416.036	422.713	416.722	417.684	436.297			2290000
									2230000
EDFig1d									1680000
Average cell outgrowth expanding velocity at day 6 post-plating per mouse									1650000
Mouse	Velocity (um2/day)
Mouse 1	5.14622e+06
Mouse 2	5.01432e+06
Mouse 3	6.52868e+06
Mouse 4	4.76017e+06
Mouse 5	4.68607e+06
Mouse 6	4.68155e+06
EDFig 1e
Area covered by cells (mm2)
Biological replicate	Day 4	Day 5	Day 6	Day 7	Day 8
mOE1	1.72095e+07		2.33029e+07		4.24441e+07
mOE1	1.58547e+07		2.46751e+07		4.22348e+07
mOE1	1.00308e+07		1.54911e+07		2.25389e+07
mOE1	1.268e+07		2.11596e+07		3.40365e+07
mOE1	1.44729e+07		2.34331e+07		3.12562e+07
mOE1	1.35238e+07		2.33461e+07		3.04092e+07
mOE1	2.18942e+07		4.07407e+07		4.45592e+07
mOE1	2.2717e+07		3.51527e+07		4.5583e+07
mOE2	1.16539e+06		1.93352e+07		2.47298e+07
mOE2	1.88805e+07		3.12838e+07		3.83853e+07
mOE2	1.12419e+07		2.60566e+07		2.47557e+07
mOE2	1.19972e+07		2.16166e+07		2.80013e+07
mOE2	2.24846e+07		4.52336e+07		4.71503e+07
mOE2	1.35439e+07		2.62595e+07		3.42707e+07
mOE2	9.47344e+06		2.60128e+07		3.18946e+07
mOE3	1.28784e+07		2.37927e+07		3.22767e+07
mOE3	2.19877e+07		3.85068e+07		5.21492e+07
mOE3	2.70415e+07		3.33171e+07		4.96758e+07
mOE3	1.41354e+07		2.57672e+07		3.54832e+07
mOE3	2.72688e+07		4.01639e+07		5.58124e+07
mOE3	2.46881e+07		4.18773e+07		5.92911e+07
mOE4		2.12875e+07		2.74794e+07
mOE4		2.38271e+07		3.66759e+07
mOE5		2.01549e+07		2.94037e+07
mOE5		1.28065e+07		2.2302e+07
mOE6		1.55263e+07		2.55767e+07
mOE6		2.13763e+07		3.11222e+07
mOE6		2.06145e+07		3.09518e+07
mOE6		2.45267e+07		3.18455e+07
