# Supplementary material for: Self-sustaining long-term 3D epithelioid cultures reveal drivers of clonal expansion in esophageal epithelium
Source: Nat Genet. 2024 Sep 23;56(10):2158–73. doi: 10.1038/s41588-024-01875-8 (PMC11525200; doi:10.1038/s41588-024-01875-8)
Supplement: Supplementary file 23 — Statistical source data. [file 41588_2024_1875_MOESM23_ESM.xlsx]

## Sheet: Sheet1
Source data: Extended Data Figure 2
EDFig 2c			EDFig. 2f Cell density					EDFig. 2g Proportion of suprabasal EdU+ cells 96h after EdU pulse					EDF2h Proportion of EdU+ basal cells after EdU pulse						EDFig.2 k	Organoid formation rate (OFR)
Inserts punch passaging experiments	Efficiency (proportion of punches that generated a new confluent insert)			Explant origin	Single-cell susp	Punch			Explant origin	Single-cell susp	Punch			Explant origin	Single-cell susp	Punch				From a mouse esophageal epithelioid (in vitro)	From a mouse esophageal epithelium (in vivo)
1	100		mOE1	5697.87	6011.93	5601.5		mOE1	0.659942	0.778571	0.573123		mOE1	7.81211	4.06434	6.08021			Replicate 1	19.43	21.45
2	100		mOE2	5651.35	6025.22	5624.76		mOE2	0.881356	0.783133	0.630814		mOE2		1.90686	3.66324			Replicate 2	19.82	16.56
3	100		mOE3	5755.2	5726.12	5144.54		mOE3	0.758974	0.801587	0.823708		mOE3	7.11208	6.60617	7.48252			Replicate 3	18.7	23.37
4	0
5	100		Table Analyzed	Cell density cells/mm2 Av 3h-96h				Table Analyzed	Ratio SB/Total EdU+cells				Table Analyzed	%EdU+ basal cells at 3h
6	100																		Column B	In vivo
7	100		Column B	Single-cell susp	Punch			Column E	Single-cell susp	Punch			Column B	Single-cell susp	Punch				vs.	vs.
8	66.6667		vs.	vs.	vs.			vs.	vs.	vs.			vs.	vs.	vs.				Column A	In vitro
9	66.6667		Column A	Explant origin	Explant origin			Column D	Explant origin	Explant origin			Column A	Explant origin	Explant origin
																			Mann Whitney test
Growth (%)	81.4815		Paired t test					Paired t test					Unpaired t test						P value	0.7
No growth (%)	18.5185		P value	0.2223	0.3155			P value	0.7723	0.4233			P value	0.1623	0.3246				Exact or approximate P value?	Exact
			P value summary	ns	ns			P value summary	ns	ns			P value summary	ns	ns				P value summary	ns
			Significantly different (P < 0.05)?	No	No			Significantly different (P < 0.05)?	No	No			Significantly different (P < 0.05)?	No	No				Significantly different (P < 0.05)?	No
			One- or two-tailed P value?	Two-tailed	Two-tailed			One- or two-tailed P value?	Two-tailed	Two-tailed			One- or two-tailed P value?	Two-tailed	Two-tailed				One- or two-tailed P value?	Two-tailed
			t, df	t=1.749, df=2	t=1.328, df=2			t, df	t=0.3307, df=2	t=0.9983, df=2			t, df	t=1.845, df=3	t=1.175, df=3				Sum of ranks in column A,B	9 , 12
			Number of pairs	3	3			Number of pairs	3	3									Mann-Whitney U	3
