# Supplementary material for: Self-sustaining long-term 3D epithelioid cultures reveal drivers of clonal expansion in esophageal epithelium
Source: Nat Genet. 2024 Sep 23;56(10):2158–73. doi: 10.1038/s41588-024-01875-8 (PMC11525200; doi:10.1038/s41588-024-01875-8)
Supplement: Supplementary file 24 — Statistical source data. [file 41588_2024_1875_MOESM24_ESM.xlsx]

## Sheet: Sheet1
Source data for extended data Figure 3
Extended Data Fig.3b							Extended data Fig. 3l
EDU 1h proliferation assay
% EdU+ basal cells							Origin	Cell Type	Fraction	Deviation
In vivo	cFAD	mFAD		Column C	mFAD		In vitro	Suprabasal	0.518602	0.063617
9.82416	60.3	11.85		vs.	vs.		In vivo	Suprabasal	0.850071	0.0808562
9.82415	32.5	12.68		Column B	cFAD		In vitro	Basal	0.481398	0.063617
9.71834	33.06	16.25					In vivo	Basal	0.149929	0.0808562
9.4769	47.7	17.41		Unpaired t test
8.76235				P value	0.0054
8.29089				P value summary	**
8.22874				Significantly different (P < 0.05)?	Yes
8.00845				One- or two-tailed P value?	Two-tailed
6.48705				t, df	t=4.254, df=6
6.13374
Extended Data Fig.3e
% EdU suprabasal cells
Time (h)	Average	Standard Deviation		Column D	48h
1	0	0		vs.	vs.
8	2.22731	2.64821		Column C	24h
24	5.31563	3.5355
48	14.3363	8.45061		Unpaired t test
				P value	0.0085
				P value summary	**
				Significantly different (P < 0.05)?	Yes
				One- or two-tailed P value?	Two-tailed
Extended Data Fig.3f				t, df	t=2.954, df=18
% EdU suprabasal cells
	Time (h)	Time (h)
Biological replicate (one row per area measured)	0	72
WT1	0.067114	0.281879
WT1	0.044944	0.271739
WT1	0.02521	0.302752			Column B	72h
WT1	0.017699	0.31016			vs.	vs.
WT1	0.04321	0.37037			Column A	0h
WT1	0.040268	0.335165
WT2	0.024691	0.426778			Paired t test
WT2	0	0.388601			P value	0.0119
WT2	0	0.429379			P value summary	*
WT2		0.393258			Significantly different (P < 0.05)?	Yes
WT2		0.4			One- or two-tailed P value?	Two-tailed
WT2		0.364286			t, df	t=9.074, df=2
WT3	0.074766	0.336134			Number of pairs	3
WT3	0.06	0.382488
WT3	0.029126	0.435374
WT3	0.07563	0.410256
WT3	0.066667	0.282051
WT3	0	0.298077
